# Supplementary material for: Mesoscale carbon fiber lattices with foam-like weight and bulk strength
Source: Nat Commun. 2026 Apr 21;17:3615. doi: 10.1038/s41467-026-72105-4 (PMC13100039; doi:10.1038/s41467-026-72105-4)
Supplement: Supplementary file 7 — Supplementary Code 1 [file 41467_2026_72105_MOESM7_ESM.unk]

{
 "cells": [
  {
   "cell_type": "code",
   "execution_count": 15,
   "id": "d8bd1935",
   "metadata": {},
   "outputs": [
    {
     "name": "stderr",
     "output_type": "stream",
     "text": [
      "Evolving: 100%|██████████████████████████████████████████████████████████████████████| 200/200 [01:46<00:00,  1.87it/s]\n"
     ]
    },
    {
     "name": "stdout",
     "output_type": "stream",
     "text": [
      "Shortest Path Length: 137.0\n",
      "Edge sequence (in order):\n",
      "(G, H) -> (H, C) -> (C, B) -> (B, O) -> (O, S) -> (S, G) -> (G, A) -> (A, L) -> (L, G) -> (G, T) -> (T, O) -> (O, B) -> (B, L) -> (L, S) -> (S, M) -> (M, S) -> (S, X) -> (X, N) -> (N, C) -> (C, D) -> (D, Q) -> (Q, P) -> (P, E) -> (E, R) -> (R, F) -> (F, K) -> (K, V) -> (V, U) -> (U, Q) -> (Q, R) -> (R, W) -> (W, J) -> (J, V) -> (V, P) -> (P, U) -> (U, J) -> (J, D) -> (D, I) -> (I, D) -> (D, P) -> (P, D) -> (D, I) -> (I, J) -> (J, K) -> (K, W) -> (W, Q) -> (Q, U) -> (U, J) -> (J, W) -> (W, V) -> (V, P) -> (P, O) -> (O, N) -> (N, S) -> (S, T) -> (T, O) -> (O, B) -> (B, N) -> (N, X) -> (X, L) -> (L, G) -> (G, X) -> (X, G) -> (G, B) -> (B, N) -> (N, T) -> (T, U) -> (U, J) -> (J, E) -> (E, D) -> (D, C) -> (C, N) -> (N, M) -> (M, A) -> (A, G) -> (G, S) -> (S, G) -> (G, C) -> (C, O) -> (O, N) -> (N, T) -> (T, U) -> (U, I) -> (I, E) -> (E, F) -> (F, R) -> (R, Q) -> (Q, P) -> (P, D) -> (D, E) -> (E, K) -> (K, J) -> (J, F) -> (F, E) -> (E, I) -> (I, H) -> (H, B) -> (B, A) -> (A, N) -> (N, B) -> (B, O) -> (O, P) -> (P, V) -> (V, W) -> (W, Q) -> (Q, R) -> (R, V) -> (V, Q) -> (Q, E) -> (E, J) -> (J, K) -> (K, V) -> (V, I) -> (I, H) -> (H, S) -> (S, L) -> (L, X) -> (X, M) -> (M, B) -> (B, O) -> (O, T) -> (T, U) -> (U, I) -> (I, D) -> (D, C) -> (C, H) -> (H, T) -> (T, U) -> (U, Q) -> (Q, F) -> (F, E) -> (E, Q) -> (Q, V) -> (V, I) -> (I, H) -> (H, G) -> (G, T)\n"
     ]
    },
    {
     "data": {
      "image/png": "iVBORw0KGgoAAAANSUhEUgAAAxYAAAMxCAYAAAB2FyUpAAAAOXRFWHRTb2Z0d2FyZQBNYXRwbG90bGliIHZlcnNpb24zLjcuMiwgaHR0cHM6Ly9tYXRwbG90bGliLm9yZy8pXeV/AAAACXBIWXMAAA9hAAAPYQGoP6dpAAEAAElEQVR4nOydBXgTWReGD1ZKW4pDKRR3d3d3d5fFWWyxn2VZdllYdnF3d1jc3d2LuxYrDi1QpP/z3fROJtYmTdKmzXl55iGZRiaTycz97pEvRnBwcDAxDMMwDMMwDMNYQUxrnswwDMMwDMMwDANYWDAMwzAMwzAMYzUsLBiGYRiGYRiGsRoWFgzDMAzDMAzDWA0LC4ZhGIZhGIZhrIaFBcMwDMMwDMMwVsPCgmEYhmEYhmEYq2FhwTAMwzAMwzCM1bCwYBiGYRiGYRjGalhYMAzjkLRr145ixIgh/o9oDhw4IN4bS1Rh+PDhYnvLlSsX2ZvisCxcuFDso3Tp0kX2pjCRCP9WGMZ+sLBgmHDy48cPWr9+PXXo0IFy5MhBSZIkoThx4lCiRIkoV65c1Lp1a1q2bBm9f//e7NcsUqSIMqCdO3euXbb76dOnNGLECCpVqhR5eXmRi4sLJUuWjAoVKkSDBw+mW7dukb0H7biwY5DHOB7fv3+n1atXU5s2bShLliyUMGFCcYwkT55cHDP/+9//6PLly+RI3L9/XxxTWBjHQC3O1QvOkTjfYFA/fvx4+vjxo83ek48DhnEAghmGsZgTJ04EZ82aNRg/IbnEihUrOHHixMFx48bVWe/p6Rk8fvz4MF/z0qVLOs8rVqyYzbd77NixwW5ubsp7xIgRIzhRokRi2+W62LFjB/fv3z/427dvwfbg999/F+9TtmzZUB83ePBgsY/xf0Rz8uRJ8d5Yogrm7tfQOH78eHCWLFl0jsM4ceKI4zpmzJg66xs0aBD85cuXYEdg//79ynaFxrp168R3WqFChQjbNmdF/Z3gHJMiRQqx4HyoPo4yZswYfO/ePZu/p71/KwzDGIcjFgxjIRs2bKAyZcrQjRs3RJQCs/+Ywf369Su9evWKPn/+TM+fP6f//vuP6tatK2bkVq1aFebrzps3T/yP1J/48ePTiRMn6OrVqzbb7l69elH//v0pMDCQihYtStu2baNPnz7R69ev6cuXL3T48GGqWbMmffv2jcaOHUuNGjUSUZnI4u+//6br16+L/yMaRI7w3lichc2bN4tZ5Js3b4rjGvsdt4OCgsRxjf9Pnz4tolqenp60bt06cSxFJerXry++071790b2pjgVOFaePXsmlnfv3omoaZ8+fcTf7ty5Q02aNInsTWQYxkawsGAYC8CgBClOGGTlyZOHfH19aejQoZQzZ06dfHykjTRs2FCIEDymePHiob4uXm/p0qXidteuXcVzwfz5822y3YsXL6YpU6aI2y1btqSjR49S9erVKW7cuGJdrFixRJrLli1bxOcB2PaRI0fa5P0Zxwbpb61atRICE2l9Fy5cEAIic+bMymNwjCBdDoLj3r17QjQzTHhACuaECRPEMQcgWE+ePBnZm8UwjC0wEclgGMYIDRs2FCF0d3f34Dt37tjsdVevXi1eV6beyJB+smTJgoOCgqx6baSreHt7i9fLli1b8KdPn8J8TsWKFcXj48WLF/zixQudvy1YsED8LW3atOL+rl27gqtVqxacNGnSYFdX1+AcOXIEjxgxwuB9kO6gToEwtuC1JW3bthXr8L8+SGHA35DSgJQtpJrly5dPfC/YZ3Xr1g2+cOGC8viAgACxTTlz5hSpYEjtadKkSfDt27ctSqkw5zPIBdtm6rWbNWsW7OPjI9LmkBpSuHDh4H/++Sf448ePoX4v27ZtC65UqVJwggQJxGfNkyePeB6OEWvSO7Av8Fx8fzdu3DD7eT9+/DBY9/TpU5FKh+MA24j9jdsDBgwIfvbsmdHXUe9X3MbjevXqFZwuXTqxj5InTx7ctGnT4GvXrhk8F8dhaN+D+vjRP3bV6O+/PXv2BNeoUUMc19gG/HaGDx9u8vejPiZNYc53hOOjUaNG4jfr4uISnCRJEpG6NX/+fJPpiaH9Vsz57GDHjh3B9evXD06VKpVIf4sfP35w+vTpgytXrhw8ZsyY4FevXpl8bVOfQ34HuG2MnTt3Ko+ZMmWKWIdjGeeUn3/+ObhgwYLBXl5eYnvwu65SpUrw8uXLjR53lhwH1n7XDMOYhoUFw5jJkydPRE0CLkhdu3a16WtXrVpVvO7IkSPFfVw4MajCurVr11r12itXrlQurgsXLjTrOQcPHlSeg4GrqQHK1KlTlX2SMGFCUZ8hn5c/f/7g169fK897+PChyLHGYFPm7su8a7lgWy0RFkOGDBEDbdzGIEy+NhYPD4/g06dPB798+VJsixw4QyzJx2DA+uDBA7OFhfwMpha8nilh8fXr1+CffvpJZ7CDbVTXt0BY3r9/3+h3IgdDclHv7zJlygT/73//C5ewwCBe1k907Ngx2BoOHDggtktuI0SF+jtBrv3hw4dDFRZbtmxR9iOer65ZgghTC0ZQqFAh8bryMfrfCQSKpcLi33//Fcc1FnweeYxjKV++vNEBvi2ERd++fZX3ke+tPj4gMN6/f29zYfHHH3/oHFvY7zg21etMiQNrhMWVK1eUx8hzn/p5WPD9629L48aNg79//x7u48Da75phGNOwsGAYM1m2bJlywcHMsa3AYBUDO1zQ1IPc3377TbxXzZo1rXr9zp07KwOVt2/fmv08zJTieYhGGBugYPABcYCLPD4DwAzfzJkzlcEgZkD1MXdm3RxhgYEAtnPNmjViphOC7NSpU8EZMmQQfy9RooTYBog0zI5iMIIFM5SYAcVjWrZsGe4iUH3k4B4iR38A3bt3b2XAM336dGUGGNuN95Pip0CBAgaDpo0bN+oMquT+DgwMDJ42bZp4Pzmgt1RYrFixQmdQH16wTXIbEKE4cuSI8rdDhw4pzQ4QLXr8+LFJYYHBYcmSJYUolIJs9+7dwSlTphR/L126dLi/L3OEBT4Dfo/4Lv39/cXf3r17Fzxs2DDlPebNm2dzYYEZe/n6+M0i8gMQxZowYYIiIhG5saWwgJCVwrJfv37Bfn5+yt9wvsBx3L179+AzZ84E21pYbN26VXnMjBkzlMYYLVq0EH+D6JXRCfxeJk2apBR/43Zo7xka1n7XDMOYhoUFw5jJr7/+qlxsEL2wFXK2UL9Tza1bt8R6zFjqD8QsAYM0vE6mTJksep5Mh0qdOrXRAYocIOkPgsHcuXOVx2Cgby9hgcXYDPjevXuVvyNCgX2pDwYM8u/66WbhERZIVTGW0iU7fkHYQYz5+voafT5morGv8fz169fr/A0D9dD2N8Sc+juxhKFDhyrPVQ8qLQVRPCkM5KBYzaNHj5RBYY8ePUwKC6ShQDDps2nTJuUxeC17CYvQxAE6YeHviJLZUljg80Jw4W/Nmzc3+tzJkycr2ydFly2ExapVq8R6dAOzJeYIC0yayMecP3/erNfFJILsJhXae4aGtd81wzCm4eJthjETdMaRJE6c2Ohjbt++LQoTjS3Hjh0zeDzE/YIFC8Rt+AaoyZQpE5UoUUL4CixatMjq7UanH0tImjSpzvONgULvmDENTyPt27en1KlTi9srV64ke4GCcyz6lC1bVilMR3cr7Et9qlatKv5HZyxrvTv2799PXbp0Ebfh86Bv6oeOX/iu0XUrd+7cRl8DncDq1asnbu/cuVNZj+J/2R3M1P7u1KkTpUqVym7HdVjgs8H7QjYfwPGuD44H/C2sY+KXX36hePHiGaxHswH4aYBLly6RvcBxg+5pxpAF6/hObMnu3btFdzZgyoOhe/fulDJlSnF7xYoVNntv+JSADx8+UEBAANkbdM27ePEitWjRgrZu3SrWlS9fnvLly2fW8/Ebkt2k0F0qqn3XDBPdYWHBMDYErVrRatbYgs5P+qDtJUyd3N3dlU5Qatq2bSv+h/jA4M0aLHWRDuv9YseOTaVLlzb6Nwx+pavtmTNnyJ5tYY2BDkZSGBUuXNjoY1KkSKHcfvPmjVWdwvDdod0w/jfWSevIkSPi/+3bt5sUnlikyHzw4IHyXLn/zN3flmLtcQXQJUoOjCtVqmTycZUrV1bEDJ5jDLRCNgY+P4zVgHwve4AObx4eHkb/5u3tbZf3l9+xj4+PMCU0dUxXqFBB5/G2+g3ht4JBOvb91KlTxTFti+NCAuEgDfIgGiEipDjKnz+/gVCCyBkzZoyYIECHPQhK+Xw3NzflcX5+flHuu2aY6E7syN4AhokqqGf8cbGRs4dqsmXLpnNBhmhInz69ydeU7WTRX9/YBa5p06bUu3dvEQk5dOiQuNBKMGB+9OiRwXMQ5UDfeP3tfvnyJdky0oHBiIwKGEPOoL948YLsBWb5TYGBaGiPkX8HEAXhAfsUM6gQJmjFumTJEqMC7smTJ+J/eJqY4zSs9oeQ+y+s/S0jRJYiBZg8ruWAyhLU33FokRP1NuI5xn4b5nyn4f2+zMGc98cEgi2R+y+sqJPcf7b8TSFigYE9IghXrlyhn3/+WaxPkCCB8OuBxwTOQ3DMDi+JEiVSok3Yh3httDVGVED/teGdUrFiRXr8+LGyDmIC2ymjdZioAdZGWCLju2aY6A5HLBjGTHAhlKDPv7VgMLp+/XpxGx4WckZOveBiitQBtYGexN/f32hkRH+GTW43UgdgTmUu8jNiVs8WEZDoBjwfkLp09+5dMdO8adMmoyk8AOlsYPTo0UJ4hrUcOHAgwva3+vs9f/681a9n7nY6+/HjSPsOUSZEkOB3gygp/EtwroBpInx7EFWwJjqgNsiDYICAWbNmjfCx0BcsSKPEY9KlSycegwkOCAiIKTxfvR22jKowDGMbWFgwjIXhfIBBpLUsW7ZMEQ3msHbtWnr//r1ONMScQSlm/wD+JoVMWBw8eFCJWMj0C30gbDC4NoUcACCVITqCARCMBhFpwgDMWARLImsOwlMbIPefufs7PMe1nAk29/gwtY3AWBRNop6FlmlN0QU5wx3ab9qUsJf7L7R9p95/+vvOmveWIB0TImLhwoUiaoD3+ueff8jV1VUnkmFP8PllLRqiKKiP0q/7gbhgGMZxYWHBMGaCgWODBg3EbaS8mMoRNxcZgUCqE3KKTS0YEGAggfSY8BRtYlZdDmwxUAhtcCoZMWKE+B8z8BhAGwMpArJ2QB+IGKRuAaQIqZGD2Kg82zhs2DDxXeCzLF++nPLmzRvq40uWLCn+R7GqOalQauT+C21///jxw2iUwxxQayLre/BZMKg0F/kdIqVJDgBRN2SKPXv2KOl1oaUIWoq6oD2yjiuk+4QlDky5S8vvGIN5U/sfUS80CTBWN2TNe5sCaVkDBw4UxfSywNzeqLcfUZLQjiFHPQ4YxtlhYcEwFvDXX3+JmT2E5jFgl7nzlnLu3Dkl1ah58+Zi1tvU4unpqQga/XQoc0Be/qhRo8RtFGX+9NNPSmqOqUGzHBwOGjQo1JllFCpjUKsPulg9fPhQ3EYOtRp8HvD27VuKikBUSuE1duxYql27dpjPQdcmRLvwmQcMGBDqY1E/oBYfefLkoezZs4e6v1Gro44GhOe4xrGGDlk41sKKfiCND2JEzoLjs8nvedasWUZnlfFbwd/kMW9L5DEVmceVFJfo6GUs93/fvn10/Phxk0XtspbJVFco7Dt5vtHff/K9T58+bVRcXLt2TafuSk1YEw0yvQ/F4/YGtRcSdI7SBxMtOFYd+ThgGGeHhQXDWACKs1EPgUJEtCHEoA8XOqQKqGfIkLK0Y8cOk+kDUiCkSZPGZBccNSiglAOHy5cvW7zdiDp069ZN3Mb2o0Urtk92qsJgFWk9GCTLQXOtWrXot99+M/maKKjEDDqKPuWgFqkYc+bMUd4LxZn6nZty5col/sc+M9aC15HBPoIwA2gv27dvX7Oehy44ffr0EbdnzpxJjRs3FsJSHjMQehhIYd9nzJjRoIZHdprCjLX+/sbr9ezZU2kbGh7QiQiCCcc1vhdsL6JbaBogwTaiBgPCM0OGDAYD1SFDhohtQI0PcvbV3y32G9ZhsIfIxuDBg8O9raa2XxYHz507N1Jmq/EbxYw5Uggx8JffEcQahDYaNJhq54vBuxQUiIShLa8sUEakcsqUKcrxAwFXsGBBnefjdwthCFGK7bhx44ZYj/sbN24U+x4TIsbA94xWvvj+1eIUggMthNGdCdSoUYPsDerBcE4EHTp0oLNnzyp/gyhD57PQOrg5wnHAME5PKB4XDMOY4Pjx44qTsFxgZAcXaGkCJpf48eMHjxgxQrhSA/wvHYp/+eUXs97v27dvwcmTJxfP6dOnT7i3e/To0cIQTm4bXGdhzCVdfeXnwHvA8Tgso62pU6cK4zdpjAYnbvk6efPmDX758qXB8/G66n2H5+G1sMD8yhKDvNDMyPB6xszq1Jgy8DJltKU21kqaNKlw0Ta1jBkzxuA7xH5VHxuurq7imFHvfyxq12pjBo1yv8nnwY1aun5bapCnBu8LI0X1+8DVG8eIdGfGgu8cRm76xoIHDhwITpAggfI4d3d3scj7OO7hwq2P2iAPt8PznXbs2FF5DRgRpkmTRjxe/RszxyAvtP0XlgHbb7/9prPvsC/kd1SvXj3FjNDUe/Tt21dnH6u/Yyzly5cXRorGUJtSyvMOvjvcLlasmPitGvvs6mNaGkbi+5a/ayzZs2c3anporUGeMTZv3qzzmfFdYpG39+zZE+rrmnMc2OK7ZhjGOByxYJhwUKxYMWFahoJqmKEhkoEwPFJDMGuJ1JWWLVuKmUr0h4exGYogAZ4jw/QyEhEWSEOQ6VCIOBjzxDAHpDZhFhqzo2hLi1ajSC9ACkKBAgVEmg5mrCdMmKDTjtUUPXr0EKkf1apVE58bC/bFn3/+KWYYjbWqxesi1Qoz/+j8grQR+DZgsbT+IDJBq1lTniVY9D8LvkPsV6TBde7cmbJmzSrW4ZhBjjzqMPC9IFohazLUIDK2ZcsWUUyPYw0zyjjO0GkK+1PO1FoD3hfpcpg1x/ELY0EctzhGMNuOSNevv/4qUmtQj6Hf0QftkPF85OVj2xAJg37DbRiR4XmmvDisZdq0aWL/yYgYUvFwTFnaZtkacNxj5h/nB0QIEOVB9AdRJUR4wkonGj9+vEiZQpoZal9wDKElKgrske6GOgdTLVI7duxI27ZtU44P1ORgBh/HB5oxmIpY4FicPXu2iLJg3yESiYgrjkl8VxMnThTHrDHTQ3uASCnqs9DGGREwfA6cpxB1xXbIZhSOfBwwjDMTA+oisjeCYZioA7rG4CKfNm1a0ZmKYRiGYRgGcMSCYRiGYRiGYRirYWHBMAzDMAzDMIzVsLBgGIZhGIZhGMZqWFgwDMMwDMMwDGM1XLzNMAzDMAzDMIzVcMSCYRiGYRiGYRirYWHBMAzDMAzDMIzVsLBgGIZhGIZhGMZqWFgwDMMwDMMwDGM1LCwYhmEYhmEYhrEaFhYMwzAMwzAMw1gNCwuGYRiGYRiGYayGhQXDMAzDMAzDMFbDwoJhGIZhGIZhGKthYcEwDMMwDMMwjNWwsGAYhmEYhmEYxmpYWDAMwzAMwzAMYzUsLBiGYRiGYRiGsRoWFgzDMAzDMAzDWA0LC4ZhGIZhGIZhrIaFBcMwDMMwDMMwVsPCgmEYhmEYhmEYq2FhwTAMwzAMwzCM1bCwYBiGYRiGYRjGalhYMAzDMAzDMAxjNSwsGIZhGIZhGIaxGhYWDMMwDMMwDMNYDQsLhmEYhmEYhmGshoUFwzAMwzAMwzBWw8KCYRiGYRiGYRirYWHBMAzDMAzDMIzVsLBgGIZhGIZhGMZqWFgwDMMwDMMwDGM1LCwYhmEYhmEYhrEaFhYMwzAMwzAMw1gNCwuGYRiGYRiGYayGhQXDMAzDMAzDMFbDwoJhGIZhGIZhGKthYcEwDMMwDMMwjNWwsGAYhmEYhmEYxmpYWDAMwzAMwzAMYzUsLBiGYRiGYRiGsRoWFgzDMAzDMAzDWA0LC4ZhGIZhGIZhrIaFBcMwDMMwDMMwVsPCgmEYhmEYhmEYq2FhwTAMwzAMwzCM1bCwYBiGYRiGYRjGalhYMAzDMAzDMAxjNSwsGIZhGIZhGIaxGhYWDMMwDMMwDMNYDQsLhmEYhmEYhmGshoUFwzAMwzAMwzBWw8KCYRiGYRiGYRirYWHBMAzDMAzDMIzVsLBgGIZhGIZhGMZqWFgwDMMwDMMwDGM1LCwYhmEYhmEYhrEaFhYMwzAMwzAMw1gNCwuGYRiGYRiGYayGhQXDMAzDMAzDMFbDwoJhGIZhGIZhGKthYcEwDMMwDMMwjNWwsGAYhmEYhmEYxmpYWDAMwzAMwzAMYzUsLBiGcUqCg4MjexMYhmEYJloRO7I3gGEYJiL58eMHBQUF0ZcvXyhOnDgUO3ZsihUrFsWMGZNixIgR2ZvHMAzDMFGWGME8bccwjBOAU93379/p27dvYoG4gJDAeogKLBAZLDQYhmEYJnywsGAYJtqD09zXr1+FsFDfh3jAbSyIZEggKFhoMAzDMIxlsLBgGCZaAzEBEQHhIMWBXIf7+pgSGhAXUmTgf6xjocEwDMMwWrh4m2GYaImMSiDlSS0q5N9MzakYi1ZgHdKnPn36RAEBAfT+/Xv6+PGjuI/38PPzo0SJEiliA8u6deuMvv6RI0eUbcESN25cunr1ql33BcMwDMNEBCwsGIaJdkBIYMAPMQCsSWNSCw0Ue+sLDQgMd3d3+uuvv3Se16NHD3r79q3Ous+fP9NPP/2kI2p+/fVXypEjR7i2jWEYhmEcCRYWDMNEuwJtRCnwvxQFtkxZMiU0WrRoQWXKlFEe9+zZM+rTp4+ShgX+/PNPunHjhvKY3Llz0//+9z+bbRvDMAzDRCZcY8EwTLQs0A6tBgLRBjwWosCW3L9/n4oVK0aBgYHKOqRElS9fXqQ7lS1bVomi4L2PHz9OhQsXtuk2MAzDMExkwRELhmGijTcFBu32iFKYS7p06Wjo0KE66/r27UsfPnyg7t27K6IC4D4iFuqIBsMwDMNEZThiwTBMtPCm0C/QDg17RSwAtqNy5cp0+vRpZV2mTJno9u3byv0MGTLQ4cOHKV68eOI+tlldLC67TjEMwzBMVIKFBcMw0T71KSKFBbh+/TqVKlVKRFH0wTZu2bKFSpcuLe7L1rayU5WMuEiBoe5MxTAMwzCODKdCMQwT5cBA/MuXL+FOfbL3ID1btmzUv39/o39r166dIirktkgRIYvBpWhCrQbSqGR7W/mZeT6IYRiGcUQ4YsEwTJRLfcKgG7fDW0shO0fZK2IB7t69S/ny5TNYv337dipZsqRZryFPz8YiGupoBkc0GIZhGEeAhQXDMFECDK4xWx+e1Cdjr4XZf3sKi4YNG9Lu3bsN1kNs7Nu3T4gCS2GhwTAMwzgynArFMAw5uzeFrVmxYoVRUQEuXLhAkydPDtfrSjGlX3+BfYT9o06dgkM4p04xDMMwEQlHLBiGcVhwesLAWLZptSZKYaw9LQSKrfH39xfeFK9fv1bWde7cmebMmaMM8F1dXeno0aOUOXNmm763jGLIgnC5rziiwTAMw0QEHLFgGMYhkYN/1FMAR49SSAYMGKAjKqpVq0Zjx44VRduSz58/088//2zzSIK6o5QsBMd9vA+iF4hiyIgGohsyCsTzSwzDMIwt4IgFwzDRwpvCESIW27Zto2bNmin3PT096eTJk5QqVSoxmC9atCj5+fkpfx83bhx16tSJIgr9iIZajECIyIhGVBFxDMMwjGPBwoJhmGjhTRHZwuLdu3dUpEgRevr0qbJuwoQJ1LFjR+X+zp07qXHjxsr9+PHjC+GROnVqigxMCQ39Gg4WGgzDMIw5cCoUwzDRwpsishk6dKiOqChRogR16NBB5zFVq1alpk2bKveRltS7d2+KLPRTpyAkcB/fBdK14J2BbcTCqVMMwzBMWHDEgmGYaOFNEZkRi0OHDlGtWrWU+6EVZ7969UqkRL148UJZN3v2bJ0UKkdBP5ohvx/9YvCoJgIZhmEY+8DCgmGYaJ/6FJFdoaIz+kJDv0ZDplBF1PfIMAzDOBaWOzQxDMPYABmlsFeBNmN7pGCQgkwKDVlsb8pnQ19oIM0K7XfXrVtHly9fprdv35KbmxslTpyYUqRIQXnz5qUCBQpQ3bp1ycvLKxI/McMwDGMJHLFgGCZaeFNYAkcs7B/RkK7gUmjIiMbz58+pSpUqdO3atTBfb8mSJdSqVasI2XaGYRjGejhiwTBMhIEBp4xSAE6ZcY6IBkQkvnf8DUJBX1S4uLiQh4eHaMkrBSfDMAwT9eDpOoZh7I5Ml5FdhaJi1yfGcuT3jJQoRCzu379PBw8eVP6eMWNG2rdvnyhoh78HhMWFCxeEoSBSoRiGYZioBadCMQwTLQu0Q4NToSKHTZs26aQ2jR49mrp27WqQOiXrMxC9QO0Ff08MwzBRAz5bMwxj9wF8VPWmYGwLjgU1u3btEl4ZMqKBGgwAIfrp0yfxP6IYeAwKvmVLYoZhGMYx4YgFwzA2R90pyBG7PnHEInJAmlOZMmV01iEiUbx4cSpcuLBYihUrJhzJgboQ3FhEQ911imEYhol8WFgwDBPtU5/0YWEReZQrV47OnTtn8u+IXFSuXJkGDRpE+fPn1/mbMaGhdg7H/yw0GIZhIg8WFgzDOJ03BQuLyOPBgwfUqFEjunHjRqiPQzRi1qxZ1LhxY5OPMSU01NEMFhoMwzARBwsLhmFs6k2B244sKgALC138TvhRzNgxKWWhlBHyftj3y5cvp9WrV9PJkyeFGDWGp6cnXblyhRIkSBDma8pLGQsNhmGYyIOFBcMwVoGBHASFI6c+6cPCwnFAkTZqL/bv308rV64ULWnVYF2NGjUsfl0WGgzDMBEPCwuGYcKFTEORnXqigqCQsLBwTL58+UIlSpSgW7duKesmTZpE7du3t/q1pbiQx608VlloMAzD2A6+qjIME+4CbQzOo5qoYCKPe/fu0d69e03+PW7cuJQ5c2addbJDlLUYK/TGfRy/EDQBAQH04cMH0d42MDBQrEMUjufeGIZhzIeFBcMwFuEU3hQfP5LLP/+Qe7Zs5JEwofgf97GeCT/Pnj2j+vXrU8mSJWnq1Kl09epVcTwBCNVVq1YZCI+8efPaZVv0hQYiFlJowDMDQgMiQwoN6RrPQoNhGMY0nArFMEy08KawBJnCZXT7P34ktxo1KKavL8UIGfSC4Jgx6UeePBS4bRuRh0fEbnA04fjx41S1alWddRjYo0gbA3hZpyOB58WWLVsoMtBPnQI4XrC96tSpqPw7YBiGsTUcsWAYxuzUJ1lPEV0GU8bmVVymTTMQFQD3sR5/Z8IHBuP6QEy8efPGQFQgJWr27NkUWZiKaEBkIKIBN3CkTmHhiAbDMIwGjlgwDGNW6lNUj1IY+0zGakOQ9hTzyROjz8PJ8lPyxPTq8gVK6JowgrY2evHw4UPatWuXaDN7/fp1cR+DdHwPiRMnphw5clCtWrWoVatW5OrqSo6KOqIhF/w+9IvBo8tvhmEYxhxYWDAME2rqU3SLUoQlLFBToR+tUPM9BpHL8JiUN1k+Kpe2LJXxKUPFUhUj9zjuEbDljKOinzaljnrIYnGIDW50wDBMdIaFBcMw0cKbwhbC4tWnVyJikezNF6PPw8nysSdRmn666+PEjEOFvApT2TRlqGyaslTIqxDFjR3X3h+DiSJCQ905Tb9GI7r9thiGcW5YWDAMEy28KawVFif8TlC7Le2pwzY/Gn6AKJaRM2NwzBi0pVkhGlQskK69vmLy9V1jxaPiqYoJkYGIRr4U+Sh2TMP6AsZ5MEdooK7kwYMH4X59hmGYyIaFBcMwApwKEKXAAqKrqNAXFsEUTBNPT6QRR0fQ9+Dv5P6F6MBCovzPiGIGE2EP4CT5Azfy5lO6QvkH+tPhR4fp0KNDdODBQbr77o7J94sfx5NK+pTURDR8ylKOpDkoZgzuneHMGBMaaK376NGjcL8ewzBMZMPCgmEYJUqB1CeZFx6dkaZoSH3qvKML7X2wR+fvEBdDz7pTyxMB5P2B6El8otkFiXosuEXuiVMYfc3HHx4LkXHo4SHa/+AgPQ3wM/n+iV2TiEgGhEaZNGUoU8JM0VbEMeYfk+XKlSM/P93jBn4aWCQoaE+QIIFRjxCGYZjIhoUFwzgx0cmbwtLPvf/ufuqwtSM9C3xq8HfUTFzocIHyzMsjohiSiZUmUoc8Hcx6/btv7wqhcfDhQTr48BC9+vzS5OO93LypXFpNfUZpn9KUxjONFZ+OiU4RjVGjRtG///6rrG/RogXNmzdPpFDJrlMMwzCOAif9MoyTe1PIAm1nERXff3ynf4//SyOOjKAfwZoOPnFiutDXH0HKY1bUWUE+nj4Gz914c6NZwgL7MWOijGJpn6e92NfXXl1TRMbhR0fow9d3yuOfBT6hlddWigWk80yvdJzCktw9uY0+PRNVkKmI+sIBx9KnT5+Ux6gLwWXXKYZhmMiChQXDOCHR0ZvCHJ4HPKd2m9rT/gf7lHVpPdPRg/f3lfv9i/SnKhmqiNsxRIWFlosvLobrfbF/UVeBpVuBbkLc4LVkROOY33H69C1Qefz99/do4SUsC8X9rImyU9m0pUV9RsnUJSlxvMTh2g4m6iPFhLrRgroRgRQa6q5TDMMwEQULC4ZxIqKzN0VY7L+/n9puak8vAp8poqFZ9ma04toK5TElU5WkYaWGKffFvlEli77+/JoCgwLJzcXNqm2JFTMWFfAqIJY+hftQ0PcgOvvsrBLROP30FAWpIig33lwTy+wLs8V2506Wl8qF1GeUSFWCPFw8rNoeJuohO0pJjAkNtXO4TJ1ylt87wzCRAwsLhnESnDn1adTRUWJBByiQ3M2Lxpb/lzrt6KQ8LrlbctrceHOYr7f6+mpql6edTbfRJZYLFU9VXCyDiw+mwK+BdPLJSaXj1PkX55S0LXwGX/8LYpl8djLFjhGbCngVVDpOFfEuQq6xHdexmolcoaGOZrDQYBjG1rCwYBgnQEYpnC316enHp9R2Yzs69Oigsq5C2oo0t+YcKrWoFH35/kUp1t7fYr+B14R+KhTYeGujzYWFPm5x3Kh82vJi+b0U0bsv7+iY3zHRcerAg0N05dUl5bHfgr/RqacnxTLm5BhyiRmXinkXo7JpNfUZBVIUoDix4th1exnHFhqyR4tMgURHNBYaDMPYAxYWDONE3hTOJCr23NtD7TZ1oJefXoj78I34vfTvNKD4AKq7ui49CXgSZrG2sX114fkFimgSxE1A1TNUFwtAm1x4aBx8dJAOPjhEt9/eUh4b9OMLHXp8UCzAPbYHlUxdQmPWl6YM5U6Wmz00nAx5HLPQYBjG3rCwYJhoikyDwP/R3fBOzbcf30THp3+P/aukPnm5e9OSuouodJrS9M+xf2j3vd1Gi7X1UUcsMBhHOtKrz69sUmdhDUniJaF6WeqJBTz58ETjofFI46Hh91Frshbw7SPtur9LLCBh3ESipa1MncqSOItTHBeMeUIDIgNiA7DQYBjGUlhYMEw0Q51b7WypT34f/Kj1xjZ07PFRZV3l9FVofu15lMwtmSjg/v3QcJPF2vqo95u3h7cwwQP/3fiP2uRuQ46Cd3xvapajmVjw/d9/d1/HQ8M/JGoD3n55Q5tvbxILSB4vhUibgshARCNdgnSR+EmYyBYaWKSHhjSSVEc0ZCE4xIYznVsYhjEPFhYME41w1gJtsOvuLmq/qYNiRBcrRiz6o+wf1K9oPxFtePbxGdVbgxl+WcCdnDY10gyuTaPddyisXnN9jVJn4UjCQg2+7/QJ04ulbe624pi48fqGIjIOPTpM74PeKo9/8em5+Fzys/nET6t0nEKNRkqPlJH4aZjIQB3d1Bcanz9/Vh4jhYaMaDjT+YZhGOOwsGCYaIKMUkBUONMF/uv3r/TH4T9o7Imxyjpvj1S0tN4SKpG6hLJvSiwsqVOsfaDFAYNibX1iqvYhWtPKwfe55+coqoDjIFuSbGLpkr+L6JJ1yf+SEtE4+vgYBX4LUB7/6MMDWnJliVhA5oRZlIhGKZ9SIg2LPn4kl2nTKM6CBRTj2TMK9vKir+3bU1CPHkQe3PrWWYWGjGSw0GAY54WFBcNEE28KFGg7W+rTw3cPRerTyScnlHXVM9agubXmaAbAIdRdU5eefPRT7q9usJpSe6ZWcstNo92PGFjHoJgUTD9E8fTnb5+jZFtXeGjkS5FPLL0K9RLCDEJJRjTQ5hYF4JJbb2+KZe7FuaLmpFD8HPTf9Bfkc+8lxfih2X8xnjwhl7//pthbt1Lgtm0sLpxUaOD8w0KDYZwbbg3CMNEg9ckZDe+23tpKRecXU0QF/Bz+qfAPrWu0VkdU/H30b51i7UHFB1G1jNXMeo+YKmGBovBU8b2V+2tvrKXoAFrRFvUuSgOLDaStTbbQox4PaXOjzdS/aH8q7FVEpJRJUAxfdcsVSnXXXxEVkhgQtb6+IpLBOBf6Znyy/kIWg3/8+JE+fPgglsDAQFEcjsmQsIU9wzBRDY5YMEwUxVm9KeBS/duB32jS6UnKOp/4aWhZ/aXCHE4NirX/OPynch91A6i7MHdAo96nEBYYgD++oSng3nhzI7XM2ZKiG/HixBOtabFQSaIPQR/o2ONjIWZ9h6jz2YsUy9Tu+/GD3k0fQ1PKxhDPZw8N50S/A52MaOCchcVUe1tnOo8xTHQlRjBPGTBMlPWmcLYoxf2396nVxjZ05ukpZV3tzHVods1ZlMg1kc5jUayddUZWpa4ihXsKutPjjqirkJEe/B/avvOZ5iPM6cDdrnfpzNMz1GRjE3E/WbxkdKfbHXIW7r65S113dqUjXU6YFhYQvDGIYv+uue0W213roeGj8dBAKhbj3KhTp+Rv0FjqlLO0yGaY6ARHLBgmCoELMQSFM3Z92nRzE3Xa0pnehXQ0QgH26AqjqXvB7gb7wFix9rG2x8Is1tYnpipbFEXPVdJXEXUGSAny/+RPQd+CyCW2C0VnHrx7QF13dKWjfpoWvk/iE/m8N/7Y4JC/S1AUvvv+brGABC4JtR4aacpS1sRZneb4ZbRIwYDzl1po4NwGwc9Cg2GiLiwsGCaKeVOoZ/icgS/fvtCvB36lqWemKuvSeaYXqU8FUxY0+hz9Yu01DddQKs9UFr+3eh8H/QgSA6GUHt7Ka6+7uU54R0RXTxAIioOPDiktesHsgkTDD5DxqEXMmOTSqRtNr5JTFIMfeHiQngc+U/4MUbjlzmaxgGTxkisiAxENeGg4y3HNhE9oSB8NFxddQX/v3j1Kl07Xg+X+/fuUPn16nXWcpMEw9oWFBcNEMW8KZxIVd9/epZbrW9F5VXvX+lkb0MzqMyiBawKjz7GmWFsf9X5G9yRQzLuoEBRg/c310U5YPP/4nLrs7EL7H+xXnMvVTChGVPc6Uf5nRDGDNX2z8KjgGETBefKQ2y+/UisPD2qVq5U4dm+/uU0HH4V4aDw8RG++vFZeC8Z9MBvEAlJ7pKFyaTX+GVhg/Mc4H2EJDWNg4oVhmMiHaywYxoFxVm8KsO76OuqyrSt9CNLk3bjEdKExlcZQ5/ydTe6Hfff3UY2VNZUZdhRr72qxy+Bx5tZYZJyRUaQ8gbPtzlLmxJlp6+2t1HxTc7EumVtyutP1NkUH/AP9qfvO7rTr3i6jgkKN+xeivieIOp8l8v6gSX9aWtSNeiy8RTHiq3Kh9PgR/IOuvLyitLY9+vgoffz6weTjMyXMrHhoIIVK3e2LcV7wu02QQHdi4eLFi5QhQwYlbQrLw4cPOWLBMBEMCwuGcUCc2ZsC/hCD9g6iWednKesyJMhIy+svo3xe+Uw+L7Ri7fAKi0wzM9GLwBfi9onWJyhHshzi+0g0MZEy+H7Z62WUrrN4/ek1dd/Vnbbf2R6qoIgT04W+/ggKuR2Hvv4wnDmW4stc0Gnr/PPzGrO+B4fo+JPj9OW7xgfBGDmT5NZENNKUoZKpSpJnXE+z34uJXnh6ehoICx8fH+U+ftd+fn6UK1cuncfxkIdh7AunQjGMg6c+OZOouP36NrXc0IouvrigrGucrTFNqz4t1EGkfrE2ohvmFGuHJSxixtAWb38L/qZZFzMmebl70dOAp+L+xtsbxTZGNd5+fks9d/WkLbe30A/STSPB/kNNicQnvg89+vBI3M6VJDddfnXJ6GsiAmGJsMD3UzhlYbH8UuQXISrReUukTj04RGeenVb2O7jy6pJYpp2bJvw18iXPT+XSauoz0ArYLY5bOPYEEx2QrWvVNWmYmNEHBn6yKNxZzqsME5GwsGAYBwIXQ5hHOVuUAqy+upq6b++hpMbEjRWXxlUeRx3zdgxzP9iqWNucGguAQeyGWxsUo7yoJCzef35Pvfb0EtuP1CQ1SeMlpU/fPlPA14/iftxYrlQzYw2lpgRdnYqmKmJaWPgdpXZ52oV72+BkXsqnlFh+LfErfQz6SMf9jiseGr7+F5Soyvfg73T2+RmxjDs1TkRUiqQsohSDF/QqSC6xom4kiQk/stAbiz4w6NM39JOPdabzLcPYCxYWDONAqU/O6KD96esn6r+nP827OE9ZlzlRFpH6lDt57jCfb6xYu2rGqjbZNnW7WXXqT8OsDRVhgRn2qAAG6X339BWF0hiUq/Fy86LiqYvThpsblIF7Ws90NLj4IPp518/K4+bUmE3DDg0z+R5HHh2z6TZ7uHhQ5fSVxQLefH4joiKi49SDQ3TjzTXlsUjTOup3RCyjjo+ieLHdqESq4krHqbzJ87KHBiOEhLrLHiZyjJn1sdBgmPDBwoJhIhln9qa4+eomtVjfki6/1M6AN8/ZnKZUnSIGlWGBYm1jztq2wlgqFKiZqabWzyLQX9QKWOqREVEEBgXSL/t/oZVXVxoIihRuKURkYOOtjaLDlaR6hho0utzfVH1VDeVz9yvcj6plqEYtNrYweA+5L/w+PqKH7x9SGs80dvksMEGslamWWMCLgBcimqGJaByk++/vKY/99C2Q9j7YKxYQP04CKu1TSoloZE+S3Wl+Z4zxiIa65kJGi025grPQYBjzcMwrIcM4Ac7sTQGWX15OPXf8LEzUgGuseDSxygRqm6etWfsBxdr119RXOkChWHtbs2023UZTqVAQESncvehZwFMxoN54cyM1zNaQHAnUKwzcP5CWXl6qI4qka/jIsiMpU6JM1HpzWyEIpJD6veTv9HOhn6nx+sb0JECTXlbCuyQNLTlUtKCVr+Uex50CvgYoz5Oi5djjY5Qmh32EhT7J3ZNTo2yNxAIgag4/OqxENJ4FPlEe++HrO9p2d6tYQFLXZFQmTWklopEhYQan+v0xGuR3zkKDYWwDCwuGiQRkT3ZZXOhMoiLwayD13dWXFl1apKzLmjgbrai/XHRdMofwFmtbE7HQn+0vkrIwbbq9Sdxee3OtwwgLuIEPOjCIFl9ebNC5KbFrYvqz9J/UOldrmuc7j6quqqo8BgPthbUWiKjPmJNjlJl+rF9Qa77Yt7rfWVY6F+IvIo7dkGY7x/yORZq3ByIlLXO2FIvw0Hh7W3hnCA+NR4fo9edXymNffvYXtSOyfsTbPbXScQrtbVPFt75Gh4leQgMiA2IDsNBgGOOwsGCYCEZGKaShkzSBcgauvbwmUp+uvbqqrMMgd2KVieTu4m7269RZU8cuxdqhpkJ91531xyy5FBann56myAbpWEMODqF5F+crbWElieImot9L/04d8nQQUYbO2zvTquurlL8XSVmUFtdaJAzpMBAfeWykkuI0v9Y8SumRUtxHfYOkUtpKWmFBMZQWtEceaR8TmWCQlzlRZrGgAQAK1a++vKqY9R19dJQ+fNV4pIAnAY9p+dXlYpEtjmXHKXhoJHNLFomfhtEnbty4YqAvkamkavS7Qrm6ulolNLBIsz4s+kJDFoJDbDhTSivDqGFhwTARhDN7U4DFvoup964+IvcdoLh2StXJ1Cp3K4teZ9SRUbTn3h7l/uDigy0u1jZ3v6uFhf7sP/L8ZW0Bcv0jq84C7zv88HCadWGWEsGReLp4ihSmrvm7ivu33tyilhtb0fXX2qLnHgV6iChGnFhxRHpZ+60dlG5RQ0oMoXJpyim1Gs8Dn4vb+Nzl0pajf0/9q7kfI4Zo/Xrq6Um6/faW2B9IU3Ik8F3mSpZLLPjM2G8Xnl/QeGg8PEjH/U7Q5++flMfffXeH7vreofm+88X97IlziogGUqdKpCpBCV0TRuKnYRInTkxPn2paPoOXL18Kgzw1r169MniOtaijy/pCA61s5WOk0JARDWc73zPOCwsLhokAnNmbAt2Ieu/qTcsuL1PW5UiSk1Y0WE5Zk2S16LVQrP3nkRHKfQzyhpcdHq7tMmf/h5YKBRGBwfPzgOdCXMAPol6WehRRQJyOODpCeDp81jOVix8nPv2v+P+oZ6GeyjrUgXTb2V1p5+se24OmV5tG9bPUVwQKRIX/J40hYMW0FWlA0QHK85deWarc9vH0MRBRpVKXFMJCpkNF5L4ID9j+QikLiaVfkX705dsXOvPsjOIKDg8NtZi89vqKWGacnyGOi7zJ8ikRjWKpiomaEx0+fiSXadMozoIFFOPZMwr28qKv7dtTUI8eRB5hNyZgQidPnjw6wuLYsWNUpEgRncccOXJE537evHltvh0sNBhGFxYWDBNBqU8QFc52Mbn84rJIfbr55oayrkPeDjSu0jiKFyeeRa9lrFh7azNNIa69MNVuVlLIqxBtvaPZhv+u/xchg2kcT6NOjKIpZ6bQp2/aGXaAwS3EQJ9CfZQUOxSd/37kd5p6dqryuKyJstHyust0zOxGHRslWrWClO7eNKf6HB1hhTa1kgppKxhsV4nUJWj86fFKypSjCwt94saOSyVTlxQLIjVIGTvhd0LpOHXR/4ISycH/51+cE8uE0xNEGlghr8JKx6lCHtkoUZ36FNPXl2KEpDzGePKEXP7+m2Jv3UqB27axuLCSOnXq0M6dO5X748ePp6xZs1LlyprWxLt376aJEycaPMfemCs0ZMoUCw0muhEjmP3tGcYuOLM3BT7vAt8F1HdXP/oSMpvuHseDplWbSs1yNgvXYDrT9MxKXQWKta91vWZVXYVa7Jmi2KJidDWkHmR2tdkGRclrr6+l9tvai9te7inpZhetgLI12AdjT42l8afGU2BIOpnELbYb9SnchwYWHajzeZ5+fEptt7SjE0+OK+tg5jep0iSddr477+6kxhs0Jn+xY8Sm7U23CxNANV6TvZT3PdLqiCjCr7KqirgPI7o7Xe9QmmlpRPQmZ5LcdLytY9Ra2NKpHJEY2XEK0QtTDD8Um37b/41iGrm6BseMSUH/+x8FDRpk3w2O5qC+oUyZMnTtmjatD7i4aEwRZe2DJFeuXHTgwAHl75GFWmjIBb9Z/WJwZ7peMNELjlgwjB1w5tSnD18+UM+dPWnVVW1xcO5keYThnXqG3BIiqljbkhoLUDdLXYqxTVNn8TzgmV3qLCAoJp2ZRP+eHKM4YktcY8ejXoV+piHFhhgIJLRdbbelvZLahFn10eVG0095f9I5Fh+9f0SdtndW7v9R+g8DUXH7zW1FVMARPU/yPGI2X02CuAkoV9I8dOnlRbr66rIws4PvRHQBNRU1MtYQC4B/CfaxjGigJkPS4YxxUSH48YNiL5jPwsIGxdsrV66kZs2a6YgLfUEBcubMSStWrIh0UWGsA6AUF7hWYJHtbR8fekxBb4MoV7NcLDSYKAULC4axMTJK4YwF2hefX6SWG1rR7Te3lHWd8nWiMZXGkGtsyzuy2KpYO7yoB+sQDfpARKBb0IvAF0JcbL+znWpnrm2z9592dhqNOv43fQjSdi8CcWO5UvcC3YTnhL6gwCBl4umJ9MfRP5TUHW+P1LSk9iIqnLKwzmODvgdRm81t6e2XN+J+jQw1qWdBbV2GZPaF2crtnElzmtzeUj4lhLDAvjjx5ARVz1Cdoiv43htkbSAW8PjDY41Z38ND5P1B01nKGOJs8PQpJZyQiFJ5eFO73O2ob6G+YqaasYz06dPToUOHaPXq1bRp0yby9fWl169fK4XaqMOoW7cuNW7cWAgRR0QKDfk7lkIjVWnNxElAQIBO6pT835lalDNRCz6TMYydvCmcSVTgs885P4cG7B2gdCbyiBOfZtaYQY2ya8zLwoMti7X1Mee7iRVD08seyPbA+qD4d9sdjTHfmutrbCIsZp+fTSOOjaB3X97prEcKWOd8nenPMn8ajYwgXafrjm6KCRyokKYCzas5j5LES2Lw+GGHh9HZ52fE7TTx09HMajOM7pfd93Yrt+tkNpKnHjI7j/oEFDdLo7zoLCz0SR0/NeVPkZ+mn5tOT+IT+ehqQZ1dhb//CP5Ojz48Et8zFqSgpUuQTnSs6pivY0RvfpQFgqF169ZiiQ6YEhq4rmDCSv5dv0aDhQbjKLCwYBg7eFM400n+3ed31H17D1qrKu5F69Fl9ZdSxkQZw/26Tz881SnW9nL3smmxtjnlZTrF28GGqVAAXZWksDj19JRV24S6FLSOfRMSQZAgjQkeFCPLjCSX2MbTOS75XxKtZO+/v6e0hB1YbCANLjaYYsXUCiR1lygMgjWv70JL6iwy2kIVx/S9d5rXBNgO/TQxCdqwShzFzyIiePDuAXXa3klEacDsgkTDDxDFMnKI/Yih+bs+cDSHoV/ffX3Fgu88S+Is9L9i/6M6WexfdMxEfaEhfTRk6hTDRAZ85DGMFcjcWOT14n95AXAWUXHu2TkqtqC4jqjoVrA7HWxzwCpRgcFsyUW6ztpH2x6NcJ8InXazPwwNuED9zJp2rbJY2lRkIzSWXF5C6aenp957euuICgwuO+bpSE97PqUxFcaYFBXLriyjCssrKqIiYdxEtKb+Gvq1xK9GRcWdN3eo+84eyv1/yo8Ws+3G2HFvh5JSBefu0PwbkrolpcyJNC2EL764IDorRWeef3xOdf+rS7nn5VFEBZhQjOi8F9F3rSG5+B+F25Q3H/WYd4va5WonokgQgMZATc+Vl1eo1ZZW5Dnek5JNSkbll5Wngw8ORtCnYxwReY1BpEIKCayD0AgMDKSPHz/S+/fvxf/oQlWtWjVFfGAZOVJjfmmKHTt26Dw+ZcqURs0HGcYULCwYxsoCbYgKZ+z6NOPsDCq3uBzde3dXrPN0SUAr66+kCZXHi9ad1qAp1n4S4cXaoTpvG6mxABjsJ4uncWUWdRZ3t5v9+quuraKMMzJSj1096NVnrZkX0mLa5GpDfj39aEKlCSYFxedvn+nnXb2o285uSvctRIsOtzpEVdJrOjbp8+nrJ1FXIV2nG2VtJMRLaKJHUsy7WJifqbRPSWUG3hEcye0BUs5abGpBWWZnof0P92tzwUIIiEtUs5MbDS9H9NhTIzD8E7qIblBoNeueNAVNrjKZ7nW7R+/6vaObnW+KyBcK4E0BkX32+Vmqvba2EBro0lVrdS3R0plxXkwJDVybIDRQY6IGReyhTX6sWqVtugGaNm0qXpNhzIWFBcOEA5yYISgwS+RsUQoMqpqtb059d/eloB+aDiwFvQrRyQ4nqF5W670L9Iu14SkQUcXalhZvq+ssJKizCAu0qc08M7NIn/H/5K9T09EiRwt63OMxTa0yNdSC9/vv7lOlFVVo0eWFyroOeTrS7ma7KG2CtCafN3D/ILr00lfczpQwM02qPCnUY1fd/al1rrDz2NXpUPCziE7AfbzL9i6UfkZ6YYgIIWmM0qlLU5Y0BeivskRp+hHF/p2owZgimk5QRvwrvDy8aFGtRfSoxyN63+89nWl7hiqlq2Rouqfelm+BdOjxISqxtIQQGqmmpKKmG5rSg7cPbPqZmagtNCAs3NzclL9fuXKFTp48qUQ01Cm8uKZt2LBB5/VatmwZ4Z+BidpwjQXDhCP1CYLCGbs+nX5yWnR9evheO3jpVbgX/VXuL+FlYC3GirWHlRlGkYW6eFvfeVsNZptlpOLEE437tDE239pM/ff1p6cBWsdgEDNGLGqYtYGBv4QpdtzdQT9t60zvg96K+66x4tHEyhOEKAmNFVdXKEIEz1laZwnFd4kfqoiUkRREb8wpxoZRnuToo2MUHYCoHHxgMM33nR+qwARDSwwVtS2IKKgxVpNiiixJstC6BuuU+6eenKLfDv9G55+dN3BZl3z4+kEcg1iQXpUwbkKqnL4yjS4zmpJ6JDX7vZnoRfz48UU61Lp12uNp/fr1lC1bNiEqAK5hECJIg3r7VnNOAZkyZaLChXU7yTFMWHDEgmEsTH1yVsO7yacmU4WlFRRRgTz+/xr+R/9W/NcmosLexdr2SoUCDbJoWo6Cpx+fGKQa7Lizg3LMyUEtN7fUERV4fYiSh90e0Lwa88IUFajz+PPon9RkQxNFVGRIkJH2t9gXpqi49vIa9dnTV7k/odJ4ypE0R5jF5JL0CdKbVRCK7kjoMAVOPztNX75p6mSiIvge/zj8B6WcklK03NU9BmIYiNBdTXcJUXHj1Q0DE0NLhIU+RbyL0M6mO+lF7xciorG2/lrKlzyfqD0yBiIpqNVZfX01ZZidgRKMTyBS7n7Z+4tIn2OciyZNmujch7BQd5QCuK7pp0HheZhEYx9lxhI4YsEwZuDM3hSvP72mTls709bbW5R1hVMWpaX1FoeacuPoxdoWt5sNKWAOrc4CaU0Y1O26t4uqZaxGe+7voT57+tDD9w9135tiUu1MtUS6U2jF0GpeBr6k9ls70MFHB5R1tTLWphnVpoeamw8+Bn2k1pvb0KeQwW7rXG2oZc6wUxw23dqk3EZqjrnAz2L51fui7uP88/NULFXYtRmOhDQl/OfEP0Zdzj99+6STBpU0XlLy7eirCEPZcldNLCuEhT6IRGCRrLiygsafHk933t4xKoCxrTg251ycIxZ0O0vpkZJa5WxFg4oOYg+NaE7lypUpUaJE9OaNpjHE7du36cKFC5QvXz6lo9SnT59ExEJNnTp16MOHD+Kap991ypmugYxlcMSCYcws0HZGUYH8+iLzi+qIin5F+9G+VntsJipA7dW1HaJY21LnbTUFvAoot6eem0p55+WlBusa6IgKpKjUyFCD7nS9TUvrLDVbVJx8cpJKLimliAoIHrSeXVZnaZiiAscwxM3NNzfE/ZxJctHY8mPMel90JZLAP8PcGXidOgu/qFVngXSntNPT0u9HftcRFRAUJVOVFOvUogL1FHe73dWJNql9P2wRsQiL5jmb0+l2p+l1n9f0utdr+rvM35TOM52OMFbzg36Q30c/+ufkP5R4cmJKNCGROF5nnDMUREzUB4KgXj3d+jd1ahTYuXOnqLuQ5M+fn7Jnzy5EhLwOwqwPQgNdp3AbLuEc0WD0YWHBMGF4Uzij4R1m58efHE+Vllaixx8eiXWJXZPQ+kbraVT5URQnVhybvddfR/6ivff3OkSxtj7qiImpdrOSelm0F244MKu9HyAoKqerTLe73qaV9VaKtqxmd986N4Oqr6pOTwM0wit5vBS0pfEW+rnQz2YdjwsvLRQpMdK0cHGdRRQvTrwwn3fZ/7KSzx8vthtlTpyZzEW3ziJqCAsU1CNdCCLsXZDWmDBurLjUr1A/ypo4q4FIQj3F1ia66XpB34KEC7c+EeUrgOhDj0I9yPcnX3rT940QGv2L9CdvD28dXxY1qB/C8TrowCBRCJ5kYhIqsrAIrb6qOW6YqA/cx0MTFvr38XhTZnw4L2GyjYUGYwyOfzKMHjgpSlGB285kdidTbn7a0ol2qNqmFk9VnJbUXUKpPVPb9L1QrA1hISmXtlyEFWtbmgoVWvE2IgrjTo4zfA+KQeXSlKOZ1WaK1BNLQPpSz109ad1N7QW/hHdJWlR7IaVwT2HWa1x4foEG7Buo3J9WdSplTmSeQJhzYY5yO0+y3BZte8aEGYUAevHpuShmR3pORHuQmMuuu7uEfwhm8NVge2EG+EvhX6jwosL0Pui9znGxvcl2oyleS68uVSIaqBN6FvBMeU5kgMHgsFLDxAI+fv5Ivx35TaS5vfz00mhnK0Tnrr++Tj/t+EkscWPGFfU4eI2K6SpGwqdgrKVkyZKUOnVqevxYI3ofPnwoukMVLVpURCoQsVCL4IYNG5o8Z8q6DCkgZJdELPL5aiHCqVPOBUcsGCYUbwpnExWYXS48r6iOqBhQfADtbrnb5qJCW6xNyiBsS1NtypUjoP7ujeWun316loouKkqVV1YWrslqciXNRZd/ukwbG220WFSg+LfcsvI6oqJ3od60pclms0XFuy/vRF1F0A9N3UqXfF1Eobi57H2gjSI1zGY4yAhrv5UM8bP4+PWDcAV3NI49Pkb55uWjRhsa6YgKCIDm2ZvT4+6PqUq6KpR9bnYdUYF6CrSFNVU3svLqSuV2qdSlIiQVyhI8XD2EN8qdbneEh8bdznepcbbGoouUKb78+ELnX5yn+uvqi4hGiskpRBQNxz8TNcBvUl8syCjFtm3bRI2FpHTp0sIYz5zXVEc0pOM3rp2IXsBHQ0Y0cBvrUK/IEY3ojWOc6RjGAXBmbwqkPv17/F+qsrwKPQ3QDLKSxktGm5tsphFlR9h8ttlRnLXDQr096uJt3xe+VGJJCSq/ojxde3XN6HOzJ81OPp4+Fr/nf9f/o7LLyik1EfHjeNKy2stoRBnzvwdcuLvt6E4P3t8X9/MnL0B/ldFGhsICIurRe00KHECRr6WUTO2Yfhb47ootKkbVVlejuyHmjjK6VCdTHWFaN6v6LBp5bKQQHervvYxPGYN6Cn0uPL+o3G6VS7vfIitiERZoRYuOZA97PBQdpy60v0BV01el+HFMtyFG8TrSwnD8Q2h4T/GmRusa0d032v3JOH46FDwrcC42lgYVHuR1U13oLYUGPDOQLgWRIYUGrrcsNKIfjnUVZ5hIwNm9KV4EvKAOmzvSnvvagtNSqUvT4rqLyDu+t13e01GKtcO6oOm3m73qf5W67OxCF19oB4+SoimLUrUM1eiPo38YGMuZQ9D3IPr14K8068IsZR0KrZfUWUyZEmWy6LWmn59OW+5sFrcTuCQUr2GJG/rGmxuVFJnkbsnN8tbQB4XOkmOPj1PPgj0pMrn95rYwJDz7TH+WPQZVSFueZlWdRSk8UohzQdllZUU3K2P+FGGlnn3+rpn5jRc7HmVJnMXhIhZhkSFRBlpTf43OZxpyYIhw/YagMMbHrx9p1/1dtGvBLnEfDQUqpa1EY8qNYQ8NByJPnjzCv+L69evi/tOnT2n79u20d682Ohk3blzRDcoWqCP+sjZDLhAa8jG45kKIqKMeznQNjm6wsGCcGpn6hMEEcLYT2qGHh6j1hrb0PPCpMms7uMRg+rXUr3aLHjhKsbY5s2TqWWbkpC+4pPV1kBT0Kkizq80Wxc1wZpbCAuk1UqiGhd8HP5G2dObZaWUd0nGQsuIWR+uaaw6o9/jt4G/K/dk1ZlEazzQWvcayq8uU2yVTawWCKfTz9O9sv0NxKa4QNe+C3oqIhUwtjGiwbyEojjw+YvC3Yt7FaE71OUqHM/8Af8q/IL/Z9RT6qEVhvhT5dAr+o4qw0AefY1vTbcp9/HZHHB1BV/yviBQpU2l4a2+uFQvOKUniJRHRoL9K/yVSsZjIA9GIESO0JqR9+/YVKUqSKlWqUMKE5nWrs5fQ0C8Wd7brclQnap7pGMYGYNAnu1g4W+oTBjyjjo6iaiuqKaIiGboNNdtCv5f53W6iYu+9vZFWrB0e1O1GpQO1BAZlJ1qfoP0t9isdk9xc3Cixa2JxGyk0Bx5qPSdMsf/BftFKVoqKODFdhAM3Cr4tFRWvPr2itpvb0bdgTT1I38J9zXLL1ufM0zPK7ba52hp9TGipPRmrZ6RM1TMp3aHefHlNN15rUrsi0n+lyfomwphQX1TkTZ6XTrY9Sbua7VJEBYq4M8/ObFE9hbFmBGphqE6jiqrCQh8Ubx9oeYD8+/iL1Kn51edTjiQ5KE7MOCZFJ4rE51+aT97TvSnh+ISUdXZWGn54uNJxjz5+JJd//iH3bNnII2FC8T/uYz1jW/TTnJ49exbq3+2JfuoUhATu49oMoYGictRoYOHUqagDRywYp019ckYHbfDs4zNqt6k9HXi4X1lXNk05WlRnIXl5eNntfUWx9n+OXawtuf/2vkh5Ou533OBvuZPlphlVZ1Ce5HmMPjd/ivxK4fPKayupQroKRh+HQee4U+Por6N/KTP+qT3S0NI6i3U8McwFr9dpW2d6ElIjU9y7BP1WUhu5MBf/QH96+0Xj6h0rRmzR1Sq8lEpdkrbf1cx2I2qRLUk2sjfopvXz7p9p/c31BqaGSE1CylPBlAV11v964Feacm6KzjrUU6Ctr7kgWiVd1TFLDyf0RyGtmqOTsNCnUfZGYpGgPTIiNw/ePTDaSQ0eGk8/PhWGflg8g2LSkcWxKaffV4oZMmCM8eQJufz9N8XeupUCt20j8uAoh61Ily4dFSlShE6dOmXwN09PT6pWrRpFFqYiGrheY4HYwPVav+uUs13DHR0WFoxT4eypT5hRbbuxPfl/eq4MdoaWGkqDig+iWDHtV1yKGagSi0qIOgJZrH283XGHK9ZGwXLXHV3p8OPDBn/zdPGkzY02U36v/KG+Rt3MdRVhcczvmNHHvPn8hjpv70w772lbPFZKW5nm1phDieNpIh6WMv7UeNrzQFMnk9Q1GS2stSBc+3fuhbnK7UyJMlrlv6DjZ/H4KHXM25HsBfwj+u3rR8uuLDMY0CIVbErlKVQ+bXmd9TgPVFhZIVz1FPqo0+RQtA83dltHLPxO+NH3z98pTTnLUtsikm4FuokFICIx9tRYWnR5kRATEBX69Dr+g3L4BVFMvUnoGEgj9PUll2nTKGjQoIjafKcAUQljwqJ27drk6upKjoIUGvIcpC80kHGgrtGQKVTO1s3R0XCsqzrD2Aln96ZA6tPIoyPp76N/K7PjKdxS0uK6C6ls2rJ2f38Ua2NgIVnbaC2ljG9ZC1Z7gm3rsqMLHXx40Ghff1ApXaUwRQVokq0J9drTS9yGUZp+nQUGsa02taFHHx4os9u/lviV+hftH+7BJ2pl/jr2l/J682vNs7jFrWRzSNE3CE8alX7KkVtsdwr8FkBHHh2zS50FiuqHHRpGsy/MpqAfGuGqjoqNqzCOameubfA8a+spjHXzkqCrElALC1sI91TFIt+N3hIwyEPNFhbw+dtn8V2tu7GO/D/5i99a57NEsUxltvz4QQEzJ9DW+lmptE9pUavBWA/azv7vf//TpqJFQhqUrYWGTGk2VqPhbNf7yIaFBRPtwYkHJx15EnW2k8yTD0+o7aZ2dPjRIWVdxXSVaEHt+ZTcPbnd31+/WPvXkr9S5QyVyRF4HvCceu7pKbZPX1CgExPclrfe2RqmQZ4aWWfx+vNrMbA8+OigmCnHcbjo0iLqv2+A4i2RKG5iWlBrPlVIW8Gqz9B+awdlEPu/4v+zKn3pxqubym1rIwyImBT1LkL7H+6nZ4FP6P67+5Q+YXqyBRBs/578l8afnkCf9boVYf+PLDuSWuZsafS5qKdosrGJzsAf9RS+HX3D1QELXHp5WbktZ+zVx4wp12tnwjW2K/1b4V+xAP8P/uT9R0aTj8dZOsHrQGqzpY24nzNJbiqXtgyVSVNGdB3zjOsZYdsenUiaNCm9fv2aojqmhAau9ZhEVAsNGdGQqVOM/WBhwURrZJQC/wNnO6Hsvreb2m/qQC8/+Yv7mBH/vfTvwvQuInK+jRVr/1ba8rx/e7iLdxLu4jsMBEWGBBloUuVJVDZNWeq/r7+y3lxhIWfqMZgGq66toqLeRemXvb/odFsqmKKQaAObOn5qq2br22/pQP6fXoj7FdJUsDiFR7+j1NeQWX+POB5KYbM1oKuU3BdIDbOFsEAe/4ijfwnzPTUeceLTbyWHKgN7Y/zvwP9o2rlpOuvK+pSlzY21kRpLQWvhoBBPFvc4Hkp7YFtHLKITX79/pZEnR9Hw+EQ+2qCRDvhlPlHZaVx5dUks+P4QXcqXPD+VS1tW1MPgN2ZpswMmesFCwzHgvclES2R4VHaRUJ9snAGRHnJwGNVZVUcRFSndU9GuFrtoUIlBESIqHLFY+3Xga2q6tin5TE5D2+9u1xEVaT3T0roG6+hCxwtCVIDYMVQGeSHi1BzqZqmr3D7w8CBVWlFZR1TABXtnsx1WiQow6vgoOuKnqQdJ6e5Nc2vMteq7nX9xvk4Rui1Qt6u11igP9RPppqejQQcG6YgK19jxaEjxIfS4xyOTogLngTJLyxiIimElh1klKgDSsCSFvLSF4dGxK5QtQPeyemvr03zfeTS7INF3UwHkmDHpQ+tm1KdQHyEikOanFvpnn58RDRDqrq1LPtPSUPVVNWj08dGi6YKs52KcF3ndR0qUFBJYB6GhdgVH96l9+/YpwgNLsWLG0yEzZsyo87iFCxcaPGb37t06j7GVL0hUgSMWTLTD2Qu0H79/TK03tqHjqsLhKumr0vza8yipW8SYVTlasfb7z++p6/autOHmBoNOQRjcj68wnqplrGa287Y5dRZ99vQRt5989BMLiBfbjaZWmUKNs1mfy7zr3i4ae3KsuI3Z20W1Flr9/R5UpcuFtY3mOknD5wPfP+ofjjwKn7DYfGuzKMxG2pcatObtkq8z/Vnmz1CPLWP1FBCNO5ruoCLeRcha1PtN7batjnI50zkoNG68ukGN1zeh++/vifsTihHVvU6U/xmJAm7sJSH3Y8agH3nykM+v4+nPkK5QaHpw7PExkV544MEhuv76qvK6iLQd9TsiFghu/NZKpCouJgkQ0UAUkaNGzo2piAbGC9mzZycXFxcxGQnOnz8vhIe7u7vy+OfPn9Pdu7ru8seOHaN27doZrFNTvHhxciZYWDDRMvUJosLZBAXYcWeHcNF+HeK5gMHfiHIjqE+RPhE6Y1prdS2HKNZG69EeO3rQmmv/0Q+9VCZvD2/6p+w/VDerNroQqvN2iDeEubnkcWO50pfvGtMnkDlhFlpWd6lNWq6ie9VP2zop9/8o/Ue4Co71uyo9VdzQNe1SbQH2RUGvQnT8yTExmMRxYW5hOTw+0Dr24fuHOutxXKN+AoIQ3ZdCwx71FGrefn5L/oEvlDqKhlkbKn/TSYUyU4hFZyCGkbr34atW4AXEJSrXjmjQKRdqdzqIvD9o0p/2VExHjabptppN5JqIamaqKRbwIuCF6OCG5gUHHhyke++1g75P3wJFdzbZoS1+nARU2qcUlU1TRoiN7EmyO931gTEtNDw8PChv3rx0+rTGTwgC48iRI0IUyELww4cNuwUeP27YkvwYCwuGifo4uzcF8pV/P/Q7jT85XlmXyiM1Lau/1OoBp6WMODxCxygsMoq14Snw866faeWVlQa1EUjJGltpLDXI2kDHcdYY6llwtYtymMXUWzroiIo08dPQgVb7Kb6LKmE8nCAK1HZLO3r75Y24XyNDTfq54M9Wvy48N2RqmLdHyjAH7JZQ0qeEEBayzkI9+DbG2adnhY/IzdfaQnIp9OpnqS9ax5ojCuxRT6HPvIvzlNuoHzEV5XLmVCick/E9DD001GjkL2GSVDS16lcaVloj0ECiuG+pURj+FWg+gWNJHk8Q3IceHRJCY/+Dg6JhgOTD13e07e5WsYAkrkkVkYGIRoaEGZzqmsEYUrRoUUVYANyGKMC4AkLj0CFtZFJy9epVevfuHSVIkECZ3Dx58qTydwgS+IY4EywsmCiPs6c+PXz3kFptaEOnnp5Q1tXIWJPm1gq/J4I1xdpoaytBN6SILNZGO8s+u/rQ0ktLDSIMyd2S078V/6VmOZspF4CwjhN1XY45qVDI7W6zuS09D3xm8Dq2EBVg2OFhiku3T/y0NKPadJsc76uvr1ZuY6BlS9DBZyyNVeosTAmLa6+uUaftncj3ha/OeuTWo4Ur3MjNOaZxLii/ojxdeHHBoJ4CbX1tybqb60y252VhoRHCffb0paVXlijrXGO50ucQ4Y3v9mjro1Rwoa5poTRptAT4hyCShQXXhTtv7wihcfAhloNKJBe8+vxSfHfy+/N2T610nMLxb239ExM1hcXUqVOV+/D6QF2GRC068uTJQ76+vuI6sn//fqpevbp47NUQoaF+nJubczUVYGHBRGlklEJ6BTiToABbbm2hn7Z0UmavkTc+qvwo+rnwzxG+LwyLtVPS5qa2mxkOK43nlz2/0ALfhfTtx1edvyHtZWT5kdQ2T1uLX1ddvB1aVyg5I/vbod+UxyV3TUEvPj9XZlJtwaZbm2j6uelKfcGS2otEeogtOPdMaxLXIU8HsiWoY0AqEPYN/Cz0gUszBMWJJ1pxLCmdujTNrj6bUsU3z8PB3vUU+lx/dV25rV847uypUOi+1nJTKyVaBYqmLEonn2pndEeUGSHEon5zBETPbr2+RZkTZw7Xe+P8h+5cWHA847u49vKaqM+A0Djy6IhOStaTgMe0/OpysYAMCTIqHafgoZHMLVm4toOxjjvb71DG6qZbEtsS/YJttYkgxhkXLmgmKpIlS0bNmjUTwkKmQ5UpU0Ycc/v2aaP1zpgGBVhYMNHCm8LZRAVmAYceGEqTT09W1qXxTEvL6i2lwt6FI3x7MCioP7w+pXudjm5mvRlSrH3M7sXaEBQD9w2keRfm0Vc9QZHINTH9VW4EdcwXfi+GODHjhBmxeP/lPXXf2YM23d6orCuTuqzwpyi4oKCYecWAGkWnaidqS7nz5g5129FduT+63N9UwKsA2QIIH9llCZ/Z1ulziNbkSZaXzr84Jwpu0RUIZmf+gf5CUOx7gHa0wQZF33Oqz1Fat5qDvesp9EHKnzzu4MyOGXM16vQ5Z4tYXPG/Qo3XN6XHHzX1Mag5GlnmL+q/XxsxQvpRr0K9TAr3KWem0OQq2nOcNWD/50yWUyzdC3QXnfMuvrgo0qYQzTjmd5w+f9f6odx9d4fu+t6h+b6aTmnZE+cUEQ2kTpVIVYISuia0yXYxoRNRogKkSJGC0qZNSw8eaMxL/f396c6dO6ITFETF58+aKBtSmxDdUEcykPIETqrSoEC+fPkoICBAMeuTnamiMywsmCjvTeFshnf33t6j1hvaKOkwoE7mujS75qxIu9ihWPtCsgtEySKmWBuDgiH7h9DMczMN2komjJuQhpcZTl0LdrX6fdSDQWPC4urLq9RiY0sxCJH0L9JfOGmjA02e5HlEKgbATGh4hQVSvJBiJWdYG2ZpSD/l/YlsxZwLc5TbWZNkJXtQyqekEBYAhoQbbm2grbe3GviI5EiSQ0QosO8sISLqKfSRg04AHwV9nDVise3ONuq49ScK+PZR3E/h5kUr662gRusb6fy2jrQ6Eurva99D3dlfW4JJD4hXLH2L9KUv377Q2WdnNRGNB4fo9LNTOpMV115fEcuM8zPEtudNlk+JaECIu8dxt9u2MhEHRIMUFlIoQFiooxcQFRAM8eLFo0+fPtHZs2eV2s5TqseBwoULi/oM1POp299GZ6HBwoKJMuCHqxYVzhalABtvbKROWzvT+yBNDiciA6MrjKZuBbtF2r6IyGJtfO+/HfyNpp6ZSl9CDMkkmDEeWmoo9SqimQG1BeqIhX7x9sqrK6n3nj6i+4zm/RPQnOqzqXpGbZ59rUy1FGFx+JFhRxFzGbh/EF16qQm7Z0qYWczi2vL7hlGgpFbGWmY9x9L3xyzvlLNTxG1EKfQFRcaEGWlalWkWi6+IrKfQR+3L0S63bstJ8IMsq7G4veU2uXu5U8pCEd9BzVbn6ImnJ9LwI8OV7xf+EyvrrqAxJ8eISJVkYsWJOlEkY8JC3VnO3sSNHVcce1jgXh/wNUAYRoqOUw8P0oUX55VtxP8QyVgmnJ4gzhOFvAorxeCFvAqJ12OiHkiHWrNmjXIfQqFFixY6ggHiA74Y+fPnFx2g4IVx7do1EfG4q2pHi/sZMmTQaW2LBSJDtrWNjkKDhQUTJXD2Am3Mpv1v//9o+llNfj1IlyA9La+/zGbpMI5crA1B8efhP2nS6Un06Zs2XUE6RA8pOUTTUtfGJojqvvdykIjvYvCBwTTPV9sNKHeyvLS09mIDV+lm2ZvRwP0aJ2z9lqnmAgGz8NICcds1VjxaUnuxzQrBJbff3FZud8wT/tSx0CJMMCSUqEVFKo9UNKnSJKqSoYrFr/vs4zNR9Psh6EOE1FPo1w+8CikGjhkjFtXMqGmBqkYtRs05X2WqFXra16Mjj+jp6adUpK/jdZlBVK3X7l6iu5ikQZYGNL3qdPL74Kfze0FUql0eXSFmTFggYvAp6BPFc4lHEQ0iEBXSVhALePflnY6HxtVXl3W2E3UkWEafGC1+p8VTFVM6TuVLkS/SPHwYy1CnOKlTm6SwkIJCihDZWhaPg5BQo+4Gpc6sgHjQFxrqiAbeQwqNqDjW4SOdcXic3ZsCufWtNrSm8881aSSgQdaGNKP6dErgqmlxFxlERLE2vvtRx0bR+BPjKTAkMqC+8A8sPpAGFBtgN1d1/dahEAetN7VRUnpA61xtaGz5MRQvjuHgB6lpCeImEIMS5JCf8DthUf0CCoMRFZFMqDRe5IjbEnhFyA5a2NYUHroXR2u/vxFHR9DUc4YRpsSuSWhchbHUMFvorWdDrafY0EQnKpAsXjK62PGiXeopQnPbzpQoo9Fj0NapUD6lfMTiaKDFcvONLXTSM5EOOLDoQHG+rrBCMziX++FQK8O2nT+CtWJT7QEDQdKzUE+KbPDbQDRSRiQhLNUeGnfeacU5ajX2P9wvFhA/jieV9CmpiWj4lKUcSXM4Xc1NVCFnzpwUP358YY4HEIlApyc/P43Jae7cuUUKlL4IgfBInjx5qCJFTWhCQ9ZyjBw5UpxXxowZQ1EJFhaMw3tToEDbWVOf1l5fS123dlNy6+PGiktjKo6hTvk7Req+wAx08YUqZ+1Yti3WxveN1Il/j/0rUhLUxIsdj/oV7SdSruwlKCTqzwMjtFJLSisduDD4GV9xHLXO1TrU18idLDcdeXxEqbMwV1jgc7fa1FpJtWqVs7Voo2lrFl1apNxGCoetvr9JZybRPyf+MRCEkrk15lCldJXC9frG6inKpylPGxtpC+jtzcZb2veqnbG20cc4Q7tZFEA33dCcnnx8LO7D8Xp2tVlUN4vGeLLL9i5CWEtQkI/zhT7BKoGYPkE6uv5a023rvxv/OYSw0Acu9/BUwQIQlREeGo8O0f77B0WXKQnO3zvubheLFNWIZEBooL1tpoSZnO7a5qhgkF+wYEE6cOCAci6bNm2aUbGAiAS+N4xVELHQFxZFLPCvMCY0Xr9+TUmTJqWoBgsLxiFx9tQnpBUM3DuQZp/XzopmTJhJpD7lTZGXIps6q+vQswBt/vP6RuttUqwtBqSnJ9Goo6N00ltk7/tehXuJwmx7Cwpjs8z33t1Tbqf1TEdL6yyhvMnD/i5qZ6qtCAtz6yxw/PfZ3Yduvrkh7udMkkvM7tsDuW2gRc4WNilohlnju5A6IIlbbDeRLrTmhiZ/GWkllgoLnA/KrSgnBrMRXU+hf5yqzfu65u/qlMJi482N1HlHF0X8erunolX1Vyq/C9/nvrTi2god4doom7aAW/+Yl74WiApIYXHjteY34OigHXLzHM3Fgs+C84XoOBVSDP7ys7/yWPhpbLi1XizAy81b6TiF1rZpPNNE4idhIAiksACrV682KiySJElCmTJlolu3bonuUY8eaduKu7i4iALv8ILxDrpJpU+vm14bFWBhwTgczu5Ncfv1bWqxviX5+msHT02yN6Fp1aZR/Li2za23RbE2CqYrpq9o9etOPT2V/jw8QilMlyBK06NgD/qz3J8RnqcsTbzUVM9Qg2ZVm2l2By4MNAYdGKT4NZgbRVh1fZW47REnPi2us8hoqpUtHMpfBL5QBnRy9jW80TXUk/h/0g6g5PcHZ/ChJYbS88DnirA4+tjQz8JR6yn02XVvl9IeNVHcRCbTx3RSoVT1OlEdDJz/PfkvjTymra9C8fKKussphbt2X1RdXVW5jQLn3U13m37NkLobHIe9C/UWRdFAP2IZFcA1C610saCWBPsLaY3SQ+PwoyP0PkhrAAiHcNSmyPqUdJ7plY5TWOAwrsPHj+QybRrFWbCAYjx7RsFeXvS1fXsK6tGDKAy3ciZs9FOYUP9gKgqBOgsICyALsqUxnqurK1lDYGBglDTXY2HBOKQ3hWzd5myiYtXVVdR9ew8K+PpRm25TeRx1yNvBIfaFfrF2hXQVhLCwhtnnZtOwg78rKUYSdLzqXKCz6HoVGYWPZ56eob+OjtJZ90epP6h34d4WzT5DgKBjFQzbUMuATjPGWpNKMBvff98A5f7UKlMoc6LwmYSFxdIrS5Xb8GAI735G8Wr7be111uG1YEw2upz2+0vpkZLSe2age+/v0tlnZ0RkzjW2q8PXU+izIKSYHhRPbdoASydiQdEjYvHp6yfqvrM7rb25VqdJweTKk3W+y+Ybm+uIghV1Vui4GJuMWMSIIQzzpKEiOPzwMJVOU5qiKvhM2ZNmFwuiWyjq9/X3VTpOHfM7pkR9wP3392jhJSwLxf2sibIrEY1SCfORd4MWFNPXl2LIlutPnpDL339T7K1bKXDbNhYXVgLxgPGHvmljqlSpKHXq1AYiZMmSJUZfw1o+fvxIHlHwu4weZzom2hRoO6vhnbhYb+9ObTe1VURF5kRZ6Ejbw8LgzRH2hbFi7U1NNoX79eZfmE/eE72p165eOqICM5td8nehl/1e0thKYyNcVGCAA1+Hqquq0tsvr5X1qeOnFv3uw5PSkitZLuX28isaZ19jIBcdxeFBPzQzZJ3zdaYGWRuQvUD+ukR2vzGXyy+0XXHUYEDYPHtzetz9MY2tYPj9wc8CBP0IEr4B5tRTNNrQSEdUoJ7iTrc7kSIqwHG/42Z10VKbvkWHiAXav1ZdVU0RFYguQGzPqjZLR1SgScHWO1t13NPD6vqljlgAtdM1vCOiEzgW8qfILyYp1jdcR496PKRdTXeJgvdSqUqLSRU1N95co1kXZlGLTS1oTsccRBcvKKJCgvsQG4hkMNaRIEECypo1q1liQd+t25zCbXNBKhQKyaMaHLFgHMabAredzewO3Hh1Q6Q+XXl5WSfXfXLVyZE2cLJnsfbSS0tp8L7/0Uu9lBm8Vts8bWlcpXFmzWLbA8yw9t7dm1Zf1+bUqovGwwu8ITArCdBJxhg4/uHgjdlKkD95ARpZRhsdsge+LzTeGMBcwz08p/P2znT11VWd9RgQop5kapWpoaaJwSdgyZUlig9EydQaoeGo9RT6oEgXbuoyFatiWtNpgNGpxgIisPmGFvQsUFNb5R7bg+bVnEs1MtYw+N5q/1dHJxVuU8OwJyAUYRGyn4p5FxMmiuDUU13TsegGzqdo6oBlULFBYqLp5NMQD40HB0UXOilSO50liqVrAaPlxw+KNX8e0SBN6iUTfiAY0BEqLGGRJUsWSpw4sSi0DuuxlsKpUAxjZYG2M4oKDLJ/3tlLCYOj//mkqhOpTe42DrUvaq+qbXWx9qorq2jgvoGiNaX+DHfLXC1pYuWJ5OYSeSfRW69vUctNrej6a+3FpEaGGrTt7jaTffbNBUJxyKEh4vb9t/eNPgazsptvawZgCVwS0uLai+xqsoXPKzs2IeUuLKdreF3A2M5YlAGi4mbnm2a1qlULCbXBnKPWU+gz6/wsHZfy0BoJqCMWjvR7tpT/rv9H3XZ2V1rA+sRPS6vrrTTa+rjB+gbK48C6+utCTYHSJ2bIfupZsKciLF5+eknOBOqpyqUpJ5ZhpYjef3kvJibGnBhD3h+0LX31wZ5DzUWaaWmEdwZqpppmaxqp59WoyqRJk8RiDvfvGz+nWzs+4ogFw1iAs3tTBAQFUN/dfWnxpcXKumyJs9OKBstFHq4jgWJteB2Et1h7w/UN1HdPXwMXXQiKpjmaOkRkBt1tMHD6+PWDMhs7vdo0Yb4nhYV6kGgpyBmP7+JJH0LqLM4+PUsFUxZU/n7qySkaelBbqzK7xixKmyAt2ZM5F+cot3MmzRHqDD0Ehbp7lD6INpnrf5HWMy2ldE9FTwP86OSTU/T1+1eKE0vrcL7jzg5qtrGZTupTcrfkdKHDhUg/ToA6xaduZk1LVVPY2sciosH2o0AbrZ8lxbyL0/I6y0S7VX323NujeDeAaumrWVwbISM7agGJ7YDY9PLwImdkz/09oq4FEwFP4hP5aLqPG4BABv6OiNqBhwfE0ntPb0oaLykVTllYdOSC2GCzvqhBQEAA11gwjLkF2uie4Kyi4qr/VSq5sJSOqGibuy0da3/U4UTF7ru7w12svfnmZso4LSM129BMR1Rg4NA4e2N62vspza89P1IHixjUDjk4hFpvaa2IiqyJstGhVgfFBVg9GJTFpeEll2p2V100/erTK2qzpZ1iUtenUB+qnkFjwmVPdt/bHeoA+fWn19RkfRPKMSeHgahAO9HltU3XioQGfu8lQwqeA78F6KQ6Dd4/mJpsbGJQT3G7622HEBWYELnz9o5yHzUwoT4+CqdCIS2w9eY2OqICXipbGm82KipwPm+6salOe+HV9Q1TCo2hLpJV7ye1w/yUM1PI2Tj/7DxlmpmJ2m1tp0QXZxck+m7ikvkjBtHcgoZ/RMQHzvcdt3WkJBOTUJZZWantlrZCxOsXKDOOQ2BgIAsLhjEn9UnWUzibqMBnXuS7iEosLKmk27jFdqd5tebRrJqzyC2OY4WrUazdcK3WFRkdfbY02RLm83CxyjI9CzVe11jMdqu74mCw/qT3E1pSdwl5unpSZPLkwxORCz717FRlXeNsjWl/y32UOXFmpZBcYk0qlEyrkkg/C7xmp22dFXOx4t4laFipYWRvMJhQ+3K0z6Pt6PQx6CO139qeMszMQDvu7VBy30GWxFlof/P9dLjVYcqQKEO431+dDoUUDwxKSy8tTdPPT9d5HAqDI9L0LiyQmiOPA8wCIxJlS2FxY+0NenjwIUU2jz88piorqiqpedj2UWVH0bQqU42a2wE0O0B3MMn2JhozOHNAdzBj3bOyJ9ZOtOBYdBb8A/ypyMIiVHZ5WaUdtGRCMaLzXhpxIX+Z+D8YKXl581G/JY9oa6OtooGCT3wfiqE3zMPvGWmt62+uFyI+8cTElGtuLuq6o2uoUUkmYvn+/bsQFu7u7hTV4HgYEyFgIIMohbN6U2Cw1mtnL52OQDmT5hKGd8jTdjSMFWsfa3ss1HxyeFugs9X9d/cN8u9rZqpJs2vMpsRuoQ/EIoqDDw5Syw2t6eWnF4qAQFtUFDCrj011io56gB0e4Jr92+HfxG05qB9/ajzteaCJHCRxTUoLas6PkDQFDNLkoDexa2JRbB30LYj67etHy64sM0j7gmHXlMpTqHza8kZfz9J9oxYWe+/vFQ7djlhPoc/iy9ooI4zMwsLSVKisDSP/XIB2yC02tiT/kN9G/DietKDWfKqS3nRXp3U31tGpZ9oC68ZZG1N+r/xmv6fanV19jmmWo5nyug/fR77gsjc436Kt8r4HWp8gfQLiEpVrR9T3BFHns0TeHzTpT0l7DqJvPX+mmB4eVNqztJKChmsufu8rr66kE09OiBo39e8V0UHs2+VXl4sFx2m6BOlEfQci6ajVYCInDQpwjQXDGJmll4Z3zhilAJdeXKKW61spLsoAvhTofmQP07OILtY++PCgEBR33mhTRKSgqJaxGs2qMcvQ4AnFw1s1pkKZa9rHo8EYOAbHnRxHww4OUwZ93h6paUntRSIHWR91i1BrIxZIH4HZHVKuMLO7wHcB/XXsL2Vfza85j7zje1NED5AxeB9yYAjNvjBbtIBV4+XuReMqjKPamWsbvIY1NQNZE2elxK5JhAOxOiff0eop9Dn9RFs4+1OesLtoRbVUqBVXV1DPXT/T15DjAEZta+qvDnXyA4NhpNhI4Nkyr+Y8i97307dPRo8rNLGA2AVfvn8R1xJLCsGjEgP2DaDZF+ZQsCoNMDRx8VdZzSJZW78QVTaSNoNrLjp3ye5dmEBYf2u9MLQ8/ey0SMVUg0kFpPthmec7j+LEdKFMiTJS5XSVhdlfpkSZbPFxGTOFRVRMhWJhwURY1ydnExX4/PMuzqNfdvdXuqS4x/Gg6dWniaJlR8XcYu1jj49R121d6ebrmzrrMUiulL4Szak5J9Riy4gUFODt57f005ZOtOX2ZmVd+TQVxIA+SbwkRp+jToWytsZC1llg1hAM2j9YGXgOLj7YZDTAHpz0O6kTMdjxQzfNBFGMkWVHiiiLPcB5IEFcTyEs1KCewpFSn9Sgm9eHkDocDLbMKUrW8bFw4OJtHId/HPlDcbsGpVOXEZ3JTP02JOWXl9f5nHub77X4/dWpUOr9hEgpPB2k4F1xbQW1ytWKohOzz88WdV76ol4fnFdDiwxuvLWRKqevHOb7ucR2oabZm4oFBAYF0srrK2n9jfV04cUF4aWjBiLz2qtrYpl8djK5xnKlbEmyUbUM1UREI1X8VGZ/VsZ8kAbl4uIilqgGCwvG5rA3haY9YI8dPWjNtTXKujzJ8orUp0yJHXfGx5xi7VN+p6jL9i507eU1g0tf+bTlaG7NuZTK07EuNhefX6Rm65rTvXd3lYv04BKDqX+h/hQntlY86KNOS7I2YgFQlC2Fxefvn5TB9MCiAykiBdYr1YBenRePiMpvJYdStwLd7Pb+0p9CXeMh6ylgQOioqOs/QuuipUZ9zDjqORApaB23/UQ77mprIjrk6Uhjyv+rkwpoDDSguOR/SbnfPnf7cKV2qiMW+umWGLjKYwVND6KLsECkt9XmVgYDeX1wrkod34cefQg9FUyeVywFrWg75OkgFtm0Aft5y+0tdMn/smLYKvn8/bMQIFhGnxhN7nHcKVfSXFQrUy1qnat1mHVHjPmu2/CwcNTzRmiwsGDs0vVJOmg7o6i48OyCMLy7+06bGgQn6X8q/hNpxm/m4Pfejxr+Z7pYGx1KOm3tRJf9DR2XkW8OQZE2oX1bpIaHxb6LhVeIjBolipuYFtZZIGb3IH5DQ6d424wUhbDAoOj3I78r973cUtLcGnMjzJUZ9RP99mpSS9S4xo5H/Qr3FQIntDoaazHmTwHK+pR1aFEBdtzVRnUaZtX+TkLj+4/vDp0K9eDdA2qyvilde31ViRb8U/4f6pS3U5jn7U9Bn6jXnl46Ua5Jlc3r+29uKhRAbQdcp8EV/ysU1bn75i7V/q82PfrwyOBvqT1S0+OQRg6y1ghRAaQkAZdYcSno+xejr/vgnW1qUCAMehXqJRaAjn4LfReKOo1rL68rEyLq7mEw88OCGrIELgkob4q8VD9zfWqeozl7aFghLKJi4TZgYcHYDBmlkO3r7DlAcVRRNef8HBqwd4DIB5aFjzNrzqCG2cwbiERmsXbJRSWVcLy6WNv3uS913tpZzFAZc1FGylPGRBnJ0UB6Rd9dfUUtg6RAioIiapQuYTrlOJVRtYhIhTr//LzO/d9KDaVkbsnI3my+tVnkquubE6IDT/cC3enPMn/avWjcmD+FBAOW0L4HR/h9YBCunpk3B0f2sUAqY4tNLZV0NE9hyriQKqStYNbzSy4rqfP5Drc07ihvTSoU6FWwlyIs3geZMHCIIg086vxXh848O2Pwt/QJ0ovahd33tS2g4aGzou4KarahubLumyq6qBas+B4wcQIRgAkhW4LX+1+J/4lFGmUuurRItKvGbf0UrndB7+jQo0Ni6buvLyVxTUKFUhYSYrxBlgYiFYsx38PCUc+JoeFcIz/GrgXa0psCP4ToKCoeH3tM9/cZd9h89/kdtdzQinrt6qWIivwpCtCJDscdXlRoi7Wf6RRrv/n8hkosLEFFFhQxEBUo+PXt5Ev7Wu1zSFFx7+09Kre4vI6o6JSvE+1vvU+ICnPFgi2Lt9HCE61l1ajTSOwBamXQSrLl5pYGogIcbX2URpUbZXdRYcyfAgNYFISCF5+e6/hDOBqrrq1S8ttTuKcwu1Wy+vM6UsRiyeUlYtZcioqMCTPR/pZ7zRYVU89MFYNKSe9CvckngU+4t+fLN+0svH70Dq8rW9DiO8BER1QC10T4UHhP9TYQFYniJqKNDTeKRgVqUZHKIxVd+ekKTT07jQK+aVKRyviUVc5BKJCXqJscrL5mnm+INUAAjSgzgk60PUEv+7ykI62OiAgX1seKYXgeQdrlzns7qfOOzpR0cjLKPCsztd7cmrbe3soeGmHUWCAVKirCEQvGKpypQDt1idRG18NFGaLivipnvEfBHjSq/CiKGzsuOTr6xdrdC3anPw7/Idyg9SnoVVBEKHIkMy/HPDLYfns7tdvUnt4FvRX3XWPFo6nVplCr3JbnZqt79lvTbhadc9psbktvvrzWWX/gwQGyBzgmu+zsYrSwXn6OeLHdKKfKtM+e9RRqEzx1PQXa7coBFWbQHbXjDFLIJKiJMRdTxm+RBVKzkK6i9m6pkKYCLai1gBK5JjLrNd59eke/HvpVuQ+hhYGmNcjJGGBM5CaKl0jpXjTpzCSLu05FFn8f+5v+PfmvQfvmuLHiim5r1TNWp+KLi+t4VRRJWUS0WkYx9s4Q744Ubl70WZUuhsfsebBH3PZy8xI1fdKhu3fh3hSR5Emeh8ZVHKfchxcGfi/w6sFkiu6ETLCY4MBnwwKPjVTxvalU6lKiUUTp1KWj5aRkeFOhomJHKMDCgrE69clZHbQhqqafnU6D9w1WCmATuCSk2TVnUd2shk7GUaFYO0HcBOIz6ZMveT6aXXM25UmRhxwVDJogiP49/q+yDjOxqxqspFzJc4XrNdWDHGtSoX4//DudeaZpVZrSPRU9DdAYB955qykmtxXo3NJpeyfyfeFrICiqpq8qBo/orAPyJrfuuwxroGysngI547ua7RKpEfp+Fkf9jor2oo7IuWfnlNtd8nUx+3mOlAqFIuF2W9rT3pABKeiar6vFEasSS0so4hTHlTUpUOqCYPUxok/BFAVp1/1diqGiowNfj+47u+v4c8jfTLf83ejvcn+L3yiiier6Epjazao+SxRQD9irbegwruJY6qBq6YuuglJYoBnIzTeaCYSrLzW1MpEJRAIWOUaA2IE/xnG/4yIqrp6gQWtdiI+V11aKBb+RtAnSipqrdrnbWeSFEh1Tody5xoJxFtibgkSaUJetXWnTLW1rzEJehWlpvSU6qTaOjH6xNtDvUJIrWS4RoXD0E/yLgBfUZmNbOqDyRKiTuS7NqTmbErgmCPfr2sJ5G/UN085NC3k9F1pRdxnVXFNTFD2ileNV/6tWR4CQ/w9BYawzDGYBZ1efLbrrYCAjaZC1AUVkPYUxf4r8KfJT3FiuIj/8yCPHHDDeeHVDGSBiWwumLGj2cx3FxwIeM003NFO8dDB4xyyz2nHdHP45/o9O0fGQ4kNCbSkdnhoLYyIHxpVSWKhTNh0NpGk1WN/AwC0bVEtfjVbUWSF8ODbe3CjSo9SRjOGlhlO/IprGCkMPDaWXn/3F7VoZa4t6C1m0jZblcNRW12fISOTLTy8VE1pHANtRJUMVschaJXz2NdfX0Omnp8n/k+YzSrA/7r69K5YFlxaI82/GhBmpYrqKQmg4opmsPVOhPDhiwTgDzpT6FJpJFlKfHr7XFnMi/Dyi3Aid1BlHBif4YguLmeydniNpDppZfSYVSeVYzsfGOOF3gpqva6lEATDrNbLcSOpdpLfVxyZ66EvCE6/ABbLrDm3r1tHl/qYCXgUoR5IcwpxKmtWNLj86XNvnH+gvBMU+kcoWbJi2Vn2Okl6E7/zRe+2gsFXOVnarp1C3ZgXI3d/QcIPBY/F7KexVmI74HaZHHx6I7fPxDH+uvj2YcX6Gcjt3MssiXzo+FhHU+UufQw8PUavNrentlzfifsK4iWhZnaVmOYfrR6BGHR+l48Y+qPggm2wjTNtCExYw2lTvU6RjJYgX/gkDW+Mf4C8mC66/vm7wN7Ri3dJ4i9KGFQadfxz9Q/k7zleLay1WTCgPPDwg2r3K5h+IVvTc1VN5fKnUJXVSx2CymjReUjFIh7jY93AfVUpXiRwRfLeoOZR1h/DQWH19Na2/uV40tnj7RZO+KkEmAPYpFkzOQNhnTZJFiDR0y3K0c4Ut+chdoRhnQEYp5IyIswkKiKrJpyfTr/t/pW/B35SL9Lxac6lm5poUVcAAIf/c/CLqok+WxFloZo2ZottTVElFG7R3kPJ9JHfzomX1lphlXmbO8aubCvXD4lnY1pvb0oevmvznhlkaiplXUDVDVUVY6DtPm+tF0X1Xd1EAqV/7AdGCCAVyn9Xg4i0fi+iBrZ2tw6qnMEVJnxJCWMg0l6aejmUeie43kibZm1j03Mj2sYBBJxyd5e8ja6JstKr+SsqQMIPFr1V6aWmdFKijLY/abDt1UqFMpGW5xXZTIkczL8y0maixBtRONdnQhPY92GfwN7jWr62/lnInz62s67y9s0j5kcSLHY92N9ut/FY/ff1EvXZpayRGlP1TdGVSp3+hi5t6f8GwDpFleR7ZdGuTwwoLfdCKFm7eWOR5DfUZm25voksvLtPHEENKCSKbSCHDgtoVHBP47DUz1hQeGkndklJ0ISAKp0I5RryMiRJRCnR9ctbUJ+S8NvyvEQ3apx3EFklZjE51OBllRAXSheqtqUfppqYzEBXo7LSzxU7y7ewbJUQFWje23tiGftnzi/J9lExdik51OGGWqJCEdRzrCAsLYxZw1r7kf1Gp9ZhcZbLyfrgIqtNULBErMCdMPyO9MLBSbxNSBnY02SG6teiLCrDiqqa2Qr+2wRYE/wimNDPS6IgKpNvsa74vTH8K9baggNuRwEw6csAlbXK2CXfEQnY2iggQneq/rz/13dtX+X1UTleF9rbYEy5R8euBX+l5oLar2D/l/rFpxEA9A69OP1SjLuxH4W9kA8GWbFJyA1EBw7hltZfRzS43FVGB76PC8go6oiKFWwq6/NNlnd8qDOfuv9c0ASnuXUKk/8A/CGmTsui7fNryOhEerEOqkDqCG1VJ6JpQND7Z2XQnPfnZj251vkVDSwwVNTYQYfpAaJ56ekp4A2WYmYFST01NNVfXpDkX5ohrhA4fP5LLP/+Qe7Zs5JEwofgf97HekdvNRkU4YsFY5E3hjIZ3xx8fp1YbWpOfyrjol6K/0PAyw8N0pnUEXge+ps7bOhud3cZs19pGa6lieu2FydGB43fTtdp8cdCvaD/6s6ztvRjUucqWFG+jPemCS/OVrlRLay+h+C7xlb9jFlLOwCIdDUXX2ZNkN/l6GJgMPjCY5vvOF7fVoDXlpEqTlDxmU5x5qm11iQGLLflO33WKtI3VU5iicMrCQoRgAHzkke1mwW3B0qtLld+Mt0cqi82+dIq3IygVCpMGbTe3owOPtJGwnwv+TH+W/jNc24D6nSnnpij3MyfKTF0LdCVbom43a+o3XC9LPfL11zQliMzWxLPPz6YhB4cYpJHiGB5SYgj1L9rfYFKqxJKS9OSjJlUTQEzsa7ZPx9MBonzymclKLdaUKpNFXQ66YKnTG4E6YoHOgzCjQ10GuP/OeEv0qEgKjxQ0sNhAsYD7b++L2gtEEW++vkVBP3TNAuFzcvjxYbH8su8XYdqIfdbUpya17beAYl26RDHkWObJE3L5+2+KvXUrBW7bRuRgg/jAKFxjwRELxiJvCmcSFRgUjDsxjiotq6SIisSuSWhD4w00svxIhxcVCCs3X9ecUk9ObTC7DXDSff3L6yglKlZfXU0lF5ZSRAVykFfVXyVa+9rbi8HciAWKfXvv7qPcn1BpvNG2rtmTaoXEkktLjL4WBP2fR/6klFNS0uwLs3VERdJ4yWhBjQV0rfO1MEUFajFk/jJ6zaPrir1APcXtrrfNTrXCDG++5JrmALfe3hTb6iisvKqdYa6kmhV21OLtW69vUfllFRRRgdn/6VWm08iyI8MtbMouK6vzGY60PEL2SCmSmDqvds2vFTPqTkoRxcGHB8lnmg/1399fR1QgLQzdnPx7+RuICpwLcs7NpSMq6mWuJ7wf1KICv+ueO3spEa6BxQaItFSgjoh0ztfZYH8hYoEBOCaJpOh4/tHQsyY6gMYof5T+g461OUYv+/jTidYnRJe2LImyGO0m9vrza9HO+v5ffSiG70VFVEhwP6avL7lM0zTXcCQCOBWKiU5w6hPRy8CXVG91fZECIE/2xVOVEKlP6kJCR+T95/fUakMr8p7kLfLqjTkd42J07qdzDtM9JCxwIe23ux+12dSGAr9p0gJyJc1Nx9sfi7DWvuZELJCy0GpTa2UbUSCN/uzGQPtXiX46BQTFhFMThKnW2FNjdVJFErgkoImVJtLdbnfMNl+ce2GucjtTooxWf++YbGi5yfBzYVbcWJF2WJTy0aZDoS2lo3Dh+UWjA1tHFBZ77++l8ssr0N13mtn8JK5JRdFwq1zhL9KH4ScGZ5KpladSPBfDlBRrUR/f6oYJaiBU1YNHRGAjgrtv7opuajAU1O+aV9y7OD3r+Uy0iEW3JzW77u4SHhUBX7WpNph5X1x7scF7zDg3gy76nxe3syXOTn0L91XeWz0hAFGi30VLeiWhTasEXZecAXTTG1NhDJ1pf4Ze931Nu5ruoja52lC6BOl0fm+dzxLFMnX6/vGD4izQGqk6Ch+jsI9F1BhVMBEGBjQQFN++fXPKKAU48ugIFZ5XlHbd26nMSA0sPpB2t9xFqT2Nm+Q5Asgpbbe5HaWclJL+u/6fzqBGt1tVDFrfeL1N2kRGBI/fP6aKSyvr+Gu0zNWSDrU9KHq4RxRhRSwgPPru6Us33mg6w+RIkpPGVhhr8vE6dRaq1A6kO6WdnlbkDav74CN1CoXQD7o/oA55Oli07ZvvbFZuV89Qnawt/kc9hX4HHNRT9CmsjdRYgrqu5+hjx0iHuvD8An3+rpkZR343ikQtJSJ8LHDczTw/kxqtb0Tvg94px96BlvupeKri4X5deCIsvLxQuZ8nWR6rREpoqCMAsWOZjjxiZl4y96JWLNvrfIq6iHwL8tHD9w91/oYWr1c6XqGdzXYaFVoQCo03NFbqWzDInVdjnqgX0Ofe23s04uhfyrVmapUpyvl64pmJOh3J5ISAWohhkggU9S6qrFO7eDsTxVIVo6lVppJvR1963fs1rWuwjgqlKETeujXgOmB0E+OZ47UwDgwMpPjxtemzUQmusWB0Up8gKJy16xMGAWOOj6E/D/+pRClEukmd+VQ5fWVyVNCyr/eu3rT8ynIDh1e44hbzLqZT7Dis1G9UIV0FigpgFrbNhrb06vNLZTZzfJXx1DFvxwg/PsMKWKBtrCzOdI/tQUtqLya3OKZz8uErIessMFCYemYqTTg9waC3OwYOyJHHoCS8kYYbr7QO3J3ydaLwglliRCr0o2CxKJZiehcecIzKXvyO4mcx68Is5Xa+FPnC9Rr2jlggktd/3wBaeEk741ojQ02aW2OO1V2/Kq+srFuI38Kw85GtUKf2mIpYAKTwwWwNoD2pPcB1sOOOjrT+hraLmiRR3ES0vO7yUJsf9N7dW9QBSNAidUeT7Ub9T3Dd7bOnjyJgkepUxFvb4nv7ne3K7ba52iq31cJCpkChBgXnIHDZ/zI5O2efnxX7FqLwSXwiH01zPgPwDQd7eTlkKpSbm2U1XY4CCwuGvSlCOia129Se9j3Yq6wr7VOGFtVZSN7xvckRQTgc6UGLLy02KOhN5paM/i7/t/i/7hptqhC6hwwpNYQcHQzI4KD9x6E/lIu7T/w0tLLBCosMyiIqYoH2h7/s1eZXT606hTInzhzma2ZLko3OPde4Og85pPu9oGYEkYnR5UZbVT9y8slJYcQHPOLED3fv94H7B4qZcWNYe75AN5icSXPT5Ze+YkHKCVzgI5N997UDaeTQhwcdHwsbRyxefXol0u6O+mlrHn4p8gv9VvI3q0UMzNvUxfgLai6wq0ePjrAI5X16FeqlCAtj7bKt5e9jf4s2pvoTNBD3Y8qPUdqiGgMTcvCygIO8JIlrElEPgGYNxsBEhGwT6+2RmoaVGqb8DbVGshNXDIpJbfNohYWxVKgKaSo4rFFeRIL6kjZb2+ikVM4uSDT8gIl0qJgx6Wt7y4wiI2JMFhAQwBELJmri7N4U4OCDg9RmYzt6HvhU3MfJeUjJIWKJLFOr0ECrwQF7B9D8i/OFgZAaXMhQWN4ubzvhrJ19prZA2NvDmzY30abEOCrootJhc0facVc7W1clfVVaWGeBYjIVkciLtSmLPAyCMcCTHUo65e1EDbOGXfuA1qpIg9AHA9Am2ZrQhIoTLO5CZAwcJ5L84Zh5xzmi7PKySkceSe+CvWnSWW3HGmsp5VNCiArsa7TMhNdHZEYBnwZozwctcrQI1+vYy8cCndGabGhKD95rOgC5xIxL06pOpabZrfcAQfewdTfWKfeLpixKdbPYt47JXGEB4075e8Q/1CBkSGR5+1x98Hm77+yuk3oIINC65e9Gf5f7O8y6tlLLSul0ZMqWOBsdanWIXGNrIgrG6vgG7/+fcn9CpXE6neNkhyiQOXEmnckF/eJtsa0xY1KSeEmEqMC+OfjooGhN6yxgcg0RCpgLqn93YEIxorrXifI/I4oZrEl/EmfzmDHpR548FNSjBzkaAVG43azzyVnGoEDbWUXF9x/faeSRkVR9ZXVFVCSLl4K2NdtGv5X+zeFEBU6c8G1IOj4pzTo/S0dUwKgPPgl+ffyEqMBjSywqoeQu4+JzrN0xh5/BOvfsHBVbUFwRFRhE/F76d9rQZH2kiIqwirexrsfOnkrveXQ3GlVW605sKrpRbFExqra6Gr0JcUOW1MlUh+51uyeKQW0hKsDBR4eU242zNba4nsJnuo+OqJD+FO3z2HaWr0QqbZ2F2hAsMlCnsiDCo+7gY+k5xtapUDvu7qCKKyopoiJZvOS0rclWm4gKUGtNLeU2ukrBG8XeqM9lpnwsJJ5xPZXb6las4cH3uS9lmplJRGj0RQXcnV/1ehWmqIC4yTE3h46oQB3TiTYnTIoKgPbRb75oCuMbZGlgUPuExhsS/e9WJ2IRIixAzqTa7nMbbobdROHkmJP09LTm2heVQSQ11dRUIhVMX1SAZMnSUbl2RMPLET32JPoegyjY25uC/vc/h2w1G9XbzXLEwgmBkEAthTOnPmHA1HZTOzr48ICyrlya8mJW3NGKmiEShu4fKgoC1bm1wNPFk4aVHkY9C/fUWV9rVS16HvA8yhRrY4COmXWkdsnPiNa+i+suokrpdV1kb26+Sa4JXClNmTQRu41GIhYzzs+gTbc19SueLglpce1FSmqCPrff3KZO2zvR2WdnTb7H8NLDRVqQLaNbTz8+Cbln2cw76ilabGpJwap6Cph6ne9wXuTvY0BlL2ER2X4WaH5grHtXZBZv4zcy9exU4Vcgj8XcyfLSqnorKHV82zSVaLy+sc4Ae1XdVQbdjuzB1+8qYRFGG28UkcOnAOx/YLlrPfAP8BdpS/oNCECupLlENy1zJjLQgrbBugY6wqhXwV70V1lNMbYpdt3bRauvrxa3E7gkpH/L/2tQOK4uGEfURI1OxEJ1voHjNiIV4MSTsI3yig7QFnxHRbD/O23vTM9CoovGaJa9mdgXAXGJ/iqrWbIlzkGn2jmukeC3b9/o8+fPUbbdLAsLJwIXJml4h9vOaHYnc6fbbmxP/p+eKzOJQ0sNpUHFBzlUlALf1fBDw2ny6ck6hkgAIXOkavUu3FsnCvH42GNacGgBHSCtYPq99DCHLtYO/BpIvXb2oqWXlyrrCqUsQivqLzNaD5Cltqa/e8SnQuly6skpGnpQ2+VldvWZos2hPn4f/ISgOPL4iNGi5fdf3tPVV1fFfdTL/FnmT5ttO3K4tQZvKc2eeTdWT1ExbUVa31A7i2rr30py9+SUKWFmuv32Fp1/fk4cF6EVv9uTSy+1xa/dCugO6ixBXeRuTcQCBnJw0Uaah6ROpro0q/pM4QNiCw4/PEw7QzrhST8SfVFvL9RdodQz8Ka6qUlh4afyhzDrfb4HUZMNTQzaOwMvdy9aW3+t4pYdFgt8F4jUG/n7wnliSuUp1CZ36O7sEA19dvdT7v9dbpQ49tUgIi1J45nGoBBffT2QxdugUbZG9Nvh38Tte2+jj1GeMdPGNlvaGBTwQ7yr62PQtrd/kf6Uapqu8HYz4uLtaK1mAddYMFGqQNsZRQVm/pH6NPrYaOVi4OXuTYvrLqQyacqQIwmKv478JXwM9I2gMIgYWGIgDSg6wGha05UUV2gkjVTuY2Dwv5LaPF5H486bO8JF+/LLS8q6bgW70z8VRtu1WFSC30CY/hQhCblqcYHC2TZb2intJHsX6k01MtYwqBXpuqOrGKzpC5O8yfPS7Oqzhdv2X0f/UoTF3gd76U+ynbCQs6LAHFM8U/UU8KcIbytZS/0sICywX08/PU1l09jPyM8UqO8IComaucfxoEyJMln1W7ZWWKCIt8XGlnTyqXaGdXCxwTS4+GCbpVfhe6+/vr7OYHVtvbUUUagjFmEJi8ZZG1PnHRqjOEQKIBbMOVcM2DeAZl+YoxOBk+fU2dVmU+3Mtc3e3v8d+B9NOzdNp5PVhkYbqFTqUmE+969jf9Hjj5poRJnUZY363MjuckB6V5hKhVJ/dnSaw/5D1BedpnDsoIFHdAGfG+dUpImpz6kxKaYQhk8CnigiD00vMCmAgnz9+jh3F8eOBAQEaHyQOBWKcVhklAIXD2dMewJPPjyh1hvb0FHVrHGldJVFK1lHOfHie/rn+D805sQYMVurBm1J+xfrT4NLDDZZJ4Fi7cZrtTn03h6paFPjTeSobLq5iTpu+Yk+BGn6AMaL7UYza8ygpjlskytuK3CREgRr01s6b+9CT0Lc2It5F6dhJYfpzEj+vPtnjTmhXr4v3HRnVZ2l09kKM7DoRCOdk23JuWfaGb0OeTuEmR5YYEEB+qgy9ELBKEynrGkla2k61MJLCxU/i8gQFnA4lxTysq4DmbWpUGgb2mR9M2Ugitals6rNpAZZG5Atqb22tk56zaZGmyIkBUqiTiUKSyRgu+TgWZo/di/Y3eTjZ5+fLTquqT+frBUaUmKIgVt2WOfoRhsa0Z77e5R16F52uOVh4QptTmG8jATiu5xUeaLB9RgTYOrzAKLS+qg/i34dB4zybr7WtJdefW019SjoeIXJ4eHfE/+KRR3dAgW9CtKXr0F0+ZVmcipOTBeaU3228htZdW2VwWu5xXHsiEVgYCDFjRuXYseOmkP0qLnVjFmwN4WG3Xd3i1ay0gsBF/jhZYbTL8V+sbsbrjnguxl/ajyNPjpaZ1AnLxqYKUYdRWiF18aLtY86ZLE2tvX3g7/TuJPjlHVZEmWlVQ1XUvak2i5WjoPmNyNnyOA1sfv+LsXdeGHNBSIvHPUM/fb1o2VXlhm0q0zrmVYYNxkbKGMg4BornphhRIqDrTrdPHr/iD5+/aBcbNUGWpbWU0QUan+AY48jx4FbXexurSGcNT4W+E46bvtJcXH3cktJK+utoAJeBciW7LizQydNr3am2sJoLCJRF7mHFbGQBnWyPuK/G/8ZFRbIv2+1uZWBWzYmCpB3P73KdIvEEzqFlV5Whm690XrCZEiQgY60PmLWbwRRmZ67flaOiV9LDKGMiTIaPE4UIIf8DpO7JTc68WWqeFt28ZLCAgIoqguLbXe2UY+dPejV51c665EiNrLMSBp++A+68+62WBc/jietqLtcyUDAJM/dd4ad9yIrxdKSVCjUV0TV8RoLi2gKe1NoBrCoURh7YqzOLP6SuouppI9pg6OIZPKpySLt6X3IrL06FaFHoR40ouwIs8RBzZU1o0SxNmbFETk6rBq8NczaSEQq4sd1zHzSGHqu7COOjghZH4Pm1Zwr8qOHHBgiZrr1Z9MQnh9XYVyYaRZZk2Shiy8uittLLi8RnbCsZc6FOTqvb0k9BYpA4Vob0aCmJrVHGjFDf+rpKbPTXGzF289vyT/whZJeYU7bYLN9LMysScG5e/zp8fTnkT8VMZs/eQEhKkz5IYR7+75/pxabW+ikBS2rs4wiGrUPj6nmB2qqZaimCItrr67p/A3CvM7aOgZu2aC4d3Ha0GCDUbfssER66aWl6fVnTRcnmVq4seFGsydvJp+dTFdfXRG3cyfNQz0L6jbckCy6tEjncxrjyzfjxdugbua6tOTKEnH7kr82xTSqcePVDVFHof/9Ij3x77KjKL9Xfmq4thG9CKmVTOHmResbrqNcyXIpj51yZooSak7pnlJpIR0vCtRYuEfRwm3geNOZjE1mwL98+SIiFRATzigqHr9/TJWXVdERFdUyVKdTHU46hKiYcXYGpZjgRQP3DdQRFRhEIfT98peXwo/CnIvW8IPDxeycoxdrY1BedH5xRVQgFWFsxbG0tN4ShxUVQP52cHlqt6W9MuM4oMgAUcDtPTUVTT03VUdUJHZNTDOqzqCbXW7qiIo72+8YfY9KabVFsnseaNMsrG1LKqmVUdtCVD2oLLmkpIGoQD1FZIgKtZ8FQATHXu7Kpph3cZ5yO33C9FYZE4bHxwIz0Sj0/+OI1hiyUdZGtKPpdpuLClBxZUWdQf3OJtri7Yjka7D5NRYATvSSgK8Byux0xeUVKd+CfAaiAhGOKx2v0M5mOy0WFTCYRIqgWlTAq2Zz481mi4pbb27R38dGK5ErGGgaO7Zw7b70QisG+hXWFnmbKt7W318498v0TdRYqOt8ogLwBGmyvgkVXlRYR1Qg06BLvi7k1+OxSDurvqqGIirQ9GFviz06okI/DQrNJ6JKxCIwpNVsVB23ccQiGqY+ya5PzigowPbb20Xu/uuQ0CkGsCPKjaDeRXpHeurTvAvzaOiB3+iN6iIle7d3yt+JRpcfbVHP/J13dtLo45oLlqMWa+NYRGerIfuHKDO4KJpH16fiqYuT4yN/Q8HaC1mCTDT9/HSD1DU4W/9WcqjJTkIZqxumPsg6i3GnNalhN15pUy2sAe1tJZ3ydXK4eorQ0qFk8SpMBENL4bI1625qBZW+r4DVqVBhzOPhO2m+sQWdfX5GWQcXbXS1scd5fPXV1YrrO0Ar4jwp8lBk8O37N4uERTL3ZBQzRiz6EXI+qbm6pkjn0m+SkChuIlped7lOip0lrLy6UhQLy9QkDNjhwN05v6Z43NzzX+9dfRQDzR4FelD+FPmNPnbT7U1KQ4iEcROaTImUEQsMtvUFCu6jVS4aTGB/oFapdJrS5OhAAP1+5Headnaasg8k5dOUF+7v+Fxrrq8R34msyynsVYRW118lzAHV6KdB1ctaj5ZeXarULDp68babm2NvY2iwsIgmcOqTJod12MFhopuSJHV8HzEjHtE5w/os8l0kBtY42auJHTMOtc/TjsZVGmexCVdUKNZGK9XOW7vQBpXZU9k05UQ6mn6LRUdFKd5W3b8dktMrcY0dj/oV7ksDiw4MV10LBhBIf8NMJGbq77+9b1YxqCnQ319enFFcqs7TtlU9RVgD5fBSIrXWzwKDor5F+lJEcf3VdZu0mbU0FerC8wvUbENzehLgpzQymFt9jkWdiiwBKWZddnZR7uMYmVlNN3IVkagHkqGZyqlJFi8pPQ/UCH3ZflYtTiAA2uVpF+5tQira2FNjdQbsq+utFmmCloDUxiN+mu3ziZ9WFIyb0zggNNdsWWOBAnBj5EiSQ9knEMuOLiwg4Prv62+QEpwpUWZaXGuREomAj8uQg0N0shBQ42YsAoHHyjQo1GOoJxXjxXH8VCiPKNoRCrCwiOKwN4W2r3WrDW3o9NOTyrqamWrRnJqzI9WxeeWVlTRg70Alb1uCKEqr3K1oYpWJZl9Io1qx9uUXl6npumZ05612ED6w+EBRP+BIfiFhod+eUj0rijaTnfN1Ft4T1qbNZE6cWcmJhl/B0JJajwxLUedpF05ZWKfl5qwL2h75kVlPYYpMCTNRUtdk9PKzPx33OyEKeyPieIG/jZwFhfGkMQ8VS1G3MjYVLYVDMrqMQVACb4/UtLreSsqT3H7RA9QLqEUPnNQjE3Xxtjnnw3U31tHLT5pmHGqwj2EmF5Zbdli02tRKRA/UkciDLQ+I36gloO5tiMrrZnLliaH6jpx+qo1W9Slkur3zl5BUKFP1RxXTVVSExXG/yGmCYA4Q1G23tKV7egXWiNZMrDRR6eyEyN9vh36jKWdRM6Ghba52NKHSeJPnXXUaFFoUf/qqbd0eFSIW7lG4xoKFRRQGFy3UUWABzioqNt/cTJ22dqa3X94oaUWjyo+inoV6Rtr++O/af9R/T396FvBMZz1C181yNqMpVaaQm0v4T276xdobGm9wqGLt5ZeXU/ftPZTBkqdLAlpQez7VzFyTohJrrq3RaYWp/h6RvjS2/FiLI02mwABfCgs481ojLNRdfprnaC4imWWWlzEo5owofwpLwG8WdVAbb22gD1/f0+WXl4Xvh72Z7ztfuW2r9Cv14F1fWOD8/c+Jf2jU8VHKOqR1oKuNPaN5Cy4u0MldR966pQNmW6Ou81Abvunj+9yXGqxvQC/0JmpAtfTVaEWdFVa1yUVnt3LLy4ljTgJX82Otj1FC14QWv94AUUP3VtxGJyoM+EMzKJSCAQNfFCeb4ktIu1lTEYvG2RrT8CPDxW39Qbsj8DLwpRAU+pEmXLvhCTS0xFBlkgzRtW47u4kUKLWPy/+K/8/k9V2kQb29q9xH3aLa/DGq1FhEVVhYRFFklEIWZjnSTHVEgRPOr/t/Den8oCGNZ1paXn9ZpOWJb7yxkfru7kdP9BxhkQ/cOHsjmlZtmtXtO40Va5dPZzpsHpHAIXjA3gGid7wkb/J8tKLBcsqQ0PoWqvZARvrUnH16ljrv6KLTWlIODutnqS8cdm3dhhVCBa1swY3XN8L9OmiLKQdeSNsq4V2CfKb7OGQ9hSlKpi4hhIVMh4oIYaEWY21yhe6ebK2PBXxquu3oTutvaSNFzbM3p8mVJ5vVFSm8YMAFB29J0nhJaUyFMRTZqAWYsYiFf4A/1VxTU+kEZYxpVaZZJSqef3xOJZaW1Ikuo3Xr9qbbwxWNRJvUDbc0KaCJXZOEGUVBAwhJ8VSh1559CUmFcjVRj4Jom0vMuKKuAyarGMgndUtKkQ0EJFKeFl5apNTHaIhBNTPWoDnV5+icV5FK22pTazrwaL9y/p1QcQK1z9M+1PdBGlSwKg0KolAnYuHgwiKAIxZMZKU+ObM3xb2396jVhtZ09pk2dFw3Sz2aVWNmuGaWrGXbrW3Ua1dvevzhkeFANGt9mlFtBnm6elr9Po5crI10tBbrW+p8J8hxnlB5gsPntEowk4uuPL4vdJ2nJXe73rVbah0cnjEDiVlLDAbQ4jI86TiLryzWGTjmmJtTt57CPQWdbx+x/hSWoi62Pfr4GHUvYNoAzRZg4CW7/mASAF4OtsCYjwXMOptuaE4X/c8r4g+Ro16Fetn9XI4uYLIQGRxppRVTjpIKpW4FismjJhua0L4HhqlaaOX87vM7+hQSFUU71xFlNK2gw5OSU3VVVfG7k8ARG53dwgMGxH33aDs6/VN+tEFxsT6HH2ln78PynpApsC6hFLqnTZBGdKOSXh9d83elyG5c8uuhXynwm675a66kuWhx7cUGDveIyDdY14gu+WvacOPciHqKmpnCjnqr06Bky+iAED8YwO1m7YvzTXNHgwLtoKAgp+76tOHGBio6v5gygEWeOwavK+uviHBRAfO9rDOyUoO1DXRERQyKKfqJP/75MS2rt8wmosKRi7V33d1FxeYXV74TXARmVp9JM2vMjBKiAqKoysoqVHRRUZOiQub+2pPMqosrij7DA/LPJf6f/HVEBdKtbnW55dCiQhaferokVDpDqWsV7IG6aDZToow2iwDrFG/HiCWcl8suK6eICvfYHrSy3kqRqmHvc/nE0xN10mLQbco7vjc5AjoRiziuSj1Q8knJDUSF8NqovUy0cla3F1W3V7aEjTc3Uvnl5XVExR+l/gi3qABIQ3oa8ETcrpi2EjXJ1iRMh3UZUcT1LKwCcZkyFVo9ShHvIsptpFZGFogEZpudnfru66sjKpLFS0b/1fuPjrU5ZiAqIIgqLq+siIoELglpS+PNZokKRGx10qAKaZzLo1LEIpBToZiIQEYpkCvtrIICaTaD9g2mmee0J/z0CTKI1KfQ8lHtwf77+6nHjh46JzA5+1g9Y3WaXXO2TUPPjlqsjZnGUUdHiUWGntMlSC9EXj6vfOTooM97p22daN9DhNqND16xr798/6J8D7jw2wvkYMv8bgwGQusgY4qLzzUXY33+KvOXmBW3B/ptPq0FxdrFUxWjnfd20KvPL8VAI0ti0yZ/1rLx1kbldu2MtuvEpI5YbL69mQbuH6QMCtEhaE39VZQjaQ6yN68/vabfD2tNF73dvWlYqWHkKKgjFptubKLSp0uLaIV+wwv8HvoX7a9TS3D62Wlx+/67+xa/75iTYxTDSyn+ltZeatYA1hQn/E4ofijo7jWx0oQwr9cyBRKE5ayOY0rWfcUNxTwSUbdlV5ZFmlGe3wc/ar25NZ1RRbDl+XRI8SEmu71BfDda31hpF5/Kw4c2NFxHWZNkNet9kVKmToOSEWa1qHF0YRHAqVCMPWFvCg133tyhlutb0YUX53Ucm2fUmE6eca2PBpjLkYdHqNv2bkqIWS0oqmSoQnNqzjGr8PLxscf0we8DZW+cPcoWa4sCvE3taO/9PTqduObVmhsp6WiWOix33tqZNt/abDAolulIoH7mBsKwTgoLCDsXsp+wQG7/pDOTxO1rqtanlhyfMjVEgvzwvc322lx827tTU6nUJYWwkHUW9hIWmLS5+VpbS2PLlBG1OVnvPZqZU1DCuyQtrbMkwvLekQIlj3Ocqw630i2adaSIxcgTI3X+hu1F4fP0KtMNaig65O1AAw8MFLfxG8W10tw6C0worLquTZlBwfSe5oYma5ZOfvXc9bOyr4eV+o3SJkgb5vP23t+r3O6Yt2OY7yEJLWJRJX2VEA+eYHoRoDHKi4iJKBTA99jVg1ZfX61zbsX3iMgNamFMNbzYeXcntdnSlj6FiIAcSXLSugZrLYqsrbi6wiANSj9i4eipUAEBARQ/vuOaxoYFCwsHhr0ptB2Wum7rRh+/flBmPMZWGks/5fspwvbHiccnqMu2LgZFtThZwul0bs25lDK++c64qUukjtLF2qefnKZm65qT38fHSv74n2X/pH5F+0W6CWFooP87Ik1oA6wezICMCTNS1sTZaNvdrSH3MwmH3ByzcxjtXmMP0J1HRkhwccWsX6r4qcx6Lvwpmm9qrrMO9RS+7X0tdhs2xqMjjyhmrJiUqrh522NrP4uwCjbDCyJD8liAoVoKjxQ2e239WXfQJldbGl9xnMlWobYGM/J+qmYSw0sNFwZzjsLdN3fp3Zd3Rv9W3Ls4bWiwweTxi32ITkJyBh9CoUXOFqG+H37DlVdWprPPzur8To63Pm610Bt/ejzdfKO5RuRPXoC65utqVhqmrO9BxAStUUNDx3U7lI50wijPNZF4baRDHntyjEqlLkX2BB5S6HImJ2Ikhb0KizqK0M5liK703NVT+S2WTFVKdEizZJLKVBqU+NtXjlhEFCwsHBQZpXDmAm0MAgfsGUBzLsxR1mGwh9SnvCns3yVGdgfqtLUTXX151eBvZdOUFYLCJ4H1/e7NLdaunL5ypBZrQ+yi4xNa6cqLedJ4yWlpvcVULm05clREN5I9/WnuhXn0Ta99bCqPVDSp0iR6++Ut/bT9JyVqsaT2YorvEl/nt2es9aytQb7xlZdXxO3FlxbT/0qE/X0b86fA65xrr3VWthafUvY7zo2RL3k+kUoCgXX40VGj3btswYJLC5TbtnSCR/H92edndSYh0BkIPgsRdT5HoTjSfSTpPNNFqOFgWB2q6v5XV0llUpM+QXra0miLWedWtIOVtSPwfwlNWCAlrPji4vQ04KnOcban2R6r20bDXHHsybFK2hYmJcyJ6qH2RYK0uLCiCmqxGpbnB15PdjuDX4q9hAVq7NASFjVd+ufWOTXmhPq++F2POzWO/jz6p7KubuZ6NKf6bIs9nqadn6ZESXzi++g02tBJhYrt+DUW8TliwdjLm8JZRcWt17dEh6FL/tpC2qY5mtLUqlMpflz7/+CQpw5BYayQFx1r5taaS+kTprfrNhgr1t7YWJsLHtEEBAVoZvuvrlTWFfMuTsvqLzV7Vj2igTD/4/AfNPHURINZNLhR/1vuX9E+FqltbZa1Vf42oeJ4JSVC/fszNgNta8qnKa8Ii133d4UqLDABUXpZaZ2++45iemYtcWLFEe0+0WryaYAfPXz/0Ky0EktRG4h1zBN6Goq5nHxykppvaEEBX7WdaJbXWW5V7n54jfDUTukolI1scMx23NGR1t9Yb7Q2Z3uT7TpdwcKiQtoKNM93Xpi1BOj4VmF5BZ3vpEGWBrSw1kKyFtQ9IAVKTjygGD93stxmPXfrnW06LafDQrpug7BaE8O9WwoLNEGwNbff3KY2m9sYnH8wcB9ZZiR1zNcxzNqaAfsH0NyLc3V8VUaXGx2uVMvlV5YbTYOKasXbHz9+JDc3x97G0HDcnAUnBIMgdHxydsO7FVdWiK5PUlRg9nhG9Rm0sPZCu4sKdOcovqA4FV1g2B2oaKqidKnzJdrbaq/dRYWjFWvffHWTSi0qrSMqehXuRbtb7nJIUYHf0tgTYynZhGT0z/F/dERFgrgJaErVKfSo1yNqlL2RGGigV3pgSDvCljlaUqtcrXQGZPZKhfI7oet3Alrn1g4urr3UGpkZm41OPT21UVGRxDWJw9e5mENJH1U6lN9Rm78+Us0QqZKzzBXTmjYwMxekdNRYXVM4h6sJq9OPrRm4f6DODPLYCmMjvRsYfotJJycVnctMFfxbIiqA2uARbV6NsePODiqxuKSOqIDJmi1EBUCx9qmnJ8XtDAky0sCimrqPsEAE5VlI9AQRrQ65O4T5HPXkBq4LoaHuRnVHr9GItdGm5hubU8EFBXXOP2jV3CFPB3rc83GYogICCfUUalGBblz/lv83XKJCPw1K3/hTnQrlyDUWwcHBXGPBWA97U2h/+L/s/oUW+GpTE7IkyirM1XImy2n3gXPHLR3p9FPDsHzhlIVFUXa2pNkooqixsobDFGuvu76OOm/totS4uMfxoNk1Z1HDbLozQo7CnPNzaOiBoQZ522hTiTSyfkX6KQLt1uZbNO3cNLrhoSmUzp44B42rOE7nefZMhUpVzFCUZU+SXXSegqhE+P7px6eU0iOlQT1Fi00tdAZn8jlSBEcHSqTSCgvMuLbIEXr+vKXMOq9NH0PXGWuEO2Zf0WZUFt8DTxdPeh+kGexGZO0R6hZmnp+p3M+WOJuoSYssICS67+xu4GGAfYLUMKS7ymPXUhDFwqA8OOTfpReXKHdybbRg6pmpNOTQr0rXN7znvOrzbHb+gjj9/bDG5RpMqTLZ7BbbanPXjIkympWOpa6xCM2lXO4beV5ASiGEjDU+PBif/HXsL3GM658LS6cuTYtqLTKrTuXN5zcionfsyVFV6thUq37f6jQopMfpf86AKFRjERgYyDUWTPjhAm0N119eF6lPV19pUkAAZo0nVZlE7i7udk25+mnrT3TSTzPbpCZ/ivw0p9Ycq7qEhIffD/5Ohx4eivRi7a/fv4oB+qTT2oFStsTZaXXDVZQlif1af4aXNVfXUL89/UQLWTWY1etTpA/9Xvp3g4Hj0bRHad7NeYqnADr16F901ANCdVtMe4JBBlI3pJ/FwGIDQ62nwGz4+Wfn6VVIi8bWOcNOqYgKFPIqpBTnHnlk+4jF1juaQn0A35nwgpnyjtt+UrpYybSqi8996czz0xHSRUtNueXaeicUBB9soW3+EJH4PvelBusbKE7waqqmr0or66wUXZy0PiLhu/ZhEPnq0yvFdXlWdc3vA8XAiy8v1hmII9WqYMqCZKvrd7+9vyiTLijML+2jTT8Li7U31yq3wyraNtYVypwGADDZvPP2jub9bqylTvk6UXjFYZ89fZQInyRDggy0oOYCs7vOQYjVX9uArr/WnN/cYruLejbUD1qDuhtUo6yNDP4eGJIKBRETUY0TwgtHLJhww94UGpZeWko/7+yltJhDweakKhOpTZ42dnXu/mnLT6LbjD55kucREYqIKhDXD9kjXSCyi7WRZtNyQys67ndMp8ZlWrVpkZ5OYazAHbUfjz9oOlRJYseMQz/l6yg6iKFDirE6ml/2anvio9gSXZn0wWxoRBZvy7xxKSxg/AVhYaqeAv4UaFObZnoaRQhVz1Dd7tsYETPwmPktkKIgnXx6gu6+u0PPPj6zWeQO51854AKd83UO97mk6YZmykAJA3mkc2AAV35ZBaPHkT3pvqO7zuAPRm+26ApmCf4B/lRzTU26/tqwZTKclrc03qIzo/wjxAAxvHsIk0B7QtpeH3p0SHy3NdbUoGOq8xdc6I+2PmoQ/bPW/2T7XU2NRLJ4yWlEGW0BsjmpO+gIJelRIHS3bYk6rdOc4uYiKYsoxzk6oFkqLJAe3GZLG1FPoQbROER3m2ZvavZrIbUTouJJgCYFNIlrUvqvwRoq6GWd0MO+REt6U2lQ4jFfteMLRyYoKEgsbJDHhMubArUUzpz6hGLgPrv66DgMZ0+SQ3R9yp7UPH8HS3n07pGIUKjbt6o7aMyqMYsKexemyADF2k3WanNiUbsQGcXaBx8cpJYbWtPLT5pZRswYY3DeOX9nhzpO4dmAFsDqwaEc2DXL2YymVJlCbi7GLyLvPr+j5utaUNAPzUX6p7w/GRT7GRtAI4oTESDigBQtAIEBoVdwYUGdHHG1PwXaPKo76kS2caItKeVTUggLgIFig6wNbPK6G25tUAzsMOgMT4oIJiZabGxJb768VhyCl9RZTOXSaCIG8vUhKiLit4M0oKVXl+p0PGqWoxlFFMj/b7KhiYFbNvBy96K19dfqpClJFI+NcO6jznk7K8ICqYN55ucRxf7q9MKDLQ9a3GUorHQe9cTEuIpjKZFrIrOfP+fiHJ3UHU9X8/yYdIq3w6ixAHUy16EV1zSz+RdfGDfPNAbSptpvbU/7hXmoFsz49yjYQ9RDWHKeQZOExuub0vsgjehN65mONjRcL6Kz1jLj/IxQ06CATMNzdeD6ChmtACwsGLPh1CcNV/2vitQnOcsH2uVpR+Mrj7dL/uPTD0+FoNh3f59B0WC2JNloZvWZVCx1MYosjBVrH20bscXaou3fyXE07OAwZUCUyiO1qHEp4l2EHAVEGjps6UBX/LVpc3LwVjdLXZpZY2aohcv4nF23dxMz4CBvsnz0d9m/TT5eLSy+BdvXx0KSI1kOJTcaYiL7nOw6xy0GaRfbX1Rmojfd2qT8zdqUAkessxhH45SBvK2EhTpFxpL0FcmiS4uo756+yjGRKWFmWl1/lWjzK/ke8juC2I0Iqq6qqiM89zfXHRTaE6TooVbiB2lNAWVt0+xqs6l25tqh/iatiepUy1hNuY33V4uKGhlqiI5ctj6X/nZoGPmHTL5Uz1DD4lS65Ve1HYzqZKpj9vN0irfD6AoFqmbQHhMvAl6EaZSHvw86MEgUVet7/VRLX43mVp9rtgiSwIi0w7aOivFonmT5aF2D/8wyk7V0X5qaIPoUErFwiyLCwp1rLBhzYG8KzQVkoe9C6rurH30OcQhGjuW06lOpeU5dcy9bgNSJzts60+67uw0EReZEmWl69elUOo3lgwp7FmvHiIRibThR/7SlE225vVlZVzFdJVpUZ2GEuQObUw/TYXMHIwX2MahS+orCU8ScfTb97HRaf2OduO3pkpAW1VoY6gVap3g7giIWIEPCDEoqifrYrZKuCv3X4D+dx14OaU8LOuUNXw61o1LUu6gQdxC7Rx9rW8PawuRR8lOenyyaBBh6aChNPzddWYduUsgz1xe0UqBHRNpY602t6ePXj8r9JbWWmO1CbQ1zL8ylwQcHG7Rixsz2kBJDqH9R7ay+aayLWOg3L5D0KdSH/rQgPclcDj86TIsvLxK3PeLEF4aHlmw7jiG12Sra05qLJcXbUmAikoIIC0TXqaenqFgq45NouDb/7+D/dCKjcvINxxMaHISnY9Yv+35RfgsV0lSgJXWWCI8gW4A0KHWaVt/Cxn1aPsnxRhx3hxcW8eLFi5Dfrr1gYRHB3hS47ayiAi3qeu7oqdOyNFfS3CL1ydbFwC8DX1LnrZ1p+53tBoICAzbUCkS2e7WpYu3hZYZH6LYhAgAX7Xvv7irCBnUdv5b8NUILTkNLEWu/pb3OPlIbmqFlZNqE5vkbnHpyigbvG6zcn119JqVLkC7U50RG8TYmIYwVvKKeolehXjrr0BZZzgQif9hYnYgx0BErrmdcSlNWU5vhqHjG9aTcSfPSRf/zdO3VFas724D7b+/Th5CC2zgxXcyeXIAAR3rI3gd7lXXoajSy7EijdTzyeIlhZ2GB43rjbW3aZMlUJe3umYF00labWxl0X8P5o1n2ZjS9ynSzB0fyHK1u7WwJ833nG4iKaVWmmeULYSnwQ/h5l/Y3+Efp4Ra33IbfghxoJ4uXzKK6D0uLt2UqmKw3QQG3vrCA70qHrR3o0YdHBm2rp1aZGq5jCWMddJBSGzQ2zdaUplWdZtPiaXPSoLAtsobTzcyOXZHpYeHu7h6lx4gsLOwMohMQFM6e+oTc3+brW9DtN7eUdWh/OKbiGLNb85nD68DX1G17N9p0azMF64Xk0XoPLe0qZ3CcVBFjxdqDSgyKsPdf7LtYFM7LgWmiuIlpYZ0FVDWjNnweWeC77Li1o9hH+uIwX4p8NL/WfJEyZC7oGoP0O1mA3a9oP3HBlL9NU0R08baxegqAzj7GOq+o+8DnTZ7H7PfJXNs8AeIIlPIpIYQFjgMMgqpntK44ffp5bbQhZ1LzjiHMijZZ35Ruv72lzMiPrzhepHCa4kcEpELh+K21ppZyH4M2uFbbs5VtnbV1dNKNJMW8i9HGBhvDXSweHgEGvw51a10ZvbCHqAD/nvxXSaMskrIodczb0Sq39yoZqlj0XEuLt2UzCCks1AXtzz8+p9ZbWtOJJ5oaJvX+Q8MIdTc6S0BEptfu3rT0yhKd6NHw0sNtHr1Tp0HB8NAYn75FHXO8gICAKJ0GBVhYRIA3BW47q9kdPrsIhe7+RTkhInQ8vfo0apJDW6hsLe8/v6eu27vShpvagkyJT3wf0ba2RuYa5EigkFztrB2RxdooAOy7q6+OZwi67yB6lC5h6DP4ERHZgjhce32twXeZNXFW4XpuaYE9XqfD5o70OGRGrniqEvRHmT+QkB0mOjUWNjbIM5aLjFlgY+ZhqT1TG32OulDWVvUHjgZM02QxO+osrBUW6LQVVk62mgMPD1DrTW3oXUjhKQT4sjpLqZRPqVCfFxGpUI02NNJJj0GBtD3SKPC7rPtfXTr9zNDrBw0DIGZ8EvhY9R4xLbhG4vqKVrbGCsXD64kRFnD2lu230dRiapUpFn+32G61+SoG3OEVFubO/MMoD9EDgO5JQd+CqPfe3sKMVl0Tg0mU+lnq08xqM8Nd6I4JkXZb2tHOezuV1/y73N/UvUB3sjX6aVDGukEZCot4UUJYxIjC40UWFhFQoO2sogK93Xts70Frrq9R1uVNno+W1VtKmRJrCxytvdih1eiaa//RD71CM2+PVDSh8niqmzX8/entBQaoJReVVGbAI7JYG+6k6Ih08cUFZR1aEKLzkznFgPZCXOx29xZRFP2iQaQrwX09vCli406Mo50hg0m0OFxabwnFiaXxRwiLiCre/mXvL6JTjBr32O4UEOIIju5pMPfTP44evdemL7TJab8WzfpEVEEyKJ6quHL7iJEW0ZaAfaZu89k+d/tQH4+CZMyKy2MSXi6r6q2k9AnTh/le8pwER2Jbcvzv41T8f8VFMwp1Whbqb8qmKWvT98J1rOOOjrT+xnoDwZsobiJaXne5xW7Z+gNtibmDdAwoSy0rpTOozJgwozi3yW2EiaQt08GQ1tZz58/KOQC1I6g9sJTtd7cr5x20bLW0bkGdCmXu4B+TRUj5+xpiuplqair6EtIRT1IgRQFhcIfIfnhBVLjRusZ09vkZcR/vObv6LLPEe3iYeWGmThqUqXpAtes2mgk4MgEcsWD0YW8KDReeXRBpJzJkDLoU6Er/VBhtk5Z/uLD8vOtnWnllpcEgFB1zMEhulN3QJMdRQLG2zKGPyGLtbbe3UftNHZSZV9dY8UThfMtcLSmywEDv1/2/0oyzMwxmGr3cUwpPE2vEIWozfj/0u7KvF9VdaFFOtL3bzYbmT4F0E2kehll2fWGx/qZ2sJfcLbnJ9rpqHh15RM/PP6dCPxeiqEKSeEkoa6LsdOPNNSGIMaEQXj+VVddWKfsshXsKkx1u8F3L7jhqU7d5NeaJug9z0EYsbHsdgKjAcYPWrpJ4seMZFPVbC9I0R58YbXCOxUTImPJjQk0DMxe1G7c5AgxCutSSUvTmyxtlXfk05Wl9g/WUc25O8vuo8UiY5zvPpsICg9jzL86J21kSZaV+hXV/i5bUBEhkW2JLsLR4W5I0XhJ6GvBU3FaLCpxj51SfbbUghVivt7Y+3XmrEXvx43jSirrLqUyaMmQvUKsSVhqUfsTClqnX9qqx8IjCrWYBCwsbwd4U2v0w69wsGrh3oDJIjO/iSbNqzKQG2RrYJIUH3hcw1dOfPU7mllwIlxa5WpAjExnF2pht++PwH/Tv8X+VdRkTZqJVDVZSruQR6ywuwe9k9LHRNObEGJ0TP0jsmpj+qfgPtc5tXZ40Om213tBWGeANKTmEKqWvpPzdnN+oTvG23gDLGu5sv0OvAl5R3ad1deopkGKxp9keUU9x4fkFRVhc1muvq+82Wyp16Gk5Ep9SPmKJaqDOAsIC3wE62yBvPDwsu7JMZ0BqDBSIt93Sjg4+OqCs612oNw0vNdyihgaKsAhnUXJowABOLcS3Nta6iFsLXJa77+yuM+iXvwUUqyO1xVaof/uxwohYnPA7QbX+q01BqnQgGBuOrTBW+Q2sur5K3D7//LzNthGD5j+PjFAmJ6ZVnRru6O4pVTeynwv9bPHzLS3eRqMC1FFIUaEWojieuxXoRtaC1K4GaxvSi0+azoYp3LxoXcO1lDuZoWeJrcDk4i1VzaapNCigPr/iczsygYGBHLFg2JtCbToGfwDZylPm7S+tv0R0YrI2TeaXPb/QAt+F9E0vfQWzmaPKj6K2edqSo6NfrI3CPXsXa6N3eZuNbemAyuioTua6NKfmbErgmoAig6mnpwqh8yFI05lHghaEv5f+nXoW7mkTMYXP/TxQc0Etn7aCEBaWotNu1obF21czXTWop9D3p0CROoQG3vfj1w+i25k63K9uvds2t+Mf/9ZQInUJMQst6yzCKyzOPdPMOoMu+boY/P3m65vUeH0TpUsa0jkmV55ELXNaHtVTfCxs3F1t482NdPzJcZ3Z2kIprY9A+T73FXULxjqSIVqzss5Km9dvqNNUQkuFwuw0xI6sCcAAH4JC7SSNjmlSWLz+pI1oWHt977Onj9JVCMXaaIEcHo49Pqa0WccANzyvY27xNgbeXXd2Fe7g+ilseG+/nn5GO5mFpztY840txPlJ+rmsb7jOqpQqS9OgUnmkCrUtOjp5Sdwc3Hk7gFOhGMy6wn49IqMUrq6GJ5N+/frRqFGjjD5+8ODBNHHiRIP1nz9rQ6rWcvbpWZH69OD9fWVdz0I9aWS5kVbl7UNQDN4/mOacn2MwqEvkmpj+KjeCOuazvCuHIxRrIyd0Q6MNdn1PzPA1X9eSngb4KXnx+E56F+kdKeJ3yaUlNGjvIHr9WeNUrL7QDSg2gAaXGGyzOpO/jvxFBx9qZpxTuKUUnhzhGeCpawlsVbxtrJ4CA7c19bX1SOrC2Jtvbiqz7bLnvX+gv9LqM1aM2FTWx7a59Y5olCc5+kjb2cYS4GIuZ+GRzlMwZUGdv+++t5vab+1A74M0+zWpazJaUW95uAeSWudt20Us4BeBlrcSjzgeouWyNfgH+FPNNTUV3xQ1uZLmoi2Nt1jd4tccJ2lTdTuYhBh3WmOSCCC219RbQxXS6YpLuHpDcGDAia6AiDRYO8BdfX21UseS0t1bzPKHl8lnJ+t00AoPYRVvi0jwidE07tR4UVNh6jVsEUX77/p/1GVHF+XaXMirMK2pv1pM9tkbdRoUCs5DQx15iwpdoTyieCpUxNn6RlNvii9fvjhE6tOSJUuEwNEH27d06VK77gfMPpdbUk4RFQlcEtLqBqutKgbGAA7pVEknJBWGZmpRkSBuQppQeQI97fMkyogKY8Xax9ods1uxNr6XaWemUaWllRRRkdzNi3Y030F9ivaJ8GN1442NlG5KOuq0tZOOqEBbQwyU/fv505BSQ2y2P2CIiDQrOVhZVn+JUZdXc/YDHpP2flryeupltY8FopolFpcwEBWjyowyKir0XaG33dmmY0wmyZwoU4S6tEcGqItJ66npWHbm2RmdAam5zDynbUuqTtPA7wWGd403NFZERc4kuelAq/1miQq/E3705OQTg/Uydc6WXaEqrqiokwa6p/keq0RK/bX1KeOsjAaiAtGzo62O0rE2x+wmKgxSofSEP66tzTc21xEViGqebHvSQFRI1PUvk89oB/LhLUYetF/rezOh0niz62uMcfjREeU2UsrCQ2jF2+gql35meiEs1KIirWda2tt8ryi2l4L37POzZA1Tz06lDts6KNe0qumr0ZbGmyNEVOC3r06D0q89CzVi4eDC4iPXWDgnjpj65O/vTxs3bqTGjbUz4mDdunX08uVLu7wnnDw7b+1Cm29tUtYVSlmEltZdHO6WpbiQ/HbwN5p6ZqrOzIy8oAwtNVTMtkc1qq+oblCsbWygawtQ2Np1Wzf6T9WNq2TqUqIbV0S6eQN0rUHrWHUXHjnY/z97VwEWVdqFX1cFBcFCRRBQsbtFsRG7u7tbV11Xd93df11j127F7u4Eu7uwA4NUTARs/Z/zDffe784MMB3A68PjnWEYhpkb3znnDaKuzfSdCZs0hgtLIoREhaDbru7imPx/1f+XqC1oQqDX+jT3U71dodTlU/B6ivjQqWgnkQLEJ2zvfiSlpNfLWw/JAVXcvPH01hN8/v6JUZqIHqUNDj2RFuFtCrcRF9cjDv8sJikTGno2YoJWTQXirl6uCedYGIgKRV3a6y+ui7e7FOuCIhrmcChj1JFRzPGKtxsVXHMW11uMxvkbwxSIb2JB99dcVxO3uH2erMNPdz6tknCuPGE5HXpa5fPWBb8e+xWvP75i283yN0cDT90ty29H3sb7z1HicV/PU7djlr8uUoNKmMR12d1FluYtTLOm1JwiZnqQi5VAoSM77/I5tbPtFvbp8SfGy6YvXYp1xczaMwxCrdIEC64s0JgGZY0ai2zZssGakVJYJKFsiiVLlqgUFnSfsZJeO27vhOD3UkjSsArD2CJOl1RNel//d/J/zCNcWchLJ8cx3mNYV8Iau7Ljj43HyeCTJhFr33l5B223tsP9N9IFhoLg6HMx1UmfcDHsInrt6aVyoaPObctCLZl1rK6uPgmBnHw67uiEVx8VxXR9zwYYXnG4Xs/JL3ZoYnF3y10UalVI73wKZT1FfCC6Dn12NPWihYmQPH3vlYIeReB55qaCOVLZKVFaEF9T0Jc2hQXRKkPeh8iseakj3XFnJ5wJkyxsyUb0t8q/GWTK8MOA4u0Pnz9ggP9A8TZ1nykVWVvQpGvM8TGsoOJBgX9jK49lf78poW5iQcFtlVdXRuSHSPF7lVwqYX+b/YleA2gRLRQW/OetLQ4/OYwNdzawbUebTPivlmR8oQtmXpLoyKVzxN9I0MYVis53Lbe1RMCTAJVzFumHJlafKHu/yIVKKCxOhUrTE01B+wzpXIgeJuAXr18wttJYk66F1t5eqzENSnkfS7GbNT5SCgstqU/0RbCkoiJ9+vT48OEDTpw4gYcPHyJfPkVGxN27d3H69GnZYwzxPsy6MAu/HftN7N5SWNTSxkvQIF8DnQqKiWcmYvq56SoOJHQCGOk1Er9U+sUqCwpBrP3vuX9NItbedHsTm1TExuUekN3fkkZ+Js3xoK5cj909cI3LyBCmNNShW9pwKbLYGY9WQdOu83Epsm4O7ljaaEmiC0TapxMCf5zT4l7bokIbPUV8oBwPwbOfutYUEChQHShw0s3R+lyedAFfSJCAW5tF8Jrba8TCjjJunkQ9QZvt7fDsvYLCafOTLebXnSdOMgwBgQqV2gDnr2rrqsmyeo52kMwYBAQdDEJa+7RqXb9IZEvFraDL4Y/NdoXbYX6d+UYJ1tOG2kMLYnJCq7OxLj5yi8HORTtjXl1FQGJiaFuoLRMtE4imQ4thbZtd1OEeEiC5DE2sPoFZE+sDfvHfvUTC2Smavl9V1lRRcarz8fDB8obL1U51WhdujUnnJolBedqAjDaoCD8WrNjv6LxKyfM9SvSAKcFoUK81p0ER+LWFpdvNxsTEwMHBAdaMlMJCAwhTCiHIx9IWuS1btmQ6CpZyvXQpJk1SnDj8/KTFTKtWrZgOQx9Qd6/Xnt7Yz/G8K7p4sbAxbRc29F7+d/4//HvmX9mYUhhVUpd9nPc4i3uvLVGsTRfOMUfGMC2KgGJOxbGhxXqDBREmhqdvn7K01bMhklONAPJHX9ZoGVwdNc+O0AW77u/CzAszRaoBpYgnxg1PrKhQnlho4wpFVEnvtd64/fK2ip6CjA20QTW3amJhsefRHpYALKB0jlJILiAhOwnxyenrXOh5VuhpOonbcFvRfSYUylIQPutqI+ZrNLudPX0ObGi23iDOSsZI3iZtCD/9G1hmIPJmVnXay1tX9b6gN0FosrUJy0RRBgmId7bYmejUzJjgqT3Eha+xrqasgKI8F3J70hRUHBFFSHjeFTdWoE/pPlq9Jmp2Bb9X0B+ruFYVqUS6grI36PopZHW0L9xe5+d6/PaxuM0XFQWyFMCqhqtQJFv81Lh8mfOJLnN03Y36GBVvjouybXfLba1xI1LRMLJNnQ7LGy5Do3yNYGrwNCgXDWhQ1uYKFZsE7Gatd9VmwmwKEkXT/9S5tMSFbq9evcRtKjDo9dJ0Yt26dWofowtowVhhaUVZUUHThEMdA7QqKqigmHF+BnLMzMHyHPiigsJ+RnuNxqsRr/B71d8t8r22NLE26Ql81vjKigoKuzvR9bhJigqysm20sREKLiykUlQQfzewTyAOdjho9KKCEnep6BXwr8+/rKtvCMhyLDQUb5OeItf8XLKigi7oxzsc17qoIPBWpzcjb+J4sJSD0rZwWyQX0DmY8iwIVBSQf76muPZc0iYceXZELCpKZiuN452OGbyoIHyPK1xT6VFYvPvwjgX1CaAgRE1yJEhr5bPOB6WWl1IpKqhAO1roKFbmW2nWokKZ2hMRGyEWFVTQb2i6Qauighcr84GI2oC0O/OuzBOnWLPrzNKbnTDr0ixxu0jWwjpdB8h5scTSErj9St6oIErcqkarcKnbpQSLCr7BJWDr/a2JPp4aGj7rfMWigsxZdrfaZZaiQpUG1UxrS2NLn1hER0enTCySKixRoB0fvLy8ULx4cQQGBjIR944dO5gb1Js3Ch9v+l7FirrbJU4/P50VAUJ3JGs6JyxrvBR1Petq9VzkUvTXif+JrisCaNFNIT0Tak4wqQ7AlGLtXW13GVysTRzgLju6inoCcliaXmc681k39r769uNb9N3bF7se7FLxSC+arSibUJTMURKmGo132NZR3K/6BfZHv18UVAhDFxaaiLfV6Sly2ufEte7XdF7EUZFGHHj6/VGfo9gXT2NJTvDO5Y2t97aKOosyzmUS/Rmi1wj5ATxIkLuw3gKjOcXwi2RdQVMvfl861Slhbjxds3of6M3eI+Vjkxah65quY++hpYCn9vBd5SPtj2i0UFaH+p71cf+SQoN05/UdjX+ONAuD/YeIk6ZfK49hXX59seehFF7YoYh2Aa5kK03CbEE3wmNUxVEYV0m7yT4V0I/fKaYeB4MOJkjLuhR+Ca22txYF7C4ZcmFHy21MBG4O6EKDUrGbteCJxY8fPxgVys7Ocl+jJkgaqzgjUZ/oBG3JBQWPnj17YtgwBSeU6FB8RoWu0wo6ofXY3RMBj/3F+yrn8sbqpquY9aOmWHxlMcYf/wNvP8kDi2gh3LtMb0ypNSXJFBRqxdrV/2R0IEOBLnqUoP3Xib/EhQPpCYj6pOzLb4wT+8ADA7Hh1gYVbq9nZk8sqr8IVdx1d2DSBWRLfO3FVTFN/H/L/jLoMass3tZWT1EvTz1sai6JHXUF+fE/eivnRefM4GJwVy1LBwm4BZwKPo1BZROfAJEphDJIcErCU2Oe3wXHJV2pUKTP4qcN9HoTcnaj8E2yGlU+Nql581/N/9CtRDdY2mR3yjkpMJTgbJ8TZzqf1ojiEh+IKiZMCWhyo42FauBLxRSsaNZiGFJW+2mJuiZMWHSo2AjoVaqXxu/NiMMjsOrmKrHQ4ZEaqfG79+9av56Gng2xOc4x8BrnMKYM/8f+6Ly7ixgMWDhLERZ85+LgAnNh0dVFHA3KBdnsNHNPsia72ZgUjUXSpD4Jrk/WUlQQ2rdvj7FjxzJ+3vHjx8X7iatH39MWJ5+dROedXREREyaeEEl0THavmhYBy64tYyJv5TA0ooT0KNkD//n8l+QWRcpi7bp56zLxuaFAjkBU7B0I2i/eVydvXaxovNyoXvN0kRt5aCSWXFuqknxOo/W59ebqbJ+oD6jAWXx1scj7peJKH595XScW8ekpJlefjAFlBxjkdVCehXJhUd2tGpIbCmYtiEy2mVmjgiYWtOhKaOFOepTt97eLt9OkSoulDZdo5CZjTo0Fhdb9c+Yf8TY1c8ZVHqf2sdvubWNuPcoGGPR7KS9BE+qUqUHnskqrKiE8Jly26Lvd+5bejSYqvuhvF95/Cgr1ck04kI7EzBPPKt4n+tm5decgbeq00Bdzr0jOXXkz5U0wLVsAndN+P/m7ikNiiewlEPUhGk/eByGdjrapjTwlClNETITax5Dz2iD/QWKBWtnFm2mQErL5NQXW3JIyubQ5fq3NbtbeyjUWKYWFFVKf1CFjxozManblSsmLnUD3OTo6at0NJ+tX4aTslD47VjRZhtp5amv0HGsC12DMkV/xkrMKJBCVo0uJLpjuO12jk2tSEGtvbyUtaPQFcX/bbWuPZ1FPxWJvfNXxrOAzZACX8vSOUm9JFK2cK0Ldoum1p6N1EbnFsalw79U9DNgv2W/OqjOTJe8a01ZVOD9okk9xtP1RlMhRwmCvgygUKwLlCctUoJsL1DE1B2hfpxTufUF7WXFx99XdeLMciJbWc28vWVbDwbYHDKa/MSYVynuNRIGiY53C6pRx4/kNtNjeQqRdKjuPbWiywSxOT5q4x/ls8FEx7iiZvaTBptdO6Z3E92Xe5XkJFhZ0/R8aMAyf4vQeVIyVdTbM9JfyIgS0LNgy0YZer/29ZMWWoKtZWG8haueujeJ+JWQZFtqCmnmZbDPh7ae3bP8k7YYw6ab3YfrF6fjr1F/i45vmb8YyXcx9zaZp+f3X97WmQRH4As2SJxY/4qhQKQF5SQDClMISErT1AVGelAsLbWhQ5PzQfVcPHHl6WLyvmlt1rGy6Ajkz5Ez05zfe2ojRR0az5+FBF9UORTtgVp1ZsLOx3INa345+ZSOJtelks+z6Mgz3H47PcRajWdJlxaqmKzUu9rQFHQvTL0zHpNOTVC7+GW0zYkKNCehd2vTZCQJiPsewIkuw1u1UrBML3DMGZOJtJYqJMfQU8YEWRpSHICySqXjRJBU6qQblUWEh2M4qFxZ0zEy7MA3/O/0/2f0UpqVJUfE44DF+fP2BvPVVXZZMMbGgADK+m/xPtX9kE0maZjTc3FAlLZtA78W+1vuMOsHUd6rbfld7lWNJ2KcNBTo2dj9UhEieC1dYUMcH6tCfCFFM+nNlcI93MqTLYpiMJQTER9sj1yjSUSinYdMU9rfK4zC0vBQK+zGuwWOrx0KfNBLn4my5SYtDhQXRPEcfHS2jcvYp1QdTakwxS2aNMhZfW6wTDUpZvG3JhcXnz59ZpEEKFSoJZVNYc1FBKF++PEqWLInr1xW8yVKlSqFcOc2cTo4+OYquu7rjRWyE2CEb6z2WfSV2UtlxdweGHxqO8OhwlYKCutlz6841ShiapYm1I40g1qYT4pCDQ7Dm5hpZuvn65muNll3gd9WPUdiU/e4pV+RX71/NHlRIx+0Q/yG4E+eOUiRrUcyuO1unY1eTn6FJG19ACqB9XkjENrSeIj5Q+vy7OJG6Phx0awdNLARQYcEHBBKfeqD/QGy5t0Xl5zRNTs7jm8ewORZaFBY0+eTD1Ig+IziJUROs1Y5WOMw1f/jAxa3NtxplamcozL40G7+d+E28TQVX/bz1sffRXoMXFv1K9RMLi8hYhcFFfM52vx4bK96e5TvDYNerpdeXyhbDylQiKjyIwqYstE+Fn9CucFvM8Z2jQhf+LBQWOgTRCqjmXk0sLE6FnGKvo9e+3tj1cKf4mD+r/Inh5YdbzJpo9U3JLr9Zfs3coATEWondbHS0Qg+UMrFIItkUlhR4pw9GjRrFxNuCoDsxUJdi4umJ7Es4sWW3c8bKJssTTYfe82APhvkPU0k3pYtFi4ItML/efI08sq0dxhJrE+eXUrRvvpQyC/qXHYAptSbrlG6eGDbf3owRh0Yw0T4Pmr5QqvofVf+wCAtg8qVfe1NhOWifNgPTVRizC8X/zdSBZnqKNd4qto+G1FNoAjI/sGSEXwynFRJylkt82qktiGtunyYDs4w9HXKGFZt0/o6IjkC7ne1xhev8UoNDWOCT+5ypwGekaDOxoCA8/ucEFyjqJhP3nqd1CQX/4nqL0Th/Y1gyiLNPQmTeXvxg24OyFGdDntequlcVt4nyQ1OebPaqXW56X999fsu22xRqA988vgZ7DUJKPEHZnpVynKac+1csFARUyFkBqxuvjpclIFBSaZqhKyhEUNACkstSsy3NxfR5Ol4o0Z23uDY3lGlQP1f8Waufj4mbWFCTyBC6GWMhJiaGncdSXKGsDHSy54sKa59SKIOC8OhLE9CEoevObjgRLIm9a1FqZ5NlCaaMHnx0EIMPDlbxRieaRtMCTbGgwQKzi7ysXaxNYW89d/fC+y8KW9H0aeywsMECtC1i+MwC+jzJ6Um5QKTuYc9SPTG19lSLce0iTvkw/+Hi7QX156NA1gI6P58mxz6/KCReMuVTGFtPoQ50vnr/RXK4efNR7rJmachZ3vAFhQDaH71cK7LO/fPYCGafSRO2djvaIzzOcMIujT1Ge43Cn6f+FItQQ1iHagreyUfTwoKmYEKQGmGmz0wW7Dfm+BgWhMmDFkljK4/VKn3cHKD9tv6m+jgbJuXcZEufDWc6n0GODDlkglxDTiyEoks4VudcnoP/VZNT4/YH7ce2+9vYdmbbLJhcY7JB/+47rySr26HlhorXjP4H++NVnIUrr8lb1mBZoiJzcWKRRjeNBSF/lvxSUN7XGLGooOvM6sarUCdPHVgSeBoUUU21oUHxVCj6+ywZMXFWs5bQwNMHlrFaMBGsXaBtaJRfWhEvP7wQL3wkBB5daXS8F8EjT45gwP4BePLuiex+ov40zNcQixssRhY7y+T1mkas7aa3WJuoNpQZMu38NPG+ApkLYmPLDSjsVBiGxKlnp9B3X18VpyHqWLUv2p45PZlbsMcj6lMU2m/vIAos+5buizZF2hj99/JUqHW3pdBJY+op1OF48HFZIjHLs9AwOTcpgrIYBEoQLRrX3lwnZlW4ZnDDpuYbMOPCDPHx5QwkxtUUvIZAE446dY55ah2FvJEzkDIlUcgumV9nvkUKs3nQ/ll5TWVZE6pI1iI41vGYeG7hTSEM3U0umKUgrjy/wrYPBB2QFRbvP7/H8ABJADy55iSD0gs33JEsubOmy8q67l4rvVQmnVT8TKw+McE8CZ5hIDjTpdNRvC2AFudh0YoiXPEanbClxWaDidYNCZ4KTM1LbSGIty29sIiOjmaOUNa+Lk02hYU1ZlMYG0JR4WzvgtVNV8pGxzyOPzvOCgqi5ihf4CgkjwoKQ4e/WZtYm8b6Z7qd1qvTQDSOTjs641SIRKtqWbAVm1Q42BpOzHX9+XX02NMDtyJvqXyedNJe2GChxU2cqCnQb19/PHr7kN0unaMMS9c2BBI7F8RXaBtbT6GMlYFyYwbCxrsbZfqC5AQ+5I247AIq5vTCuqZr2cKJTygngb8poe3Eoua6WrLbT+Pc33h4uXhhZ4udZk/L1gSU2Fx9bXW2gOczFNY2Xis7T1IonbHofURtEgoLIRROADkfhcUo8iVqudcyeNDkshvLxG2aLpBznHIDp0eJHphSU/McJ74I02diQfa7RA0TkD51egS09zfpRE9TfP76Gfde3xNv/1xeOxoU4UPcxMLOwlO3Y5OA1WyyKCyEbAoSaCcV6hMffqcNHkU+QpedXXE6REpu9c1Th6Voqxstngk5g377+sm4jcIC1CePD/wa+CGng/HoDpaMeuvrycTaO9vu1Ku4OhV8Ch23d8bz2HCxSz651mQMLDfQYPsrdUR77O6Bi+EXlb6TCrXz+LC0bEstEBdcXoBtcWnLjjYZsa75Wr0urJqCzh2HnhxSud/UegpBZKkMSj43V2EhdMtdQ1zhGGP6qQk52/AuWYSORTpiZu2ZbN+gYDLhGKXHJWb1ac7Cove+3mJyvDrkyZgHe1rtgVtG4xg2GBpHnx5Fq+2txMYLgYTAf1WVbEwFCE53xphYUBgd0ciERTkdz7Tfng87D79rfmIXe6bvTIOvC64+vyZu85MBQg33GljRcIXWzl009RCQTsfz356He9B9bw98+SF9NhnTZbLIokIdDYroc9pCyHdJmViYBkm6sEihPknwD/JnVrKvPr4UuyV/Vf8LIyqOULnoXQi9gL77++LOS4kfqkAq1PSogSUNl8DVUfPk7aQGckyiQsAQYm3aR2ddmIVxx8aJY3OaIJHrU6VclQzyekOjQtmEgiZPyqDfsaLRCnhk8oCl4mLYRfxyRNKtLG20BHkyGca1JyGoy6egIvJkx5NG11MoI/ZzrOjJT69BuNDeeKFICTYnQnOFIiJVhGl/5/tQtN3RXlZUjK44mtmECud4fopB+4updUIyKlQCORaXQi+xyZM6ZLbNjHVN18mmM5YOWrCPPDKSy+D4CQvqzmeW4+rATyx0zWaIDyQGF7QEBHJfalawGQb7DxFf3+/evyF3xtwG/b3jTozDF65gEuCZyRMrG61k5gO6gJ9Y6EJTpWPi5yM/qyR5CwW4JWLVrVV60aDobxUokvYWbDUraCxSJhYWjKSSTaEv6KRNAWdTz00V73PJ4Io1zVajci7JspFwNeIqeu/tjZuRN9Wm/lJBYckLUFNg34N9svdSH7E2aQZ67+2Dnfd3iPdVd6+B1U1XGWRy8Dr2NXru7cnEgryVIaFUjlJsQlEkm/pgMUtK5+2wvaO4MBheYTgaFzC++83O+zvRZU8XlfetRYEWJi8qlC+ubg5uCI0OZQvXN5/eIPpzdJK3c+ZBE7f2OzrgxYfnKonc/HleEOUSyNLU1JBPLNRff6acnYJ/zkrp2vwC+7+a/6FbiW6wJow6MgqLri0Sb9uktsWeVrsTFCTzUw1Di7cFm1eBVrby5ko8jnqMu68VTbOS2UqjX+l+BvtdVOh33dNVRbeW0SajIky0kH5honxhoY2DFjWwKMX93/P/ymhipDshrRadS649v8auCxZHg3qlHw2Kn/JYcoYFP7GwdqRJytkUtJ2ciwoK3SHO/vk4v2pCfc8GWNLID1nTZ5U57fTZ2wfXXkijW76jTQWFZ2ZPJHeQWLvt9rYGEWvffHETbbe1EzUDBBLOk6WrvmFEtNDsv78/S3xV7kyRmHFJoyUmSx7WB/Tae+zuieD3CuGnl0sl/K+63NXFGFCXTyHCTKeSbfekRXKt3LUY1URYLJFdJ3G1kwM23tmIgQcH4fN3xQIru10OvIh9LlI3+YUbJXILMKXNLC+0FaB8TNPnSfkFAkWDx8AyAzGpxiRYE6iB13xbcxx9dlQ2bTnV+VSieTu825UxbLRredTC8sDlbJsWz+fCzotTpHl15xhkkkUNECooyGBBGbRP+tXzM4jTz6ev2k8sSA849NAwrOasfsmhimhpdTbUwYXwC+y+LXe3WFxhwdOgnHWkQclTty1fY5HByjMskmRhkUJ9UmDfw33MrvTNp9ciZ5/SkodWGCq+J7cjb6PX3l64EqEQt/Go4FKBFRT6WHkmJRhSrE0ZDAP3DxLHs6QZWN54GRrmb6h3d2dowFCsvrFadA4RQKP+BfUXJJpNYkmYfn46DgTtFx1LaMpmTA/y+PIpKjhXwIUIxcVXuVAzFXjKU6+Svdhi7Ontp+J0JakXFvS+/336b5amLcDbtQoW1V+IkktLso7rqWCFZabgYCccq442jkYLk0wI/LRLoJtSE6fF9hYirY1H5nSZEdQ3yOKdntTR9Oi44bv0xNc/1fEU7GwS7xDzEwvlMDhDgBbRQmHx/oskJB9SbojOlCS+oBp1dBQTaqtLEqfrxNIG8TQpdIBMvK0BbYxsVrvu6YaDjw+I91HRSsWroPUQCgt1Gi6LokHlb6LTc/BUVkufWMQkESqUdZvlxgNaOCfXooKoT2OOjEGLLS3EosLNwR2HOx3GsIrD2Hty/9V9VFtVDWWWllEpKso4l8GVnldwosuJJFVUpEuXTvbl4eHBugPK+Pvvv2WPo9uGEmtTt2nwgcHouaenWFSUzF4K53qc1auooKLnl8O/wGm6E5ZfXy4rKqjLs7H5Rtztf9eqioqTz04y213h/V7RdDlyOeYy6jSK8in4ooJoGbQ4KpmjpNoutKlAonuhs02hWLQYal+kvfh9dZPGpASawHXY2VFWVHQt1g07W+2Au6M7O4YI997cxcu4hGXekaeiS0UzvGp5EUrHaMWVFVFlbRW1RQW5IVljUfH03VMU8iskKypoQnCp6yWNigrlwsLQGgtC3sx52TmER27HPBjjpRB16wrax1znucLvup+sqHCwcZA16AwJntaT2HtFeSiNNjcWiwo6n1FOhlBUEFoWkgwN7r9+AMujQUnGMSMr6JbX8oFP3bYCKlSGJDCxSHKFRXItKAhP3j5BzTU+mHlhpnhfo3yNcaHneVR0rcjsYmuuqYkSfiVwIUzRpRBQKnspXOh+AWe6nbF43r0h8Pz5c/j5KVxBtBVrEx1HW7E2XYBrrfERnUgIxJ8+1vko8mbKC127ZRNPTUS26dkw6+IsmbtKlnRZ4NfQD08GP0bTgtoL3syJ5zHP0WlHF/Fi/av3rwZNw1XGzgc7UWxpMVlni9xHQgaEMD0FT2NR15U0NmjhIqCYU1H2f9VcVcUuOAXlUdfYnJArUQwHyj/wXV8H+4L2stv0N0+pMQWzfWeJtJkqnLD5bOhZle5rl2JdYA7wRSjlbfBhacrY2Wqn1RUVRD0ru7wsC40UQHqFHS13aDXJ5d8nYxQWhIy2GWW359SZjfQ60mLIqrWIXxEMOzRMds5wSu+ETU03MQcyAX1L9YUhwdPGEnqv6HpDx82lCIUDYIa0DtjWYhtaFZKH5xbOWljM6Yn+8p4V8ZYCOu/9iDNn0JUGReDphunTpFChTIEkV1gk16KCkporLvPCpbixJnUnpvpMxeaWm1hIke9aXxRdVBRnQ6T0U0KxbMVwuutpnOtxziyiVHNi+vTp+PBB6mbE1y3mxdr1POthVKVRWjtyeS2rhMsRl8Su88L6C1lehK4Xt7kX5yLHzBz436n/yTik1C2jzz1sWBg6F+8MawMtMsgSWbDdreFeE+O8xxnt91GCfNe9XWW0FcqnuNf3npgVwDv66EKFCj0XiuBTwTq/xoDHAeJ2kzg6AC3cKKlXQHyuQsZEahh3IUwLuOprauDWq5siZXBr861ML8Gf53nHpDOhZ9jU4vVHxbT2p1Sp0Tif8cX+6vC/0+r1QESP4dEgbwOrcn0irL21FvU3NRCbGTQRmFFrBv6tqX22DE1z4ntvDIU0nCicuta6uPiFR4ej9vraqLOxDkLeh8gE6n94/4Gg/kFMi/guzjaYtBuU22FIfIwLByXEZ7cdGBkIn3W18fCtYgKRPX0OHGi7P96/2dVBcnjcfl+/gFdDYtVN/WlQ1jaxiImJSRKFRZLTWCQ3UAdj7NGxmHtprnifh2NurG2+hnVdG2xogKNPj6n0FKlTsajBIlRwNeyo1hAIuxCGj+8+Iq+vbp18bacWQ4YMifcxW+5sAXJIYu1tLSURrSaL5ImnJ7IvYeGaO2MebGi+HqWcdRPJrQ5czWhPwsKJ78SM8hqFMZXHGEQkaC78c/ofHH9G+yuQwy4nVjZdobeYPT49Rfnl5XH75e1E8yl4cacuhYWrl+7WzDSV4oO9+HTeyq5SojHlWWiS3GtNC9chAUNEmkzejJ7Y3HwT8mfJr/JYchwSLHhPBZ+RUVHyZfY0+fGw5NoSlp3Ad5cJ1Bkm+s2U81PE++zS2GFDsw2wJow/MR4zL0lTcWpibWm+BTU9dKNayjQWRhBv07Hx8oMUBvfpi6RT0JSSMzhgMDbc2Sh20Am0z1E2yvy680Uh9fSL08Xvl8xe0uD7XmLibbIUJ9rg+y9R7Ha+TPmxveU2eGSM382R6M+CEcTBoIPoXMz8DSl6z+9yblC60qAI/FTJ0icWMTExsLOz7OJHE6QUFlaMoLdB6LS9M648vyze16xAc/xV/U+MPDQShx4fUrHLLJClAObXm48q7lVgqXCp4GLSqUXv3r2RPr36E46wkNRWrE1d0667uuEwF67WMF8jlsGgS6r1zns7MdR/KCJiIlS42f3L9sc/Nf8xuU+/oUGd+UmnJ4lTgjXNViGHvW7j78T0FKWWlJJdcGhxdLT9UbVTOz7nhe+umgIHHh8Q98Gs6bLK9h1KCt5wR7Eovfr8KpICqBgff3I85lyeI95X3a0GVjaKP0yMRM+FsxbF7Vc3EfjyOj5+k6gPjT0NN62gydOzo89Q6Vf1+TK0qOu0uxPefVINuiMtyPXu1zGg6wC4ZHHB09yKhdz+NgpzAmsAFbkddnXAvqB94n0ONo443vGYXuFqsomFDtkMCYFCEkcckluUfsM3jS2aiWI64cw/+MRNCghlc5TFqsarVEwBaDotoGuxrjA0EhJvU0ZHn/19xEKtbI5y2NJis8wBUh0aeDYQJxVCSrll0aCcdaZBEfiJvn1ayxZGx6RMLCwTyYUKtf3udvTZ1xfvP0eJC8zfq/7OtACl/EqpFBQ0op1ff77OQW5JDa6urggNDUVERASWLl2KQYMGxftYbcXaFOjWblt7hEaHiAtT0mWoCyNMDORuQ9axxJnlQQvvriW6ssRYYzipmBohUSHotrO7uN9SeGNV96oG/z3b7m5Dxx0dZceHi70Lrna/KlKflMF765taY8HTAUgnxYMcXWh/osKDJliks9BUMGuJoFyXHnt7wP+JtDjrXbI3JteYnKgbWBW3yqywoPfiwRtJhGrIjAKaPKmbPtGx2XBzQ3F6pA4VclbAzoc7sb7MevG+1gVbo7RzaVgDSDRcfW11mU6EiqUznc7AMZ1+qeu8xsKQhcX5/85jS/otePFZYUcsHCuEhVcXYmRFqQv+7PgzfI7+jHwNFQXSoSeH0PdAP5XgOMrEIOtYdecmokpFxk1G6Hd1KtYJhoaMCsUVFvOuzMOvx34Vb9fNUw8rGi3XaCHdNH9T9N7fW/wbLAH8eU+gf+oKcsYSoCv12FSITdFYpMBcJ/ih/sPQfkd7sahwd8zNnE/GHx/PRpn8oolsRve23YtbfW+lFBUcfv5Z6mJNmzYNHz/KO1I8NBVrU27KoiuLUGtNLbGocEqfHfva7cNIr5FaFRVUnJRcXJJR2fiigp6jdeHWeD78OSsUk0JRQU5mHXd0ElPhKWuFijBDY9CBQeiwo4Ps+CAO9O3et+MtKgyhsdAH50MVnvvqRMg0PXPNIC10t9zbAmvF47ePGS9cKCroPZ/uMx3TfKZpZDHMaxSEz4hyFPTpdCYG6nr7rPNB8aXFVYqKPBnzYE+rPbLmRM99PcXbZIG7tKHhbEiNCVpskliZLyqIhnejxw29iwoC72JnSI3Fl3ZfsOizIqzPPk0G5MuUT2bYwMO9ujsrKoLeBMF7tTdabGshKyqIQjO15lTc7XM33oYHTTf4vCBjTJCJIsQXFrSv/37id1lR0blYF6xvuk7j7jwVc7Q/Co0T3traEmhQP1fQPhQvPvE2UQ8tGTEpdrMpMDXI1an6qhpYdGWhTHgVHPUUJ0NOyhZM1E3a0XoHsxn1yeNjpldsuejZsydcXBSUq/DwcDa1EMTaPDyzeGok1o75HIPuu7szupIwiq7kWgnne5xFDY8aGr8uyhbxWuaFqquq4t7re7KFSX3P+ggZHILVTVcnqaRlKoiFEEfSsRBdTNvJTmJ6ijJLyjDuOw9Kwt3ccnOiPy9zhTKh3SzROF59fMW26f0gUbkyaIEnYMcDKcHdmnAy+CRqrK3J7GIJGW0yMWchyuvQFPz7wId7GgO0P9FkxXWuKy7Gue4IoGKG6E3Xe15Hzgw5xfupYOKnXYfbH4Y14GrEVZYT8vKDougXCtwDbQ8YTD/AU6HiEyTr0oAbHCBp5/6s+gfTQwhQPs/TtK/Trk4ovbw0Ez8LoOOuW/FuCB0Uij6l+yT4O3c93CWjKRoD/MSCzktEfZp1SSpoRlccjbm+2of+EUVaAAXlmRMUTirQoIgKyx9HSXli8ePHjxQqVApMi023N2HA/oHMEk444dGOGPo+VPY4KjSIHtO4gHmcUKwFtra2GDlyJEaMGCFOLeq2qqsQa3NoW1hK2o4PlAtCKdp3uAyEIeWH4J8a/2gc6Pb07VN029NNxbWLQNOSZY2WwdVRdxGwpWL3/d2YcWGGSDla33xdvFx6Q+opTnY9yVJmiTeeGGTibU68KeDhnodIky4NctfODUNi+Q1FqJfQAVe3kGtTuI3oCGVencUPnf/Gnw//LHat82cqgE3NNzLqpjagBQgJvIPeSXkKPUtIEwJDYcrZKZh8brIKJY66x//V/I9ZSKubbvG6C3pdBbMWhKWD0sF77OvB/R2pMLHaPxhULn7aqC7gi3VDiWv/Pf8vHr19yLbLO1dgRWr0p2hMOjdJ1sVmlt1nJ2LGxRkyETmhSq4qWNloJbLZZUv095HzouAURU0gQ9vMCuANAeZenotbL2+J64FptaahZ0nd9vnqbtVxKc61kAp9c2Jl4EoZTUtfyJO3LX9i4eAgmU9YK5JcYZHUNBZklTbq8CiVbqsyJYOq+mm1p6FFoRYmfoXWix49emDq1KkICwtjX15DvFTe18T2J+Ls99nbVyz47NNmwOKGi2TBQwnhRcwL9NjTA4ceH1ZZnJXPWR7LGi9T64STVMwHeu6RutJTak1BeZfyxtVTZHDBrT63EqQ+JUiFUlOI5Guku3A1MTcbAfHlePh4+DDffCp4KBCLOrWGFsDGB31yF6hLTfSNRdcUVBWCj0dtxgtXzhzQFKVzlBILC/rM6L3RF8+OPcOXD19wPe91DDg4QEarEBZ0/Uv3Z2nGylCnx6F8mRm1FYW0JWPSmUniIpyQOlUarG+yjtltGxr8+2SIffdW5C0xy4maCHPrzGHd/YzpM7L9Qvh9f538i3XH+RwOgT68suFKrfQvpHEQQA5MxtI68QF5QlFB9uXLGy5Do3yNdH7e1oVaY9pFRQDlfU6jZB4alGJyaQgalIrdrBVQoTKkTCxSYExQJ7zD9o64+VIazarr1P1b61+0LZp4Zz0FclCyNmktBL1F9JFoQApZTlQXMO7YOMy+OFu8r3DWItjYYoNGieVEc+m7ty9bPCoL7YtmK8omFHzic1IDXSA7bu+EqDjP9xYFWzJ3K0PqKZSLcdJTbG29Vevn4icWphRv34xbOBD6lFJPw6AphouDi9gtJWeYjkU7wpJBgX40nTv67Kh4H6UBT6g2QS9rYT7ci6ZehqDqvC38Fi22t8CLO6pp2XXz1MWGJhviLbDU6XFOdjRvN1gTdN/bne1HAoirf6TDEWZRbgzwx5S+Ewuafgz0HyROwEZUGIHCTtLrJoeh0GjFlF9YSAsgm2KaOnUo2kHr38vrm5oXaA5jQVlc7WiTCZubb2S0W31AobhUPH778ZVpN81lBEGF3ncD0qCsyW72RxwVKiloLFIKCwvF+lvrMXD/IMR+lQ4KHk7ps2FSrYlWGYJmaVqL8f+MR8zrGICGDtcT/5mw92Gs4DsXJtGW2hZpy2x87W3sE11QDzwwEBtubVBZpBL9Y1H9RRZtBWwoUBbH1ThrQ89M+bCwwQKDTBuJ/15uWTmVlGPSUwwoJ8+n0BS8KxSd/E0BElAKFpfUZUvIztPLxUtc2Oy4v8OiCwtybGqzva1IU6H3dobPDHQprn86Nq9Jsk+j38U5MiYSjbY0UpuWXcSpCPa13pcoZW/drXWy20PLDYVbRjcWlvj86nOUG1wOlgSaIvms95FR6igL6WyXswalJxrTFWrxtcWi/TrR6vj8A2rmqLOLpgV1/9L9WGGrSzFKXfaHbxT7M2Fw2cEwBi5HXMZabp/Kmj4b9rfZi0JZCxnk+V0dXEQTAtJr6VJgGZIG1SSffm5Q1kaF+vDhA5uIp1ChLBBWR4WKjkbq2bORmsTD4eH44eyM7VWzY1Dea4hVo2OjUfqEGhPQo1QPc7zaJIcjwUcQUyEGOBB3h4LRFC+OPz2Ojjs64+WHF1LCee2pTNiX0L5HFzTKFllybSm+KnF5KUF5br25RqEZWKpeaNHVReIYn3QVjraORtdT6AqeCmWqicWS69K0pUR21WwNHm0KtRELiysRluFDrw5Hnx5F591dEfVZQT3Jki4r1jZZY5DUabog885MEdHP2VRRU40TX5i22tEKh5+qiqupg7qt+TYUz1480ed5/eG1jB5DndK/q/3Ntt2quLEvSwLl7lReXVmWk0NZDQHtA4yej8NPdvRZ+NHn/9cpKe18bt05TAxO+wYFFvpd81M5fmnq5FffT6dsIQHLApeJU2dn+5xwsnOCMTJ+Ou3ujI/fpEXygrrzDFZUEMrkKCMeQ/uD9pu8sFCmQfF2wIYSb1tyYREbq3idKVSoFOiH6Gik9fVFquvXkSqOu50qLAzNNoXhmDNQoxsQE1dcZLLNhD+r/Yl+ZQ3ny57cQQvRttvbAmUBnKLPI+GL37Rz0/DHiT/EC6FrhlxY32IdKrjEn15OFzXi8hLnlw83ImSzy47ptaehdZHWSC649+oe+u2TKE8z68xQG0qnLbbc3oLOuzrLaGVkZHCz902t9BTqwNNz1Im3jYEjT4+I260KtkrwsXXy1BGTp8lH39g6CxKra6sroU7yL0d/ERd2hbMUwcbmGxif3RCgDiv/2Xz8/gHXXlxjOiVNMfroaCy+uljlMyYq0OJ6i9E4v+aGGFXWVJHti4l9huYEOdHVWl9Lph8hzv3SBqaxw/3GFRa6UlVokjj80Ahxwt+jRE9GD1p9czXb76K/qD+5T681Xa+igrDm1hpxu4FnfRgjhX6w/2CZLa/QkDIk6uWtJzrLmcMIggo0kQZlZxgalMrEwoI1FtHR0WxiFl9YrzUhSdrNWsvUgiYVfFEh3v8DKB0BDD+n8Duf6jMVEcMjUooKA4ImCJVXeiucQNICaarFX2PTCL311jb4/fjvYlHhk7s2zvc4F29RQQXF1HNTkW1GNuYkwxcVJE6dV28egoc8M3pR8WDvAwQFBMESQJ2j9ts6iBd/CpDiXXT00VOQVSS/kGucrzEeDXykd1GhUlho4CJliH0zOCpYvN2paMJBW0xnkcFF5uZjTGhTVNDUYPih4Rh5ZKRYVNTLWx+HOgQYrKhQDtQScCbkjEY/S1ocp1lOLDSNLyrSpEqD8d7jET44XKuigoTPguZFgKXaQ+97tA/ea7xlRcVvlX8zWVFB+G4A8TZN7ALiMlCc7XKiaf4mKLakGAb6k5Mip71Jl0VWvMy+PFu/1/79OxOLCxhWbhgMBSqWpl+Yjv4H+4tFBV9MGMqaV0Cz/M3E7dD3YTAnDUofIbo6K3hrsJuNidNXWMv6NdkVFtYCoj8pFxUCfvoBjLhhj7ChYRhU3rD2fikA6q6rKwYgsWTtKTuRM6dqh+R5zHNUWl4Zex/uER871nssdrXZGe/I2++qH3LOyonfjv0mo+VQ55NobOFDw9GzlOGtMNUhf8P8yOubF5aAoQeH4varW6LQfVadWXqdRIm2UtqvtPp8ilaJ51MISOw1mDp5e/v97WKRlN0uu0YiSgrIjC/8y1wgl6pmW5szQaaA4eWHM3chEsoaEhQoqYxTIacT/Jnjz47DbZ4bRhwZIbPxpGO8feH2iBwSqTUdIyI6QuamJMCQuSyGAgW6tdvZju3TVU9UhedjT6xqtAqjvUab9HXwVChdaFe0n40+8ot4O2M6RzTd2lRGjUv7kw1+9foVQf2CUDqH5Pbk/1hKedcFm+9tFs8JVLTkzpTbYLqTUUdH4c9Tf8pS6Ms7l1ebvG0I0HnGQQzK+8omWaYCNVN4PZOhaFCE2C/WM7GwTyKFRQoVypwIlzs88KBdy/F1DHLO9URdT1/U9ayL2nlqI3O6zCZ9iUkVp7lFx981/oZPfh+WaTFqlDwMb/n15fiWSXHhyGybBSuaLGefhTpsvr0ZIw6NQGRspOx+ugAMqzAMf1T9w2ChUtaGFddXMFoCwS6NPTa0WJ+o0F17PYUNznQ9jeI5EufAq+sOxndCN7V4e/3t9TIvfU1AeRbb7ismFZfCFX70xkZqpE6Q8tZ6exs8iXosfjZk+9m+SHuDv44nb5/gfZzdM31WjjYZWYr7mZCzbIGm7DRFSfYNNzdUScsWhPA7W+zUedJFFCgBAj3NEguLgQcHYvUtxfFIuFjrEvzbHtRLi6Qrvut5TP12/Df2eQtQDhalLISFdReKBXqHIh1wJlQxzVLOgdIWy64vE7dredSCIUBUxt77+2AnF3j5R5U/MKL8CLTf1d4oKeUCCmTJz0TihM13N+OPbH/AFKD3USgwiQZFNFZDITaOCkXnBm01V6bWWNgnAUcogmWd7QwEq6n41HTIBdCpNswBiPzwHGturkHnnZ3hOssVNVbVxOQzk1kiqjo7wxSox8ePH9nXlsAtgNQEYmnWI70U3ZHBgwezx7yNfovu27qzx32rrigqyuQoi7Pdz6gtKg4+Ooh88/Ixjj9fVNCJrF+Zfnj18yv8Vf2vZFtU3Hh+A0P9JYrAggbz9QoIIz1FgQUFZEUFXYheDHuuc1GhMRXKBMfcxXCp+961eFeNfoZSuWkRRSCdBQkhzQXqAtda5yMWFU7psmFfm71GKSoI86/OF7eLOhUVxeDvv7zDbS60kuxofdb5oPjS4ipFBQUQBvYMhH87f52LCrKffhE3BVW2COYNAMwJou7U2VBHVlSQ1iuwxw2zFBWEH3ocU2QIsPb2WrXfK5W9FK73uI5VjVfJpn4di0iuaZ+/f5ZNq7TF5ThnO8Kw8vrToIh223xrC7GooP1mQd0FLM+B1jUfv3w0GhWKUDVXVXH7ePBxmArLA5cbhQbFi7fTpbbcaYVAhbKzs7Oe9WsCSJ4rHQvBt5498SOexeaPn1LhuG8B1t3lFzVkcfrniT9RaUUl5J6TF7339sbWu1vZCSkFiadbt98uLW7cHNywteVWldC26qtqyFKPe5fqjaOdj6iMuU89O4WiC4ui6eamMk41XQxIPxA5IhIz68w0uquKJSPqUxTab+8gWqeSexZZ81qqniKxiYWxxdtUmAopzcTxr+lRU6Ofo6KVFztuf7AdpgYVaJQG3GZHG7z/EsXuK+5UAsc7HZNRtQyNA0GCpRvQsmBLeOeqLJtMEmWux94ecJ3riosRcspUZtvM2N9mP673vM6CzXQFTUHmXJkj3i6QuQDbLwVYwsSCrhFUVJ0LOyfeV8ypGO70uo0cGXKY7XUJx7JQGGuKA48OoMW2Fmrdu3a02IETnU6opSZR7ohNahvx9qpAuT7n7KSzeHFdNbdEGYeeHMLnOO1chrQZEnVv08TGvN7G+jgdeipOyG6Hjc02yuyjP3FFkKGpUMLkU8D91/dh7TQovrCw5AwLgQqVFByhCMl3xWMB+DZkCH7avRu4fp1aSey0SqfYH1SxliyF1osC0CRdWnZxpK74gUcHce+1ZMf2IjYCqwNXsy9azFZwqYj6+eqhbt667CSXFCpfQ568qqyqohBrx42RT3c7LZsi7Hu4D9139cC7ODvMdKnTY179uehYTJ4LcP35dZaWzYv2xLF7gaZY2GCh3k4jSQG00CQHKCGzoFT20vjX51+LyafQKXnbyBMLssQUkFB2hTpUyFlBdHUhnUbbwqYNzRwUMBirORF1I8/G8GuwmGmLjHlc06JeQPfi3fE4blIiUCwo4VtZG0OLMgpDM4R5AKHammqyIoKC8M5HnJfdZ048eP0ANdbVwPvP72U5AWuaSI5G5oK2xxR93l32dFFxLrL9yZZRhgaVS1yT6OHowTJVCBvvbESvUr3E71X6VbOwuflX5mtNWUyIOth0a3OERYeIVsxbmm9GuZzl4k3eNkZhUSxbMTGdPMpEQXk8DYo0ZYakQRE+xBkT2Fuw1WxSSt1OsoWF1SyoM2TAl4AAvJr0O775LYDLewX96ZBPHnTwC2Dfp1NHrdy12NcUnymMT+wf5M+KDBoDCwcNnQjOhp5hX+OPj4ezvYtCm5G3Lnxy+yBjuoxIzlCItSPFAmB3293Ibp+d3SYeNlnC/ntWWvRSaBulaBfLXkx2ce6xu4eMqqJAKtTO48PSsoXnTAGw8MpCbItL8CXe+7oWa3VyfSE9RUm/kjLnGn30FNoiTeo0Jiss9jxSmAQI9o/agCxChcLCVDoL/n3hi4rRFUdjbOWxRl9Q06JQ6HhTp9oxnSOK2RRjTQHy/L/LNWII9Hr6leqHyTUnG+w1DPIfhDef3oi35/rOZdMzPvjNnIXFkSdHWDYHHw5HwXHjq4w3+O8KPReKZ0efabw4l00sErlu06K674G+LASSn1gSaDq0vMFy2KSRJhGJWTQLhQVPl9MGZ0OlgNSBZQdCV5wPO49W21qLDS13h9zY0Wqb2saCMLGw+cnGaOscmnwKE/jdj3YbvUGxInCF0WhQvN1seisoLOyTiMYiSRYWVoUMGfB+1FAUclgg3mWbOgzNbVND3eCORrt9yvRhX3SiPRV8SpxmPHgjjS4jYsKw8sZK9kWUioquXuI0g7oSVlN8GQDjjo5TEWtXdVdwSV/EvECXnV1x7NlR8ftNCzTD4gaLxGIsNCqUTSjIRUYZlXJVwopGK+CRSXcahTXg8uXLWLt2LU6dOoWQkBC8f/8emTJlgoeHB6pXr47u3bsjX758Mpee0Ycld5kljfyQN1Nei8qnIGhyHMioUEYuLO69ui+j4GkD0gsJguEXsQqdhaYLLUOBAg8X1J2PVoVMk9tAHv8CarrXZHqeFttbyILE+DC0DU02MCqMoXD75W2Z1W2JbCUYDVJ5XzFXYUG5HOQuJIrI8RMW1luIdkXaGeX3uXq5si9dNE4JUaEmn52MqeenMk2EMoaXG46/qv2l1e+kFHQhwJCf4mgK0jgKGi+aHFR3rw5dsPfhXnTb212kihbPVhLbWmxhRbI6CBMLOs6MBQrKEwoLsiM2ZmFBxS5f2JGWxJCgY1A4F9hZOBUqJqWwSIEhoZwGSSeZUyGn4JvHN8Gfo+4vOUXR13+1/2P6AP9HimnGsafHxAOKPLBPh5xiX2SBmtPeFfXy1WFFBk1CDJF6bKnY82APpp2fplasfTbkLDps74TwGIUzCI2A/6nxD4ZWGMoWnK9jX6Pn3p6My6vcISOhI00oimQrgqQM4n32798fmzer2rdGRkayr0uXLmHmzJkYMGAAJk2ahKgvUeiwvaNIOyNHrCYFmmj9uwfsHyBzXRE6k9pYyRoCphJvU+fyS9zCKUNaB7g5apfOTFqeHPbOiIght7kf2P1wN1oWammkVwvsf7RfdjuHnTM2NFuPss6UOGka8EnjpB3YcGeD2g7s2c5nkSV9FoP/ft8N0jmaGjhHOhxRu68oO1OZAj8f/hl+1yVqHS2A97TeY1S9iz5QV3zRwpuyKF5/fK32Z4pkLYpx3uO0/l3OGZzZ7xM+owthFxIMOlXGzEszxe1yznK6kqYgHd/ww8PF11DDrSbWNl2ToBWzIDTnNSKGBl0jdz3cxbYFhyhjgd4Dngal7TlPq3A8K5hYZEihQlkurK0br46DfCjoUKKFhTKoI0whevRFnY2Tz07iYNBB7H94QOS5E2ghTTaq9EUXw0q5KqOeZ13U86yHIk5FrO7901Ss7e7ozsTa1CGbf3k+fjn8ixg8lN3OGWubrWaTDHKP6b+/PxPFKy8kC2YpiCWNlqC8i+aJvtaKDx8+oE6dOrhyRVq8EUiX4ujoiHfv3ondRtJAzJkzB0GPg/CtzXcEv1e47lR08cLf1f82iJ5ihu8M9C8rpXYbCtrkWBjTbpYvoso4S1772qCiSwUxx4JCw4xRWNB7MOvSLPxxUm5FebzjMbg4SEF9xgbtHzw97sm7J2ofV82tmlGKim57u8m63csbLpct+Mw1sSDnJ8px4F19yKb8VKdTBl+4GUu8TZqDzns64+4rOZWNBM1fv39hTQt6/Jw6s3VeZDuldxJdvEgvoU1hQTRkXSeLdPxMOjsJk89NltEYyf0psb/FFBMLsuelUD5BUG6tblCED1yGhb2RtSKGKCwyZ04acQLmt6pIgdo0yICgQ3o9J00zfPP6YmrtqbjV7yZu9b3FhK518taVnZRoYX0y+ASzSiy7tCw85+VjneJd93fh/SftR8SWLNY+0+0MG1932tEZPx/6WSwqvHNVwYUe51gnjwoK5xnO2Hxns2xhQCnB+9vtx/U+15NFUUEYOXKkrKigBfj48eMRFhaGiIgIhIeHs9v8wnzvnr04sGq/KEBc22yNVt7hpKegtHK+qCA9xcXuF41SVGgCKr5N4QrFLwTbFJLcWbQBuSIJuBRheJ2FwHMff3K8bIpHFBtTFhWEbnu6xduoWdlwJdNZEE4HS1x4Q4E0LHzCOeVfkHEDD3MUFtQUKbO8jGxfyp+5AO70umORRQUPeo+iPkah9fbWKL+yvKyooGlyn5J9mEGBcE7vV7ofyufU/VzM/6yQa6EJgt4E4e0nhR4idao0ssRqTa5LQwKGyoqKIWWHwK++n0YFkkCZSmcEq1k+JZ4mpuz1/pA7NhmcBvXSeDQoAt94sOTUbSHHIqlMLFIKCws5oVInhiBcDCmh2JDdAs/Mnsw9hxKjI4aFY2frnRhQdgDyZJTz3sOiQ1nntM22NnCZ5YI6a+tixvkZLIXTFOFghkKddXVUxNp023tFFWy9t0V83IiKI7C33R72NzpNd2JTHKHgIDjb58TG5htxt/9d1MytmfVnUsCTJ0+wcuVK2X3jxo3D2LFjmbaCQP/TbfqSgeQsn4CVTVYgl2MurfMp+ItBLodcePXzS5OItOMDXxgZiwpFeoiw6HBxf21XWDcOPHX9hM4vw70PHwABAABJREFU6Yd4wa6+oBT6BpsaqqUbaekUqhfoGHWa5aSy4KECcLz3eIQPDkfzgs3ZIpQQEv1MbRiePqCAPQEkpN3fWk4LI/BOVKbIsSC3pCJ+RRD0Lki8r3bu2rjY9YLRnX0MAdpXcy/IjYOPD8rup+C5R/0eobRzaRwPPsbuc83ght+9f9fr91FhIkA51DQhTL84Xdwukb24xvlEZHvaYVdHrLwpiZUnVp+ICdUnaFx4ChoTGyM4QikH5QmgJpuxaVCUpWKMwlewmrX01G2Bdkw5FkkBSbKwsEYqj1BY8BZyhx4fMs7vSpueBb1N952OO/1v42afm5hWexpq5/aV/X7qDJ0IPo5fj/6KMkvLIP/8AixHYPf93awzZqkYe2QszoSckYm1w6PDWVFx/40ildUhrSPWN13P/MdzzsyJWRdnyYSBWdJlgV9DPzwZ/BhNC8o7kckBW7duxdev0qLUwcEBP//8c7yTDVmn5QPQPHVzNjHTFDQlU5dP8XDgQ6PyibUtLIxVXCsW64rnzpnBRWfRNeksBGcyei/3PJRcpvTB9RfXUX1tTVyKy4Gg89XqRlLImilA5gnu89wx9PBQlVCz1gVbI3JIpMwD39tNyrPgzwf6otW2VjLu9qZmm9QKwk05sSBNXtnlZcVOOmFgmYHY1mKbRQdz8oUvNXT4pk6+zPlxpvMZ7Gi5gxVpvx6TGhizfGewzro+4AXX9PyvP6jXcSiD6MUCuhTtotHPvPrwCo03N8GBoP0ivXJZg2UYVDZxa1y1EwsjFxZV3aSgvBPBJ4xPg/KUCnVjFRaWnmMRmzKxSIGhIXgs8zxTYxUWysiXJR8GlhuIPe12I3xYOLa32s4Soz0c5eFCIe+DseTaErTe1houM11Qb119zDw/E3df3rWYaQaJtadfkDpKJFAPiQpFl11dEPtV4eJRzKk4BpUfiD77++B/p/4nWySQcG6qz1SEDQtD5+KdkVxx5ox8IVatWjWkT6/+xGxjawNbT/mFLueb+FPllfUUpf1Kq4i0SU9hapG2JlQoY+3nZJsqoLqblImgL8Vjy11pOqcrdj3YhTob6ooe+y72rvBvd1CF+mPMTnyxJcXQeEtj2cJZQE57FyxtuFRlce/tqkjg1pbqklhx4//EX9ZNJwMMdTBVYUEBbw03NRQbI3QNmVV7FibVmARLxrXn11B6qaqWKJNtJqxouAJXul9mDoaEX47+grdxlr6tCrZidrGG1jdSuGNioMnG89jnbDsVfkLXEl0T/Zkrh6+g44ROuBhxgd0mmtHWFlu1dk6jIkzYp4yRuh0fpZL0LsamQRk6FE8Af203Zp6OIRCTIt5OgaFhF7fT08WBTjzRX97j0OMj7ERiSuEfOSfUz1effc3w/cGyGwQB+Kngk+LFi/4ni1b6GnN0DNwc3EU72xoeNWBvY292sbZLBhe8in0t6zBVcqnEvO0nnZFfdKmbMcprFMZUHmPRHT5TITRU4ZQlgLeSVcbE0xPxKv0r2X3hYQpajyXnU1hS8vbV59fE7R4le+j1XLTwEiYVF8IVixldQEXUf+f/w4QzE8T7yjmXx/qm6+K1wzQkaCrabEszXIhbkPGgyeqnuNRj3zy11f48hYvRZ0eT11PBkt20rqAiuOV2acFFuq2tzbbG/3iOCmWsc/jvJ35nQnoB9PfSlEJX+1NT4GXsS3Td0xUnQ06qfI/yNX6r/JvsHEznbzIiIGSyzYwpNacY7LUUyFJADNqjYyaxbA+abEs/m59NCBNCYGQg2j5oh+dZI9jt7OlzYFvLrTqldPPheLrkAWkDcj0UgvLefX7HfrchfyfZ4Is0qPTZjKb/kU0sLFxjEZOE7GaT5ArKGqlQQjVNgXc1PWqw7dcfX7KujjnfxwJZC2Bw+cHY134vm2Zsa7UNfUr3gbuDPLeBXIDIM73l1paMWtRgfUPMvjCbdTtMMc1QFmsT7/nDl48idSM1UsPRxhFnw87izUcpzIoeN7T8UESOiMTYKmNTioo4UE4Fj/imFQGPA1hhASXmDjlGJYRNtzdZpJ5CHXirUGPsy8FRwayRIBRW+tqBNsnfRJx8ki5CF50Fuan02NtDVlS0LdQW+9rsNXpRQQt4+t2uc11ViorMtpmxt9Ve1i1Wx5VXbpKUzlGGbT98+4BpTvRB462NZRSsXa12JZiJYcyJBTk/td3RVlZU0PntYteLFltU0H44NGAo8i3Kp7aoIPopLez5czAVl8MOjRBvT6oxEdnsshnsNRGFLjFXMR5CACWhTeGEDRZOPDuBehvq43lshBi6eqhDgE5FBUEopAm2JsinIZtmAWRdbUgsC1xmVDcoa9NY/PjxgxUWRDlOCkhZRVkI7OKqaeJF18itKCwIAUEBsBTQFKJBvgaYXXc27g24i2u9rmFKrSmo6VFL1tWlacaRp4cx+sho1pEutKAwhvoPxf6H+2UHurHE2sJrePNJwZllnRd8Q9TnKPH7dB91hl+OeMkSzRPrPFkKAlcHmuT3KJ/gyHpWGaHvQ9FtZ3eFLkIptypjxviT3vvt68eoaZaop1AHKj6NKd72uyZlDRTKWlDv52M6CztJZ0FZANqA9Eh1N9bD1vuKbjwVKX9V+QuL6y/Wu2t5/r/zCX5/ytkpcJrtxDrU/P5BE4rZtWfj6cCncLB1EDN6aNIo0GXUwTtXZYPQoeg9JB0Dv796uXol+DOyHAsDirepe+y1ygv74/j6gmvd7V63kTez9iGUpgDt47nm5mK8ev59yZ9ZEgmrOwf/ffpvhEYHizkPHYp0MOjr6lmip7j98dtHVtTGBypyeBOA/qXjd6kjx7Dm21rg/RfFNadsjnI41D6AfU664tPXT7JpmbFRMntJcZuC8gxZYN56ecvoNChCiiuUeZBSWFgIMnDUIUpzNpTtrDGnGYWcCrEwuf3t97FpxpaWW9C7dG/kcpCPNZ9GPcGiK4vQfEtzNs1ouKER5l6cy2hWhugAK4u1E6MktC7cGs+HP8f8+vNNnkysL4p3Nk0339VVnp778KGUg0L48u0LOm7vhFcfX7Lb2T7Ku4guLqrWo3TRLuVXCituSK4olqanSFS8rRSUaAgcCDogbjfyNEz3rmxOKaRu67346TrKoECs6mtq4NoLBT3ELo09MzkYXmG4xpPg4FPBuDBDPQWr4qiK8S7EnOc445+z/6gcrwNKD0Dk0Eh0K6Gwl110bZGMspEQKrtKhcXpEN3oULTfUqYCP11e20RK/DblxIKKvsKLCzM6p4AquargWvdrcExneUGnVIwVWlwYPx/5WbbII/rL1uZbsaT+kniLr4vhF7Hw6kLRLXGW70yDsxHS26SXNcW2P9ge72MXXF0gy0SKTzy+4MoCdN/bXQy7pMT3PW12I2v6rHq9Vip8BBhbY0Gon7e+uG3IoDxT0aAIKRoL8yClsLAQ8JoECu4RbGDPh52zijwJOsk2yt8Ic+rOwYMB93G111VMqjkJ1d1ryE7cNM49/OQQRh4eieKLi6PIwqIY7j+cpVvrMs1QFmvHB+q6UqJoyOAQrG66Wm9HkaSOSpWk4pZw4sQJ2dTijxN/4FyYIh/ANZ0rPjySTzQqV5YWdHw+Be9Nb2PmfApLEG8TpeXBG6lo61Wql8HFl5TorQmoAKm3sT4iYhX6mFwZ3FmXtYFnA61+t1sVN1QYrlnY2I3nN5BvYT4WNqd8/NOC7NWQV5hcU/L8Jxx5IqVbty8saarUgaYKAi3sVLBuE4taG2rJ6GT+bSXxtikLi8vhl1FiaUm8+ijpmboX7459bfZZHIWTppm11tVCg00NmIU5P3mi6dej/o9YACy/8OPfI6KcDfYfIhbyv3mPQ55MeYxO+VkRKG968Nh0Z5O4rS67gj7v8SfG45djv4ivu1PRzqww12RRG3ouNN6CnMDT8Hj3RmOhRcEW4nbIe4Vxg6FpUA3zGccNytpcob5//56isbB0WKPGgt/p6WTrm7e2ZPn6zDh2b8Z8/ws7FcbwisNxsMMBhA0Nw6YWm9CzVE+4ZJB3wh+/C2IdnmabmyHnTBc03tgE8y7Nw6M3j7QWa8cH4hw/HPAQ21tvRxY7wyfwJkW0bNlSxh8nzcW0adOkYu68opijotE3zBfR7yX7YUoPpcTuxPQULy1QT6EO/FTL0IUFBZl9i7PYJDccQ/HHm+YjxybFeTAiJoJduOIDLYgmnJ7AuqyCnaWXSyWc6HQsQZqRPoiMiUTFlRVRZW0VMf1YQBGnInjS/wk2N9+somGI/RyL8Bgp7yMxakxG24wo5qTgtN9+dVOmr9IEG25vEMW9BPp9xbNrts9++264HIvNdzfDZ4OP+PnQXz+p+iTM8pU0FpYAomn13NeT5WnwAY30WZFGJ3RgKJt+8Y9Xp2Ui7QhlORFKZCuFAWUGGO0113KXXL1uvLgRb87M/dcPxNuky1Oe4PY70A8zL80U7xtVcRTm1ZmrMc3W1cs1wYKcf69MMbFQBOUpGnBUWBPDwNA0KGOE4lmjeDs2NpZdW1I0FhYOaysu+IkFpUNTN8fUtrPGAnGimxRognn15uHRwIe43PMyJtaciKpu1WTdYLpoBjz2Z6nYRRcVRZEFRTEiYAT8g/yZmJQhOhqpJ05E2rx54ZmzIB5N/YLfjgP2Ev1UZrsZ2CcQBzschKujvKBJQcLIkycPunSRe7RPnDgRo/8YjR6b43jJHwGfZz5YOUcepEd5F8IJUp2egsTFlqSnSOxcwS8MvhuYCsV3SMnFyJDFkFCk0HvP8/F50Lmmy+6u+Pf8v+J9nYp2wu5Wu+Bk5wRDg2hFLba1gOciT5WAOxKFn+50Gue6nEOW9FkS9b4nCoUmVMYqcXkW9D6cCzun8WulDnH/g/1lRcrCegpqjibgHcT0mVhMPDORLdaFCQidM7c024yBZQfCkkCTY7d5bqwI4o/38s7lcbv3bfg18FP5vHh6j3Cc0QJ2ytl/xYJsbp3ZRtXADS43WNx+90m96cTqm6vxI+7zzGGXQ9YAeP/5PUsLF4IjqYia7jOdBfgZch0iE2+bYGJByJdZcgPceFeyxNYVq26uktGgPDLKTWCMSoVKY2/RhQUhqVChrEOxmgzAj0pjPsegukd1dgGhwCB/CxJw6ws60RbNVpR9Uep11KcoRm0gS8EDD/0RHiONzYPePcL8y/PZF3Fs6+bwxqJpd5H9QRhSxXVg3aKAP48BTe8CNboBMbZgz72s0TKUzCGJz1KgPWhCceXKFVy/fp3dpq737CmzFY1wuq59Ag78kPQBhPr162PEiBFsAVl2WVkZ9UnQU1g69UkZ/KLmh4HF2zzvv2ORjgZ97vLO5bAvSCG63HR3kwrtgOgNbbe3Q+DLG+Lid0K1CSxYzRiNmdFHRzPnOGXLXjr3La63GI3zN070OfhcDqJKaQLvXN4iP/5syFkZdzwhVF1TVab3ONJeomBpS4XS9f0kW9bt97fL3qtjHY6hoAFE/oYCNX6oAIv8IE+vds3gyooJ0oBoQu+h6x29Z0SB+vxdsYimALnEdDT6In+W/KwY+BH3j5wMld/fVbdWidtkqS6AnMZabmuN65GKqZbNT7ZY3nCZRvuypYu3Rf3OC4Uz5fGnx5kVsD5YdkOiQRE12diwlolFTEwMm87a2pqmYDQ2kuzEwtpA1oj8weBo64gKcbaTj94+xOO3j5EUQX9ns4LNsKD+AgQNeoiLPS5iQo0JqJKrqow+QC4wxdcfgtP9ELGoEJD6B1A6Avj7emYc6nCITURSigr9YWdnh0OHDqFFC4lry0DNSGo0cs174nj3798fmzZtYvxqa9VTEB7tf4RnxyX3Fx6GnFcQrUegAdHCxtCBc80KSDzw82Fy7vaFsAtMpC0UFZRETwnStJDTaRGcwBuz/PpyOM1yYkJcvqigheR47/EIHxyu8UIs8OVNcbt/Gc32JV7ArWmeBQWB8hOVvqX6sgWoNtCHCkXUGyps+KKCaKS3et2ymKLi4ZuHqLSqElrtaCUrKsjWc0atGbjT506CRYU6KhSF/Z0JU3xGFND6a6VfYQoQDVFdVoXQUAl8IbnxjSivsL8lum7t9b5iUeFokwm7W+8ySlGhPLEw1bS3dSHJjvfe63t606BuRt6SUcWMDX5iYcl2s9HR0UxfYWlaKV2RNP6KJECFUi4sCILOIinQoTT9zIi/PNJrJA51CmDajPXN1rN00xx2OdHnsqKIUIeffgBdzn00imtPcgZRmtatW4c/V/8JUKAzuZimB1KnSQ0nJyeULVsWw4cPx7Vr1zBjxgzmqmLNegqCZ31PuFd3V/s9Q2os+C4o0XoMTfdoUUAqCMOjw0Sdxfrb69FgU0NEflAUNbkd8+Bwh0MGSzMWcPLZSbjPc8fQw0NlnWmBbx85JFIrq8lzoefwOW5xZZ82g4ymkRCI0pU/s2IxTm5XRP9KCGQrOvLISJmZxn+1/oO20FW8TbbZRZcWxfUXikkhoZxzOdzsFRgvRcyUoPen3c52KLO8rIwv/xNZeJfogZBBIUxPpwn4woLw24nfxe3ZvrNk10Vjgp+KkO5JObuCmANCAUKWvlcirrCi4knUYzGNPqDdQVRylZteGKuwMHZAnoDSzqXZ50qg1HsqePWjQX0zGQ2KwB/rlj6xyJBEaFCEFCqUJVKh4g4G37y++OvkX2z70OPDzMo1OSFjuoxoXqg5+6IFne0Yeo/UU1GojMz05gN81/kyQTHRoVoWaom+pftapA2jNeH+q/v479lUII5JQza96tKhSU+hbCVLeopNLSU3FeuH4QoLslgV4OPhA0OD6SzSZ2PdZCq4ydb2fPh5zLg4Q3xMFdeqWN1kld5WmDyevnuKhpsbyjz/BXi5eGFni53M5lNbLL62WNwu5yzZ6WqCqm7eePDmHlsgko1pDXcpK0gZ3qu9ZZOVU52k/AptwD8HL0xOCDcjb8JnfW0WlCqgXeF2LEPE3KDClHIlZl+eLQaRCqjmVg0rGq7QWpfDF5xh0WGI+vxOpAXW9KgJU4EKoqPPjrJtwRxAXc4MvaZDTw6h067OiP2quE4XylIY21tug6uDcXV8phZvC3C2dxadvfY82iNzi7JkGhRB1GZauN1sTBJyhErSEwtrg7qJRekcpZHZVtGhOvrkqE4JuklqApVTsgVUt9wLizNUoIseJZb/fvx3ZJ+ZHe6z3dF5Z2eceqbbAiE5g/bFdtvaI+aLwvWpY7GO6F6iu8b5FEmrqDBsjsV1zoGmdynjNA3KcgvwYYeHyYqK7sV7YGerHQYrKj58/oDa62qj+NLiKkVFbsfcCOwZCP92/joVFYTjwZI7XqdinbT6WU3zLGZcmIHH7yTa6cgKI+HioJrJogl4Jy5NJhYUwkf0J76o+MP7D4soKrbe3QqPBR6YdnGarKjImzEvTnQ8gT2t9+gk9ufF24JwOms6J0yoLiW+mwJ8fgxdZ2lfFnCJy3AolLUQ2mxvIxYVlVwq42C7A0YvKswl3iaU4mjFex7usQga1LNjzxB+SV4AWrPdbExMDKMeWxvTJj6kFBYWWFgIEwvqctXKo7DCo07OxbCLSM741rMnvsdz4P34KRUO+eSBg42qXRvx2Dff2cwWPY7/OqLyisqYfm46oj5KSdwpUI+hB4eKto+FsxbB7DqzZSc/a86n0AWGokKR842wgCQhprFsXXmdBdnOCnz//2r+h5m1Z8jC//QBdeed5zrjQoRcy5HZNjP2ttqLG71u6EV9ePvxLSLj9Cg/4SdZTocmqMwlcJ+OJ8/i9YfX+PPUn+JtF3sXjK8yXufXLKNCJXKppYKm/a72olicPqPVjVbj54rGteNMDGS/WmZ5GXTf113mmORo4wi/+n641vOaXuJqfrHs9swN1Y9Vx3+1/jXoBE0TkHA2HbfwXHRdEcJ4/Nlx0eI37U82mHR2kkiLapyvCSvMM6fLbJLXKKNCmUi8rWySoGtQHrlqCTQoohbqS4Nyr+GOnOXibzQKiLGSwiI6OjpJUaGSbGFhbZUfP6bjq2zfPMlLZ5EQvg0Zgru50uFbKomQQv//IMFTyVLo4HcRkSMicavvLQwsNxB5M+VFKqVd/PP3z4wfO/bYWDbN8Jjjga67uuJciOY2lMkFlJBKFwQxgbn5OpktsrXnU2iHVAadWPhdl+gVRZ2KwlggZx4eGdI4YmuLrYwiaOhzJP/eUEd1du3ZeDrwKaq6V9X7uZdeXypuU1CatnoU2i/dHBSLmYsRF2UOOzwFSvgbSAdystNJvV4z7yiVEBWKHJX+OPWHbAF0vONxg4v5tQEVWU22NEGVNVWYSJsX3A8tNxTPBjxD28JtDbpYDnYPhk03W62LRkMhb8Y8Kmn18y7PE+8TkrQJvUr2wqpGK02mdSDw+6wprbpbFmipd1AeT4PSNnBTH8TGUaGIHm2oJoqx7GbtU6hQKTAFFYpQmyss/IOSd2ERlfY7vDp/xJ81gBBHsAKD/j/QwQtfAgLIBJo9zjOzJ6bVnobb/W7j/egoZj1L3Fgh7IfH85jn2Hh7I2qsqYGM/2WE9wpvzLowiwkUkzPIBWXIQSkEan79eSjkVEi8rS6fghZClpRPYUgIS3BDFRYBjwNkOhRjgIrCFtvlfOh/avyNWh5SIJiu2Hl/J5znOKvcT5SfAaUHIHJoJLqV6AZDYdt9SY+iqV1sfHkW1IHmQ+8I/zv1P4RyCdF/Vf0L2ez1CytMTLxN9JDa62tj7a214n3Z7bLjZq+bKJFdEepnahB9i4Trngs9cezZMdn36uWpx4IL/672t8Hca568eSJuk0iYpmjmagrybk4P3ijC4E6GqNJnyclsWq1pGutmrFm8TSCNotD4JBocX2hqToO6KaMXmgpC0yu9BWdYEFImFikwmXibkMsxFxOHES5HXNQ6OTYpgTzo39v8wITqgPsIIM0fiv9/9nojFhXKoM5mh2IdsL/9ftZJp8C8AWUHIHfG3KwrqXziplHvL0d+gdN0J+Sekxs9dvdIdhQ0yhYhXYVAASD+f7ui7UQ9RUm/kip6itm+s7Gxhf4BShZPcfphmMUbz+NX1qzoC7I5HXt8LAb6D1QR2Z5Ss1DSBjee30C+hfnQeU9nWQNEoEy8GvIKk2tOhqHBU+00tZlVhrert7h9OlTSWYS9D8PUC1PF23ky5sGw8sOgLxLKsSBqV4mlJXAhXKKOFc9WHLd73TZY+rq2oGPadZ4rE8nz05bCWQvjYteL2NR8k0GNMKgDf/CJv3i7UJaCzB3NXBhUepC4Tfv2mZAzorZMoKfNrzOfOZmZo/gxh92sAN6BjWjF2mDNzTXi/kQ0qNyZcsNUEMTblkyDIqSIt60E1kaFim9iwdvO0oXq2BN5Fyk54WSwemrCg9ead1DIi36673Tc7X8X70e/x5KGS1DdvTqzr1QGcdLX3VqHqquqsmlG1ZVVMfvCbJY/kFRBC+z++waw7BRCqeyl8V/t/2R6CgqQ4vUUV3pcQZ+yfZC0oT0VytHRUe1XpkyZ8P3v78AswGaHDa6fl2xF9QXx4Ftvb4O5l+eK91V3qy5unw09q9PzRsZEouLKiqiytoqYvaGMzc03M666oUEBmkKBRNx+XRefcp2FVFgQ3YfXQpzurFnWhVZUKC7HgvQ1RfyKyGglTfM3Zb9XkyRxQ+N82HkU9SuKIYeGyJpaWdNlxYamG3C+63mjZGdQMffu01vxNk2azYmM6TPKPidKiBdATSh6L7Q1DTBaQJ4JJxbKRbnyJCsxLL2x1Cw0KIIgsrez8MIiNjY2ZWKRAlMXFr5qKRTJDSfjcXX6+v2LTo5PNM3oVLwTDnY4iFc/v8SN3jcY9zy+aQbZVI4+MhpZpmdBnrl50GtPL1wO103MZqlYdGURtt5TpBs72mTEuhZr2UUsIT1FkexFkNQh9CkM5glF+s83wOdrn9G4cWMMGTJEb2F40Nsg+KyrjUNPA0Q+/Kzas9iCn7f05N2KEgNNqGiB5bnIUxYYR8hhn0NjcbI+4PnZFVwq6Pw8npk8kT294jWfCzvPJjujjozCyw8vxcdMrTUVGWwMc4FXR4Uiq1Iq0KK5TvjoiqOxurFCy2RKhEeHw3e9L3w3+CL4fbCsWUAJy48HPDbaQvDOyzuYfmG67D5TOh3FB6KiCeDPdRTUxydu64rz/53X+Wd5By1TircJZN0uQPk8YKk0KD4gL72J8lD0DchLKkgpLCycCkWo4laFnewJAUGHDBrSZS2gYutKnCOFuhTbZdelxYeuKJC1AGbVncWmGe9GvsOiBotQzb0a7NT4X9NFmUa83iu9kfG/TKi2qhrmXZpn1dOMS+GXMOqwZAO4pJEfE8AnNz2FOkiFpu7HXtasWZE9e3akSq86TV2xYgVmzZIn/mqDE89OoMbamrj/RjFNymSbGTtb7WQ0KyoMqfssLHaPPDui0XOOPjoaWWdlZYth5XPV2sZr8aCvgodubPD0ra7Fuuo1xfZ2U3Reo7+8x75H+7DomsL9h1AoSyH0KtULhgJfWNA5a/HVxWi5raXoKkTFBjkr/eb9G0wJCjnrd6AfCi8uzHJN+H2cQhUp4G6012ij/X4q6Ab6D1Kh6VnCuYTsZJVB2g8q/gyBiqMqWp14m1A+Z3mxONYmKI+nQZHTlylpUHT8CXReewsvLGKSWEBeki0srI0KxRcW0Z9jVKYZlXMpLojB75+xUXpyw4WwC+KFSN0YmBZWhgRREijx27+DP17//ArXel1jWgN3R3c104yP7PX9fOhnNs3IO9cTvff0xtUIuUDUkkHanfbbOojv8dDyQ9HQs2GS1FPoA31q+mPHjuHSzUv48csPgCj8SoweKiy0mSbwHf1mW5vh7SeF/qpA5oI41vEoqrpVlSXoCiCzgoSw/PpyOM1ywsKrC2UhbzQBIeFq+OBwmdDVmHgZ+xKvP74WF3iN8+n3e705OlTP/T1lC//jHeSJy4YsLOi9HHl0pFicU3c+oF2AQZyVtMHcS3ORa14urLu9TvbZlslRBjd63sCKRiuMTrNZcn0JLkUodGu8oYa5CwsqNNVNxYtlK2owsbo1ircF5LCTJpT7g/Zr7waVt4FZphUEUyW464rYFFeoFBgDdKIQFqyCRRqPOp6+ydp29lTwqQQTNEPfhxo1QJAckebUm4P7A+6zacb8evPZJMkujeoJi1JKyZGn0opKyDQ1E6qvro6FlxfKklMtCbQA6rm7FytaCRVyejFKWPLVUxhnYkFYfmO5YiMTkKtdLtn3Xr16hYcPNdcL0f5ODj7DDg0Tu+C+uevgcIdDbNLEo0k+yXnqbJh6ncXJZyfhPs8dQw8PlSUi09/etlBbRA6JZMJVU4JP286X2VPvBR7PFeePxwV1F+gc3KdJYcEvxLKky4JrPa6xLrCpQDqV/AvzY+yJsTJKjbN9TuxutRvHOh7TO1tAE5Cu5M+Tf4m3i2cvrrawuLf1Hp4ckhyjjA1qnnTY1QFfIZ+iEDoVNZ+uwlLE2wQ+r0SToDxqkgRGBoq3f65g2kwWnlJul9ayNRYxKROLFBhrwpI+bpEaozSxINTOzdvOJj+dBd9JcrSVnEkEihh1AkkHYArQNKNHqR441PEQXo98jSs9r6BnqZ5MVKo8zaDFy/nQ8xgWMAyZpmZGvnn5GLWI3HUsBTMvzMS+R3vZdpZ0WdG+WFsUXVw02eop1MJAA9CdD3aK23XLq3K237x5o/GEqcXWlrKF9+Cyg7Gp2UZktM2o8vg2hdrIFnf8ZOTpu6cotqQYGm5pyGgOPLxcvBAxKAJ+DfyMIszW5v1q7Kn/lKSwU2FkSCMP0SydozTaFVG4nhnDkYZHgSwFmPOTKZKaCU/ePmHi9GbbmuF57HPxfnLJmVJjCu73vcfMK0wBovAOPzQCMV8V+pJuxbsjo420r1LWgICCLQsid+3cJnlNFHpHwnWhEFTWC/Uo3gOWAHOKtwm8xoSyYBLDmlscDSpdVuTNLG92mLawsOyJRUxKYWEdsDYqFEHg8scqaSyEzk62OOEhSwNVE/CUVEHdU1qcE3I5uMkKC357w+0NZnl9RbIVwbx68/BgwAM2zaBtcqARCkUJP9iijrpjFZZXQOapmVFzTU34XfXTmLNqjEnQ78d+Z9tUFJVxLo3hAcOTjZ5C0/OEUDDqm2Nx6+VtcbuWnWqeRObMiaf4EhWy5tpaOBZ8VFyQkQ3mP9X/iddb387GjnXKCbSAOh58HB8+f2Bp9MWXFsezKMW0SkBux9wI7BkI/3b+Bu/kawoqfu6/vi/e7le6n97PSTzxD99iZRSoI+0005xou6BfFrhMxY73QpcL7LMwNkjr1Xl3Z5RcVpKlZ/N/f5diXRA6KFRn215dsf3+dhx8fIBt57Bzxv+q/sUCSwWY+vxCE78hAUNZYcEX5872Uj4LHVvmcOpKbGJhDqE76W8EBEeFGNQNKvhUMMIvhsNoVCg1zAJLQkyK3WwKjAXBEo2PoecXQL55fdj2h6+xOBeafJKiKSn74zfFSaKae1WZI4awWCJcCDV/3gRdhGh6caTTEbwZ+RqXel5C95LdWUGkPM2gEx9lcww+OBgZp2ZEvnn5MWD/AJmLhjHxIuYFOu3oInaVMqfLrCLUTQ56Ck2KC+XPTtcsBkFMmO59Osz4c4aKuDtfPskvXh2OPD2Cmut8EPTukeJn0jlhT+s9Gtlg8lSGIQFD4DzXGRcipBwFQibbTNjbai9u9LqhFTXGGHYS/o/9pX3TNjNyZJA43rqi466OMhvYbsW7GXwSQ5SysivKyehklCZN7lzG5upTMTbxzES4zXdn0x6+EK7sWhn3et/D3DpztU4uN0SS90jOGGKaz1RkSpcJX759MctimbrZHXd1wsqbkn5sYvWJrDjnF/AkNLcU8NQ9cxQW9HkJC3RKIQ96E5TgfsgXtInRoNyquCFn+ZxGm1ikt2Aq1I8fP5jGwsFBPkm1Zpj27JICjSYWVDioA6VwU66CYDtb3cM0I2xL0ldUca/C0rIFpE2dlnUdabFA4tXXsa+RxU4qNsyNYtmKYUH9BeKFYdWNVVh/ez2uRlzDR66jQguAkPfBzN2KvugEToJbCvfrXKyzwbtmdMHsuqsbImLCxE6mIJIVKGbnup1LvtQnI0xAOzXpBNA65Rvw8eNHXMIl2feHDh0a78KTLj7kYPTrsV/FhXGRrEWxsdkGjQsASvimwoTwNOqp7Hu0UPmv5n8GTcvWF8sD4/QoACrlqqT381EzZvfD3Sq5H4YETSOHHhqqMtkaWGYgjI3dD3ZjUMAglRBVD0cPLGu4zKSaDmX8duJ3vPwYybYbeTYW0+YFbZApF8uvPrxCm+1tcTGuqKapxMJ6C9G6UGs26eHPgyRwJ8tlc9AAlfHRzFQoIWtE0E1sursJYyqNsUgalAoVygomFhlSqFCWD2ukQtnbSIWFOktZnzyKiQUhIOgwkqO+gpxuePE2jdJ5oerS69L41dJAF4M+ZfrgaKejeDvyDc53P88Wcur41qRvOB1yGgMPDGTTjALzC7Dtuy+lBGJ9MOnMJByNW2QqC01JK5Ks9RRGmlh8ivoEEMtRjYa/S5curLBQB+rqDjs0nNm/Chfr+nkbIKC9v8ZFxc77OzH22FiV+6mgHFB6ACKHRlpUUaEc5tezhOTgpAtocdhkiyRgF3Aq+IzB7Lvp/SWuvlBU8Fx9warTGKBcgfIryqPj7o6yooIcl+bVmYfAXoFmLSqIurvmliKnwyGtI5tWCPj6zbSFBVH+6qyvKxYVGdI6YGuLrayoIFDxrlwUrrq5CpYAnv7M61FMCe84d8rEgvJ4GlQ9z3owB3iNYIrGwrRIsoWFNULwWqYTG88P5AOpimcrybavv7jKqCxJHdRZPxN8hm2TxiRf5nzywuLbZ9TxrCNbQFkLSuYoiYUNFuLRwEd4O/ItZvjOQEXXiirdKNof6IK49NpSlFpSClmmZoHvWl+suL5CJ20GuYr9c+oftd8jPQVpRZKinkI/GLZRkS5dOuTOnRutWrXCrl27MHfuXLXNEOquNt3SDMs5vv6I8iOwvuk6ONgkPjonkwByA+q8p7PsQksom6MsXg15hck1J8PSQC5vgpCcbG59PKSmii5otaOVzA2pVDYFLSwiNgxP3unnPkS0j9bbW2PuFSntnETJfKhYfNoXffD241sWXkiBe/deS+5tNMGlYjFkYAibdpoTJGAf7D9EvP2/an8hZwaJ8iKbWKQxbmFBFNPa63zx4K1Ct5MtfXbsb7sPNdxriI/ZcEdVp7f+znpYAj7GUbRsU6czW+OU11nEF5SnTIMaVUGiwJkSvHmCJRcW379/T3J2s0maCkUHnzWFydlzoj4a46k7GOp6+iIw8rpoIdiuqOHdTCwJgS8C8f5LFNuu6l6FfaYOtg6ywoLyJSicjmAqfYKhQcVE/7L92ReBMjDmX5qPw08Os7RkHrRAPBl8kn31398f7hndmWPHoHKDWMhfYgu2ztvlYXe8niJZWslqorEwxIWcBhKZFX7wD/o90EiT0Xp7GzyNUix8bX6yxdw6czRyMIqMiUSjLY0STMklC2VLoHiow6KrUnBdwawF9dIm0Hny8NPDMhE1dfCvRV5jt8+EnkGeTHl0em6iN1ZdU1W2sM+dMTfOdD6DccfHGWViQQuRcSfGYeHVRfjGLcwJVIAtb7ic8eEtAZPPTcaTqMds28ulEgts5MGH5BlzYkHnynY72ovXkrwZPbGj1Xb2WfFibv5zFHDr5S1YAgTtB50HzIUKOSuwfZkm3DQdo/dMWa+z9vZacbJKGkhz0KAIfCOFXNAseVpBSEoai5SJhZWkbwvwyc3RoR4nfdtZuiAIoMKCwHdqaZROC6R0cScOutAbii5kTpC+wq+RH4IGBeH1iNeYVnsaKrhUYN0qHlQgkF0opfqW8CuBrNOyos66OlgduFrK9YiORuqJE5E2b154ZPfE9cmv8dtxwD5usp6c8yk0RSoj0Qniw8Ggg6i1zkcsKqi7uq/N3kSLCqL8UBfbc5GnSlFBE8+RFaQcCqLaWSr2xtkfE5rmb6rz89D70WZHG9kCg0TU/GdwJkQxEdUWVKQXWlxIthitmqsqrnW/hgw2GWT0QmULU12x9tZauM1zw7wr82RFBdnYnut8DttbbreYooK61rMvzWbbaX+yYUWxcoHFZw8Za2JBblTNtjYXi4oyOcriUPsAWVEhpEQLn5mQVE94//k9LIkKlc7Ik52EQAV+dj4o75FqUB5PR66X1zw0KGuym42JKyyS0sQipbCwIPA7P39Q8OBtTElnYU0TGV1wkhduuykKC96n/8sPRcereLZi4n20yE5KIHvKgeUG4kSXE3g36i1OdjmJjsU6yigFfEFKKeS99/aGw78OKDOzACIqFkLqCRPwU1gYUv8A3KKAP48Bx1YABW1dk72eQpNjKBW3INI3iFG5a6v8WuZcmsMWw9FfFAsaoj8e73SMFZYJgTQYWWdlVXH2oobF2sZr8aDvA4yoMEK8PzgqWKekb2ODXtOjtwrXK0KfUroXvPU315dZmu5trShYyjqXFTNwTgVrX2BdDL+IUstKyYS+PUr0wN42e8XpCl9Y6EuFuhx+GSWWlkD/g/3xPm6/ENyyVjdajUvdLjHba0sBHSMDDw4WO9ejvUax4kcZvOsS7/ZnKFDiebc93ZiLEaFO7jrY22YPnOycVB678uZKmS6AL4IuhcuNFsw6sTCDIxSPktlLxBuUR8fu9RcKRgXB1IGa1pi8HRMTg7Rp08LW1ryfqyGRpAsLaxNw8zt/fBML6upUc6/Gtl/ERuBWpGWMaY0BWmSdihNuZ7TJhKLZirLtLOmzqFyYmhSQhJn+Qf5IyijvUh5LGy3F40GP8XLES/xb619G7VCmEtA0o8XBZ8gV9BKplBaQVGCUiQBufuiZoqfQAD9xMwt9CgvSC8QXSEYdyYH+AxnNRaCqNcnXFP7tDrCAwviw/PpyOM1yYosocrHhf9d47/EIHxyOxvkV4XLUSSdLWQIt+s6E6datV4XhGhw7HuwQF+VO6Z1kx7s2IL3VubBzMn54uZzlROphWWfF9uOoIIRHa+6hv/HORvhu8BUXeiTs/7fmv5hZe6bscbytra5UqMjYSNTbWA8119eUaUFIvDvaazQe93/MdFGWBtoXr0deZduFshTG8PLD1T6OP5YMSVeha8cfJ/9gxbZwLFGC9vqm62XMgPgWxMPKDZNZmfP6GXNB2N/MYTXLo04eSdN4IfxCgjQo0kSaCzK7WQumQkVHR7NphbWtV5NtYWFt4E948U0sCL55aicLOhRxzF9/fMW2vd28xYuzsDDiC4ueJSXXmMdvH1tkJ9YYoIXikApDcLLrSbwb9Q4nOp9Ah6IdxJCnPpcVRYQ6pPoBvJ83jb1fKUgY/ElfnzDD+C60tIBsvKUJs2kU8IvXL1jVeKXahZCQl+A+zx1DDw+VZSbQQrdtobaIHBKptmNYgus4mitUMiHwLjzkAqcL6P3ovleaDBF9ckUjKbOA4O1WWdwmnYUmmHBmAnrv7y0WPlS8bWm+RW14Hz+x0HbRQAvuQf6DkH9Rftlro8+WqGHBA4LxW+XfjJ6LoQuoAPr79ATx9c6pMzve5gVffBmKCkUuav0O9MOMi1JODB0H5JBF9uTxUe+EIoeE96TrIT2BAMobMjfEDBwzWc3ymSz81NMSaVDWZDcbk8TC8QiWd1ZKxtCECkXwzesrbgcEyWkPSTW/QtBXqEwshO6IXRYW8CbcR6Ln5IgKrhWwrPEyPBn8hE0zXKPjX9DQdxxfx6DwwsJwmuaEBhsaYMOtDXpTfZJ8YcFRa7RFfc/6KveR4UD1NTVxLkyxeCEdDQlwx1Uep7bTTZqa4kuKo+GWhqJzkoCKOSsiYlAE/Br4xSvMbpKviVoNk6XgYpgUdNmrRC+dnsNnvY/McSignWoDxtvVWyu9CSVZ/3vuX5md69kuZ+GbRzofx7doJqcmbbr9rnNdWYHFFydUEF7tfhWrG682SXq3rpOCYQHDxCwmMtao6FIx3sfLqFAGWDBHf45mNELByYkKm2m1prHJXULFHdnMChAmijwF70XsC7O/r5/FiYV5J8x0/RUW6nQupPORsWhQj/0f49nxZ/qLty04IC8mzmo2ZWJhJbC2D0oT8TaBuKquGRTUiNMhpxIsQqwZ1JFV1lcQstllE7f5Cy9RhPigquQOmmakyukS7/dpkBEWp4OP/hLN3HO67e4Gx38dUXRRUYw8NDJlmqEmx0LTNN6oqCj2lfZ/NsCfCkeoXiXlC+W9D/ei9npfhEQrLp7OdjlxsO0BWVdQwIfPH1B7XW0UX1pcJeAut2NuBPYMRED7AKS3Sfgi2q6wJAAnG2NLwpO3T0QNAQl+q7prP7EgES6/wOlSrAuKOKnqD0izIiz4Kc8iPtCEynu1N0uyFuCawRW3e99mne34IBNva0CForyHAosKMvoOzw/Pbpcd21psw6lOp8zmsKMpyK71yDNFPo6LvSv+qPJHgo/niz996So09WuwqaHoAEbuSVSEUXGTGC5wxezgcoPZ/7Vy15IVie8+GDZMURuQe5ZA6TL3xILAZ0dRUB6BijlD06Dy1MkD9+ruetvNxjf1tZTCws7OMhsFuiJJFxbWBpnG4nNMggVTHU9fkXd5WgfxoaWDOjQnnyn+Lrs09iiVQ+E7T8hmr76wIAqQgKT4nuiCbz174ls89fWPVKmwp3pOUcQqgHj6j948wtxLc9k0I9v0bGi0sRE2396cbChmyuAXhtpMLM6HnReFow5pHVj4oLB/T7swDR12dUDsV8WxXjp7GSbSLuNcRsXZqOfennCe64wLccFeAogWuLfVXtzodUPjsDzHdI6iAQLTWejoimQMzL86X9wuqqYYSAxUfFH6NC9unltHPT+e6FHFsyloYXdf32aZIeoWq0WWFBHThglEkaHQucTcl3hTgIQmFkQnqbG2BhpvaYyIGEnrQZOrCdUm4GG/h6idW6K/Wipexr7EmKO/irdn+E5PNGuFP5/oU1gEvQ2Cz7rauPZCoetwtMmEXa12ignfCeFUyCl8/KZYhJIxCj9h4a/Js68oHK7Mqa+wBI2FYCIjgBpShCXXlsgsnc0Na7KbzZCEwvEIKYWFBYE/iakLyONRO4nrLB6/e4zwmFC27eXqJePGZksvFRZ8HkOrwq3EznJETASznk3u+DZkCK46gxUXwjtF//8gbnapUuixPBBRo6NwqMMhtC3SlnVHlUF2ixSq13lXZ2T4LwOKLSqGXw7/guB3cn5tcsmx0HRiQVh2fZnMQphA+yXx9P869Ze4/7Ys0BIH2u5Xcfoi6k222dmw+d5m2b5Oi4vZtWfj2cBnOnX1S8QtqAnrbq+DpeBA0AFxW93UJjFUXVtV1mw42uFogo+v4ibRoc6FSkJvwS612JJiMhpM+8Ltcaj9IRXvfnVITLxN+wHpQOh3XHl+Rbw/FX5ivyd0YAiGlJPC5SwdY46NwZtPr0WhfP28qrS/hN4jXTvxV59fZcF3Ql4GTUoC2h2ULX4TwtzLUuHppUTbKpC5gGy6aAmp2+a0m40vKI8KxGsvFLkw5naDska7WfsUjUUKzE2FItT0qClerJKizkJwgyJU85AvnHjuON8VpIu9q4OreHvtzbVI7vjflemo0Q34swYQ4hhXYLi44Ntvv+FLQAAQ1ymp4l4FK5usxLMhz/Bi2Av8Xf1vNiUi9xketGh7+OYhZl2chfwL8iP79OxovLExtt3dlqSnGXwOAR/qlRiOBx8Xt9sUaoPnMc9Rf2MDkT5A+N37dyxruEzGAyZHI+c5zkwszNNF6JinVOXIoZHoVqKbzn9Po3yNLC7PgrQ9Al+b0L14/La86rDwykLcf6NIVSYMLDMwUeqQTGcRKr0Pux/sRvW11WUNnj+r/IlF9SUufmJIiAr13/n/kGueG7be2yorGEkjc7fPHfZ7bNJYj1sbNbeEfZoc/MglSxPwhYUuXWWyVqbj6eXHSHa7YOZCONQhAIWdCutkad6/tCKgVECLgi1kUxGLmFhYQGHh5eLFCmACWS6T6QRPg8qfJb+ZX6H1uELFpBQW1gWr01jY2GtEhRIEVGVyKOwS77y6zcKakqpwm9dXKEM5Qbq6h2TlufnOZiR3+F31Q4wtMKE64D4CSPMH8PL2VXwbO1YsKtRRZUZVGoVz3c/h/ej3COgQgFaFWsm0LQKiPkexRUWHHR3YNKP4ouIYe2QsQqNCk+y5hFxnNAFx88PibExpklY4a2FUX1MDl59fEmkXlC8xquIo8fkpaT7/wvzovKezinaKPPhfDXmFyTUn6/33tC/SXtx+wi3mzQmycRWOZwrzo/1QUxD//Zdjv4i3afI2qcakRH+OpqEChDyLaeenoePujuJCiWhM9DnxGSCaQJZjEUeF2vdoH/LMz4O/T/8tinEJZCfs39afaWTU5dNYMkgwPTRAspOdVGMisturTj7VgW9GaOvcs/72erTZ3kakElZyqQz/9gcTtGZWxu3I23j/OUrU9FB+BY++JfuK2x+/fWS0RHOAn75bAhWKBeVxlOQZF2ZYFA2KEMtpLCx5YhEdHZ1ChUqB8cBX1YlRoQi+eaUUbqKqJCWcjJtY0ElU8J7XBD1LSbazV8IlekFyxcsPL1Xu06bjTiCqzZpmaxA8JBgRwyLwV7W/UDJ7SbXTjAdvHmD6henwnO+JHDNyoOmmpthxd4dFTzO0pULxE4TEhKwCAS1TusxouLkRwuLofS4ZciGgnb+YLxEZEwmvlV7wXuON57HPZc9DwuMn/Z9gS4st8To9aQvSBzjaKBbulOBMWhBzg1KlBdR0r8n+v3LlCkaNGgVvb294eHgga9asyJMnD6pXr45x48bh7t277HHea71lTQYSOmuCrOmzolAWhZbjRuR19NjbA3+d/kv8PhV/xzseFz8nbcB348mCteLKimi3sx1exVloC1PqWbVnMSE4X+RYE/45849oPlAtV3V0LNpR45/lc1c0pULRlHrmxZnoe6CveCw28myMHS23i86AmmLmJSl7pDSn4xNARgg87W3nQ0nAb66JhSWIt5XplEHvgiyKBsUXFqQh1IS6aC7ExsamTCxSYKKJRSJUKGXb2aRUWND05XHciapczvJanUiJVysseKmbHv5e8+CrpIYvXyQnER585oEuC9JfKv+C8z3Os2nG/nb7GV2AgsyU8e7TOxwMOoh2O9ohw38OKLG4BMYdHWeVnwlPZdF0YkEdeAFvPr4WBaLlnSvgRMdjzD6UOqAttrWA5yJP3H51W/bz1LU/3ek0znU5p3NIXEIonq24uL3uVvw6i3tb77EvY+NKhNQI6JK/C7p3744aNWpg0aJFCAwMxJs3b9g+/erVK1y9ehVz5syBl5cXarSvgWevJXerX71+hXMGRY6LJqgSl2dBhfGWe1vE+3PY5cDNXoGy3A9dJxa1N9RmXHR+gkF2pqEDQxNMYrd0XI64jAVXF4hi81m+M7ViCsjoYhpkctDjScsx/uR48T5yWlvdeJVOlqK8PjG+z8Elg+SstzJQSuc2V2GhLhPkccBjPDkkBSiaArzNsnCdocLOEmhQ/BoqnQVnWBBSxNtWBqujQqXVnApFoLRlh7SKruPhx0e0EpVaMnhHJz6/QlPwJzbeqSK5YdSRUWrv13ZikRBq5q6Jdc3XIWRoCMKGhOGPqn+wBWsalWnGN9x/fZ/RTPLMy4McM5zRfHNz7L6/26KnGeo0FppOLEhUqgwS5e5rs5dRRcYcHYOss7IynrjyeWB1o9V40PcBimeXFv+GBq+zOBF8It7HFWxZkH0ZE7ToFlxcbL7bYFzPcdi6davsMbTwzJQpk+y8TvvOlb1XAKqLvoNprH6tLDkTaYKS2Uqq3pe9JG71uqWW/qcJ6HXde6W+GKvhXgOP+j3C1FpTLTLgTlNQgT3o4GCxOBhb6Vd4ZvbU6jn4wkITAXP3PT3EQkbQJ1FOReqftJ/kkRuXMD36KVVqdmyqQ3U3iV577bkkUDafeFu10ZbHNw9y185t0tfUqmArlfsshQbFsz4sORyPkFJYpMBkVChNsinIKYkWdgRKqDbXSc/Q4EO74tNX8LkCCYWQ7XmwB8kVfKoyb3epacddW1BI4a/ev+Jiz4uIHv0ee9vuRbMCzRjdRBnvPr3F/kf70Xpbazj854BSfqUw/th4RERHwBzgTQAS1VhoUJhdCr/EskHEn0cq/F31byyst5BNB5xmOTFrVZ4KQinOFOQVPjgcTQs0hbHB6yx40bS2yBOUB7mD9FvUkPBaQMajGdlEgn/vifb05MkTPHv2DE+fPmW3ZY0jGnCeAJvwaANa/PPaDELzAs1xstNJncXTm+9uhvt8d5WsEc9MnoyitavVLqNMoEyN2Zdn49arm2y7uFMJDCor2fxqiu+JHHf89LP51hbY/mCbeD6jJG1en6QtZl2aJW4XyVo43iKPd+ZSDqRMrnazBCc7J6RPLZ8S0edhKRBCGu0sOBwvqVKhLJd4lsypUJqG3vnmrY1dccFNNNYtm7MsrB0nn54SLx7x8Y7pYiIsBonaw4+H+5TuwzrjBJ5+kNzAXwSpkyuEoRlyYpEQfPL4sC/B454Wjzvu7cDdl3dlXX/iot99dZd9kb1qJtvMqJyrEnqU6oEGng2M3tVNrKjQlgpFRUWjzdI0gNxTNjRdz5KaPeZ7qCxOqOggx6iFdRcaTEOhCWhxSzoLogzS53E5/LJO54/HeR8nWOhrgoAncZSUt8CrM/I8iTFjxuCXX6TFP00t6PahoEM4v17ShqS7mA5pvqQBNFxH0Pmy7Y62ctct/IRF9TR3fuJBjZ1ue7rJ+OYC5teZj07FOiGpgJzhJp2ZLB4bc+vOkVmCa4ofcYV1QvtPeHQ4WmxtKRYx6VKnx6rGK1Evr1xorS32cPaxHYpIGUjKoBBEen0/4v49eP3A5HQfSxNv8+eQ0GiFbixd6nQWQ4PiJxakk7JkRKeIt60L1kyFitaACqWSZ5EEbGcpkOrua0UxUCpHGZYerQ78hYiErzw8MnmI7yUVHVcjVCkpSR3KhWk192pGn1gk1t36rcpvuNTzEqJGRWF3m90svIqsCZXx9tMb5p7TamsrNs0ovaQ0/jz+J17ESHkCpgZfWPCiXHXd6vqbGsjCmVoXbMXSlBtuaahSVJC9aMSgCPg18DNpUSGgaLai4jZZRpoD5J4lutrdBL5/k6Y4Dg4OGDZsmMrPUIbK+bznAW6o8DHmIw4d0uwcuODKArTa3kqF1kYTJNINaAMqmqmQrLa2mqyo4M9RumRyWCqoEB/iPxSfv38SbX1L5yit83MpoP5aTfTJWutqi0VFZtssWOu2Bnmu5oE+eP3hNcLiFsT0OfUq1SvBx1MQpbpJR3KeWCi/LkdbzV3cjA2ihX/69tEqJhYxMTHsPJeUkKQLC2sDnTCEBUyMhhOLPJnyIG9GBa/1fOg5vP/0HtaMM8FSCnC1BPQV/EIv8oO8sCCUzFFSZrma3NBvXz/ZbT4BV5vkaGOAJhBkPLCp5SaEDQvDs8HPMLbyWOZ+pJxQTIv4Oy/vYPLZyXCf446cM3Oi1ZZWOPDogEm1Gfz+9vXbV7VccbIQ7bmvp3hBE7Dp3iYVWkxux9wI7BnI7EXJecZcaOjZUCOdhTGx5vYaUfxpGybnj1epUgXp06u+P9XWVQOoQa7EwDp79myiv2/YoWGM/iT+ztTpMMZrjNa5HpS7MfzQcORblF/pvUvFJm0VclZMMCDPWrH65mqcClXQVd0cPNixqyuEz0BdE5Ccymqv90VodDDyPcgH76dVWUaFbwtfvTU/869ICe95M+VN1CCEF/Afe3YMyT3HgkDnXyrQDGEKYmjwrpp8w9ZSCws7O8ueqmiLpHO2SwKgk6swttOUCkXw9VRMLaj7dvyZFMiVlPMr+Av1q1g5dYLQspDUITzy5AiSG/Y93CduZ7TJKKMpmGNikRBIyDy+2nhc6XUF70e9x47WO5iwWJ115JuPb7Dn4R4029wMjv85osySMvjfif8ZfZqR0MSCfPw77erMQs8SA3U+97baixu9bsAjowfMDZ4CQpao5tYC2X+QX2A9PVXFwLSYf/Uh7phXGnhFREQkuBBqsKkBlt2Q0tCzpsuKGz2vy/QmmhQW9By55ubC0htLmTGBgKJORXG52yVsaLpBNrHQRVxsiaCAx7HHfxNvz/adqdfCTZhYKFOhSH/VeHMTNr0kpK9kh+X/LEX+zIah2lAwoTbTJN4xKiw6DJYm3jYHKBCR14i9/fSOFduWVljYmbFxo8n+TxqLlImFFcHaqFAEuzSKk3SsBnaz6mzfrN129kRcfgVdaCrH2UCqA9/ZFhcZHLqW6CpuP3v3zCqchwwJXjjcqnArmQbFkjpL6qYZFFK1pdUWhA8Lx5NBTzCm0hiWpKs8zaBC+vbL25h4ZiKbZrjMdEHbrW0REBRg8M87vuRtcpaps6Eu9jzaneg0cpbPLDwb+IzlglgKiKLmkNZB/LvMQRu89vy6uG33XV5YKE8rSGxNi3kBTpnkNsdRUYqwM2VQ8VdqeSmcCpEaF4WyFMKdPndYIF3ujLnhbKewFT0fdiHe4vtMyBkUXlyYTT14uhvZLW9quglnu5wVeeZ8AZpUJhajjoxG1GcFna9d4XbwyS1lKekCgQj1E3etJkvX9rvai/bM1d1qYH/bfVpZCCemV+BTtDURnTfNJ5kp0OL5w+fEc6aSOhVq8bXFSvf8sJgmnrWkbhNSXKFSYHTYxyVEakqFEvjz5ChD8H8k+XJbG959fIfASMUio4hTsQTDjvgO4NsPqk4dpM1wSq+wiqSuyu4HCS/8khLC38lzImbWnikLCDKVeNsQoMXEn9X/xNVeV9k0Y0vLLYxmwnOeBbz++Bo7H+xE402N2TSj3NJymHBqAuPA6wuZeDvu/SOqBiVp33wZmODPDig9AJFDI9G9pGXmFRTLVsxsOgsSPAsLSFoAZM0kdxD78EG+gPNZLy1kqdBslVdueamONvXk7RNWDPATmfp567N8EKH7S00oIc+Ckpyvv5CKHQJpQHzW+aDepnqiWJVgk9oWf3j/gaD+QSqpzbyVqr7idksA6Z52PNjOtrOky6pRsnniECYWP7HuLVEeBwdIFrZkabq1xRaD8vfJglygYLlkcGXZPImB9E8kThbgd8O09FpK/bakwoIaN+pcKOn8a2mFhTXYzdonMVeoJF9YWNvUIn1cYaHNxIJOuhXj3JOC3j2SdWOsCedCz4kXlIT0FSqFRTwWgOQsJGB14GokF/Q70E+2oEmbNq1sYmFpVChtphmN8jfCttbbEDE8Ao8HPsZIr5HMtUXdNONm5E1WWOSanQuus1zRbls7tR01bZO3SRi47vY6NNjUEC8/qup7eEQOjsTkmgr3HEsF765zPNi0VMpF1yQHplI5SsHFRQojI5DFrICee3syBysBfvX98CRITt9yd3eX3T757CTKriiLd5/fifcNKTsEG5ttVHEb887lLW6fCT0jCsv77O+DIn5FcDHiouy4okVvyMBg/FzxZ7V/mzCxoKLU2q5Dyoj6FIXhh0aIt6fUnKzWRlpX0MRi6KFhmHh2omySsKTBErWBcPqAjl0BjfJJGiNN9IwCttyVghRNAdoPLamw2Hxvs2h8wFvOUrPFEsBPE+3i1lSWiG/fvuHjx48pE4sUGBcCX5W6eNqEB5HtrIDDjw/D2vMrEqOLCOnagse5OnQs1lFWtCQX8EJS4eLPv1/WNLFICDkdcmJCjQm43vs6m2ZsbL6RdY0zqplmEF1ux/0daLChATL864DyS8tj0ulJeB0riQ8TAl+4bL6zmRVvXxIRwXs4esA2rfkXAYmBt0F9/PaxSX83X+hRQFmlSlIzgHDq1CmWtk0ULVrMCCjvXB4NPRri9Gm5HoKSuAWsuLECjbY0Evd3Kgbm+s7FhOoT1L4WvrA4FXIasy7Oguu8XNhwZ4Mswb6sc1nc7HUTyxouS5DvLmQ08DQ6a8Wfp/5EeIxCW+DjUZvZIxsS9BmtCFwu3v6n2j+YWH2iwSlk1Gm/zVmQDy8/XCejgwdvHsBsEwsLEG8vvrpYrTOlskmFufDhywerKCyioxWU5RSNRQqMCnsbO7UHhzY6C2u1nT0Zp68geLtJF3l14BfK7z+rd8JqnL+xeGF6+eEl41knB/DCtZ6le7L/ZROLJFJY8KDuc9OCTZnw+/nwCDwa8Ih1kgtkKaCyOPn6/QsCIwPx18m/4DLbBR5zPdBtbzdV44PoaNhMmQL7QoVwbfBNPJsO/HYcOHNfPd0wh30OljouoJZHLVgDKF2aMjaEfePGixsm+b2xn2MRHhMuLvpJSN68eXOkSSPR9t6+fYtFixah/ub6smPfv60/ZsyYgffv38vyLerWVST//nrsVww5NEQsCGx+ssHeNnvRpXiXeF9PwSwFGcWHcDDoAH4/+bvM4cslgwsT3h/tcBRujm6J/n1CY4hSna0Z1IVeel2hayFzkZm1ZxhkAsN34YXpDn22S+ovweByg2EMrL+zXhTbU9OF8n00Ba/FiNGCUWBo8ba5JxZUnF19LmmxKNSTskUELYhoHW1G8J+PJWssYmIUrzNlYmFlsLYRdAYuJE+bkxfRCISL4tEnRy3GnUEbTuSVOP/4/JkLsEVaQuBdjmhMH99i091RokasuL4CSR2PXj+S3f6t0m8qhZgli7cNBVdHV/xT8x/c6HMD0aOisaHZBtTJWweONhlVHktF586HO9F4S2NknZkV3qu9MevYP7CtVwc2kybhp7AwpP4BuEUBfx4Djq0A7D/Jp4yrG63Gg74P8PCN9P4vb7kcjo6O4hclRlsqyM2ItxM1BZZzHWpaqFPStYeHB7p2lYwXCON+H4fYY7FA3Hu+pOYSTJ06FVOmTJE9buTIkUxj0WJbC8y7Mk+8P6NtRlzqdglVciVMr6RpDRWdBH5CQYvpqTWn4m6fu1oJ74kyZ+3CbVrQDjw4SHw/xlf53WBuZhQ0x8M+TQZsab4FbQobdhrCY/kNaZ/zzS014zQNg+Mnl6Z0YOTF2+Z2heJpUKR1IypqnkyS7/OmO5tgUa5QFjyxiImJga2trayZkhRgvWe8JAr+INCmsCDNQa3cig7p+y9RuBB2AdYEer1CJ71qIvoK5a5NTAJhgsJ7omwxmFTRZ28fFX0FwZLtZo0NKjCbFWqGXW124cWI53jQ/wGGlR/GrCuVF31f4qYZn2ZMQerAm0il5C5FBUbpCGD4OTDDBOrWhQ8OR9MCTdlC6UMct5cXeloD6nvWN/mCieep182jmDQQJk6ciDJlyoi3f3z7AdCQaDKQ5t806F69O/755x9ZYjpNKrr37o7yKyvg0BNpYps3Y17c6X0HubmFj7rJSYddHVB6eWmZhoOOn+7FuyN0UAj6lJaOK00hTSys9zI7/eJ03H9zj22Xzl4G/UrJ83F0xa3IW2i8pYnsvT7Qbj9qetSUPe7hnoe4t1Xx+w0BvtM+vILmNCh+uidg4dWFSI7ibZ4GJTAlKrlKFMYjT83vDGUtGouYOOG2tTXAE4P1nvGSKPiDQBsqlLLOwtpsZzXNr1BbWCRQgPUu3VvcvvHcNBQPc+JiuCQwzZFBmvrIJhZmDsgzN9wyumGyz2QE9g1k04zVTVbDx8MHDjaS80yfy4oiQh1++gEMvZ4OkUMiMbLiSLX2i/wEwBrQuVhncfuRicwfAl8q0pQJ/cv0F7dp6rB37160adNGHsj8A/ga+1VmJUwX5B49emDy/Mkovrw4Hry5L36vult1XOl+hTnEqQM9z4TTE+A2341lo/BTCsE5apbvLJmjmi6FhbKxgLXg7qu7mHp+KtumInpu3TkGyeOgc33djfVkxgfU+S6ZXQo1FZCvUT69w/AEUKim0LyiY71w1sJaP0dlV8kC3ZTNO0sRbyvToITzX9P8kh3vrZe3YG7waydLpkJFR0cnOUeoZFFYWFslyIcNacvj5D3F/a1MZ3Hi6UntCgtOwMaPPZVR2rm0eCKm99PU4lRTgy8ahpeTOnL8xEJdcnRyBU0zKExxa/OtrDNNadgDywyESwIB9nRGyfzmIwr4FUT3vd1ZtgGB75Q3K9AM1gTqxNqLOovPzFHLmCAzhc9x9A76vfky55N9ny62EXUjgL6kyCalPuCY2ZHZfvLo3bs32o9uD691XsxuWLy/ZG/sbr1bxflJAAn5cy/IjX/P/yvTHJHgXggpvRR+WTYV0RYClz+VFU4sqCga5D9YfG+Glh8q0w/piu33t6Pp1maI4ly6lM9PxsKCqwvE7aoaXGPUYUCZAeL2q4+q+UlJXby99f5WGQ1KKM6oiBcslckow9y5UTK7WQufWGTIkMHq1qmJwfrOeEkculKhCLkcc6FQ1iJs+0rEJbz+oJnjjblBnH/Bps7NwR3uGeWWkerAdyEo8CghFMpaSNz2u2Ja/3FT4nKYQqMiYKjXUHFbX/H2qQmnEHbB9Imzpgbxx8mfP1VOue0pD1pqhjkAkbEvGL2Osg2yzsiKR28lfUXX4nKdgDWgCNfBXXPTuHkW/HSnnHNZle/7B/kr3M0oE60e0PDfhgh5GoI3b96gY0fJ7c1viR/qjK8jctBpcUN6iGk+09T+XiqYyiwviy57ushsqh1sHLCw7kIE9gqEd1xX+sWH57LPVHcqlPUtGihZ/EK44pycN6MnRlccrfdzEnWo255uoptaReeK4vdMMdU5x1mhkuWwLqjgUkH2+Ya9N805kdfFmXNiseiqZA9dO7fEkKAC3imOJkaTv8NPD1sMFcqSJxYxMTGws7PcwkdXpBQWSYgKRagTR4eik96xp8dgDbgcfll0X9FEX6H8PiVWWFD2gYADQQeQVDHwwEBxW5nXra94u8pvVeBSIf7FdlLDl+7d8SOebvf3VIBfWfli8csPebFWfkV5WBv4gLcjz4zLkz7OWSLzdreCtzslL/PH+vqm68Xbc+bMQa1aCu3Uj+8/8GPbD+AZGGVpa4utavUQbz++RbOtzVB5dWU85KxCU6dKwxaZwQOC0aFoBxVHOmEapQu+WSkVilx9xp/4Q7w9p85spE+r++KMpj5/nfoLo4+OFulmHYt0xG/eCmMJgiEoVgmBGleS/ik9KueSKE3agopQAXMuz4EpwF/jzCXepinEledXxNujvEbJvl+Mo3+aOyiPXzvxLBBLQ0wSTN1OFoVFcqJCKXtKBzwOsD59hYaFBf8+JbZQ5nUW95WcSJISeG4r74aVVHMsjInPAwfie4kS+JZKyAZW/E+3IzxzYPjqpyygjSgAglUrj+exz1XuWxG4wqItjzsVlRb4QW+Mp7OgRT5Ne4SMh5YFW8q+X2djHdk+6t/GX/Z9clBJ1z6dYppBIGbGhlTYVGWTrIsqLIZoQZtnQR4VUSkJxp/2f8JyLXjKlLerVFicDpXnZCR18TYVASMO/4zoLwouYJdiXVHVTXMnLGWQUUT/g/0x7cI0GS9/ft35smLc2MXXnEtSAVDBRb+iv0gcK4Bw8PFBmAIfObtZQwcGakWD+q5Kg1LnsmXuoDxrmljYp2gsUmDJVChBnyCMSinPQh+OsKlwkissNL2I2XO2vLwVnzo4Z3CGY5wwl+wkT3F5GUkJ/GLsj6pSx1H5YpQc7Gb1RoYMiN23D6ua5UGIo6KgoP//rAEs/Lc90jhmQtvCbRmPP2xwGLM0TQzTzk+Dy1wX5F+Un6U506TOkpAzQ06xYCetzh0uSMyQEDIRhDRjXhxNTlF8wnXbQm1RIkcJmYi18qrK2Be6DyCDoj+BXNNy4dmTp6hdTl5UrApcxQLuiIIj5CQQCmUphPNdz2Nz881wTCcJ9gWUzkG6LEVX+FSw7hMLa8yxoE7z/qB9bDtb+uz4u9r/dH4uKqLb7GgrJl0TTW1arWnMSY0afnw2g64CeU3BO531LUXCHd1BeSsCnkU9gynAv1fmcpyLjwYloHWh1uL2k3fmtda2Jo2FfUphkQJjgz8I+INDm5+vHJcgG/I+GPdfSy4plgjyej8Td/HOlj6HiogzPvALOU068GVyllHrZZ5UsPfhXtnt9sUkKonyhTtlYqEhMmTAhqb54T4CSPMH2P8TqgMxtqlUOvBC+jstIl8Oecn4+vHhecxzluZcc31NZJuVDTXX1cS8y/OY7am5wXchVwcaJ89i2/1tMuclvuDtvV+aLlIzwK+BpIl6Hv0chZcUwU3OTapizoq40fMGMqXLJHNGK7akGAYFDELMF2lClCVdFqxtvBYXul1I0BGIxLGU7E0Ifv8UwVHBOv2dQjFjLROLNx/fYORhid4yzWcqMqfLrNNzRcZGosGmhjj8VGFoYPOTLVY1WoXepXqrbQgZkwp179U9vIsTi9Pklk/Q1gUdi3WU7bNE3TMVFYr2JWMXYbrQoAQXQqHoIWpzeLQi/NIcsKbCIkMKFcr6YM1UKF0KC0KdvL5WYztLKb/C2J30FZp+Xo62jlrlMvChS8efmi7YyFQYc3hMgrQCmXg7meVY6AN1F3Fl7RNfqObJmJsFvQl8fR6U8is4p/CLq8sRl/Hr8V/hPNcZBRYVRN/9fXE1QrJ0NCXq5KljdD96sjFVZzNbbW012WThcHtJAHrt+TWUWFZCpFAROhbtiID2AeJnRIVH3Q114bPeR9ZJTvuTDX71+hVB/YLQOH9jjV6jt5vEwT8TeiZZUKF+PzGeCdYJ9fM2kFmIagNy3qu93hfXXij2YUebTNjVaifLeolPN0B2tsbCzEszxe0S2UvE6xSmKehcSknuAtbeXgtj41PclJkKNHOsacjNS6BBUVMvvsI8d0YpL2bz3c2wiIC8OJc3S0RMysQiBdagsVDWWfgHBViNvkJT4TYhk43UoRTs7xJCh2IdZOJEa0smTwxBXPaAuqlPcg7I0wfqFoXB7+UdbF6oyAe9KeNA2wN4NewV5tWZx1Kg1YkKI2LCsf7OelRfVx3ZZmVHrXW1GJXHVNMMPs+CTxE3FI48OSJOzGgiQYnbhBU3VuD2y9vi43qW6MkSfQk77+9kUx1+sfBXlb+woK7CPpSO5YEHB6KgX0GcDTsrPoaKuGb5myF4wDP8WvlXrRaU3nFTX8LZUOk5tcEPCxBv88nv/FemTJng5uaGqlWrYsyYMdhwcgNW3VzJfiZDWgdM95mm0wKWMg581tfG43eK81FOexf4tzugVizNTyzSpDZeYUEOYwK6FjOMWxs5MApYe8sUhcVHszpC8WGA6mhQArxcyRsaKvbbpgbflNXHeMDYiEmZWKTAGqhQhGLZiiG7nULZeOLZCRk/MynoKwiZ0meS0akSAzlpONsr3hNyJtlyR0r9TQrgO73Ta09X+T7fYUuhQuk3sVCmxtziFsS9SvVK9Plo8b6vzT6W2H2x60W2iCaxveo04yMuRVxi4mOaZhRaXIgJYal7byzQVEXo8H3+/onRSAxtY6ps3Ulc/GGHh4n3Z02fFTNqz2Db/53/D533dBb3b1qkr2+yXkxNJgqZy1xXrL61WpwQEEplL4XrPa5jVeNVsLPRvmNZPmd5sYt+Mvi0nlQoy5uaE7Xl3bt3uH79OubPn48+TfoAcbvxX1X/ZPuBtqAJV4ONDfHygyL4rmDmQjjc4RCKOEli5/gKi7SpjJNjQXScyLjXQ00CZQcyQ0z2TBEIJ04szFBYqNCgKqjSoARQIc+nq5sLMVwjJmViYXqkFBZJTLxNoE6Tb15FWB5Z7OnacTM2SFguCKkz2WZGkWzqL0DqwHN/NSkslIP31t1SCAqTAtbckGcO+MR99vFNLFLE2/oVFiGcdz1R+YRuIl3ANNUICaCuPC2ib/a6yZK85/rOZem+6i6GYdFhrDtKlKHss7Kj9vra8Lvml6jdsl46i5uG1VmcCjml0j2uuqaqrCg40UFhRdt7X2/8ffpv8X56T052OomG+Rri6NOjTARPFLKP3CQjh30O7GixAyc6nUDuTBItQ1vQNKlUjtJs+8Gbe0wzkBSoUFmzZkX27NlhY6PkLESn0J1AmYxl0bNkT62fd8PtDWi1rRVivio0LV4ulXCw3QHkcpA6+8owhXh71sVZ4nbBLAUN9nsGlxksbkd9joKx8SnuGDeHcJtoUEIzKqNNxgSv0zXca4gNkpcfXpotKC827pxA1DHS7zw7/gxB+43ndKcrYmNj4eAg2RcnFVjOGc9ISI4aC2U6lKXqLIhr/TouvZS847W5AFNXUwC/KEkIXUtIY/ALoZLzjLXj71N/q7WV5ZFiN6sb1NFYXn98yYSuhCXXl4j3l8xeUq/fRdqMLsW7MMpUxJAI5lzUvXh3uDm4qUwzKIn3QvgF/HzkZ2SfnQOFFhfGIP9BBknM9s3jaxSdBS3OhXRsErk3ztcYcy/NlYXQDSs3DDkdcjLq08a7G8X7adpIxRdlCFRbUw1NtzZlIngBtOCaWG0iHvR9gFq5FRkX+qKKnnSo73GOfJbkCnXs2DE8fPgQL168wNKlS+XXx09AyzQttDoPU3No9qXZ6HOgj0hJbeTZGDtb7kCW9FkS/FkZFcpIhcWuh7vE7XaF2xnsed0yujGrZAHG1kQJ7xWdI8xKg+LWFerAgvLSO4nMgGPPzJOlJaydBKtZ9+ruyFs/LywN0dHRKROLFFgHFYrgk1vqWvsHHbJ8fQU3TdAE2eJSPgnf8V3j90RYKL799AavY60jmTwx8NSc4tmKq31MysRCN8RXqAnBafzCWzmPQRk1atRAvnz51H7Nnj1b7eRglu8s3Op9i00zZtWehUquldT4sv9AWHQoVt1cxQLgcszOgTob6mDptaU6TTN4ncUDLkxOXyy6JtlV5svsyZKvx50YJysehpUfxhydSNDO279e6nqJFVEllpbAtRcSFYwWd52LdkbIwBAMKjcIhgSvCzgdoh0d6t7We8genM3iJhb8ArBFyxaw85Qvar6+1lx7Rg0dmhj9dkIKuiNa3+rGqzTitfPnIf78ZChEfYxCyPsQtk2Fub42s8rgCydjB+UJhUViEwvqzD/a/8gsNCgBRbNJQXk7HuyAeQsLy6VBCROLFI1FCkxaWER/1o0KRchunx0lspdi2zdeXJN19ywFJ5+d1DoYT0B2u+zitqZZHXQxzZspr1o/fWsGX1gtqK8QtCa0QE5qwnVjIr5O6ongE+x95Is6PmBOHV69esU6xeq+qHOVEKhT2b1EdxxsexDPhzzHuc7n0K14N0Y1UZ5mkMj5XNg5DD8ynBUZRfyKsGnG7UhJC5IQSFAtXJBpQfPwzUMYArsf7Ba3G3s2hvcabzGJmf6GFfVXoOiSoozyxRdrZEmbd2FeRskQHk+o5FIJ9/rcw7y684zSyfVy8RLfW23zLAq2LIiwXGEWnby98NpCxNjK97v06TUTuhKNqcfeHph/Zb543+/ev2O6z3SNrWNlGot4Cnh9MO/KPHHbI6OHTlqbhFDOuZxBEtoTA13fSO9ESJcmYY0FdeY963sa7HdTYaApDUqduJvOQ+aAkLJuZ8HCbUKKxsJKkVypUIQ6eWvL3FgsCXSyPBGnr7BLQ3xmRRGkKTLYSFW+NiGAvpwVL7nNWDumnZUSbQklndXTcVIC8nRDfIukY09PyBa6OexyGHzhkhDoAj/bdzZu977NCo0ZtWawhbDyNINeH3VtaZrhtdqLFRp1N9ZlFrkUNhcfCsU5MglBc4bofPKZOrSoJHc23g664dZGMl1ZywItmZZi4tmJLLBPAAndA9oF4GC7g8w731igbIwiWYux7Zsvb4hZJZpC0H5Z4sTi6bun+PvUBOCt/P4CBQok+rP0PrTY1lLMI6HCibRBoyqO0up6KyssjDCx2HJPMuhoXqC5wZ+/T6k+4vbzWOM17vjztaldoXgaFM+CSAiyoLy3T2AOCA5ydmqc9ywFP378YIVFisYiBUYHLQCFDhfvbKALeD5kgIXZzpI9akSMoqNXKVclrTm2qVNLCz6+i5kY+pSWLgY3zehaYSjMuTRHrfNTwlSoFI2FpohvwXPn9S2sDFTYcyrbkwqIiorS+Gvs2LE6v0ZyPOtZqif82/mzIuNM5zPoUqwLXDK4qr3gkl5g6KGhyDY7G4r6FcXQgKEqKdu8zuJQXMiZPvB/7C+6JFHnc+6VueL3MtlmwsY7m/AtjqNP9Kac9jmx9f5WUZNBsE+bgS1gSWtR0aUiTIEqcXkWdI45F6pd9/VH3CTR0goLWtAM3DEQsSdjAKm2Q/78+RldLyFEREeg/sYGOBmiENinS50e65uuZ9ogfRbMCZ27dAEVzfykbXBZSWxtKPDXV9q3333QrvDUFKSnEpDYxMKQoGYAT0kcWXGkRj+XM0NOMbmeXjvly5gSVNALEx47FdqoZSEmZWJhvbCmqQW9Vurg6+MKJYD42MJzBQQd1qqzb6n5FeqgTWFRyKkQ0sWdbMhN5u5LKazLGsFT3AT7zkTF2ymFhcZIyAbzUvglcZtoSpYCspueW2cu7va5gxdDXmBarWmokLOCCj+bjhvK5FgeuBwVV1aE82xn1NtYj00o2hWUhK4PX+tPhaLfIYDPoyCQ1oJejVBUELUvPEZK7aVGS7/S/RA6MESnBaw+4AtGbYPyBFOJ1BZUWBQvXhwZM2bEicEngIPS/R4eHti4cWOCWR8PXj9ArXW1cfNlILud2TYL9rTejXp56+n0WvjzkKEnFssCl4nXBWf7nHCyUwiKDQ3evW3uValYNtrEwoSFBQnf+cwZOq9oitwZPdROjkyB2DgalKWnbhNScixSYDKkjzsYYvUsLOgkVM29GtuO/PDcII4xxigseBtYU6A4d4JcfHUxrBVfvnyRFVWLGkjiWGWkUKF0Q0J8ceECRnkH1d2rwxJB04zepXrjUPtDeDH0BU50PMESq10yuKj9e2jxPChgEMquLCvqC6jrGPRGP6tG3lWJpzUpQ9mIoZZHLTzq9wj/1vxX78RkXUDWvwJOaZlnIeVYWPZllswD9u7dy/6PDxfCLrA07ZBoRaK5m4MHDrUPSLCZodXEgjs/GQJrbkkW3A0868NYyJ8lv7i9+6GkITIkeAMGOp5NBV4/oykNSgA/UQx4Ylq2xIcvXOq2TXqLvn5//vw5hQqVAtNA6ILEcgeIrvDldBYBjy2HDnXy6SmRM1oupySCMwWaFGhisRQxbfDHyT9ktz2zxC/ak9vNpoi3NYUmndR8WbTLrjAnSMtEidV3+9xFxKAItmAv71xepC4IoIKVL1rLryyPBpsasFwLbcX/pKVQTCU4UE1GtQbFyVAW3j8A/gdgMhG7AYd9DvjN7jes8FmRqG2pMUEmGPkyKRaP115c1Vj3xk+HLamwsHWwBZTWpmQ/W6tWLQQFqS8e9wftR6PNjfHmk4KWVsypOA63D5AtqnUBX2AakgpFFB4+nG14eUWYojHQokALcfvx28dGp0IZugDTlAZF+hlt0DR/U3E70MQNTdnEwoJdoaLjDDtSJhZWCmuiQhHsbRT0pdiv+k0slLnSARZiOxsSFYInUYqTcLmc5XXuwii74WgKPgCKtB7mCvHRFysCV2h8AqVjQEgSTplYaA51Cx7SCPAg1yJrBInNiWJ0uMNhRA59geMdjqNDkQ6MOqIMokRQuN1A/4HIOjMrii8pjpFHNONcL7rKTdJovX06rpggKg7puYmaTowLOgxpDRUBvL/wHhNGT2C8f+rqmRNV3LzF94CnvyUEPltHU5ckU+BTj0/AGMB+uAPyF5QKA3Im69WrlwpdlmhxHXZ2wMdviiZXtVzVcaDtfjhncNb7tRhrYrH53mZxWpQlXRbmCGUs0DSQp/h9+6ZZWKs24E0WTBWQpw8NiuDj4SMF5cVGmvQaK5tYWDAVKiZGsb5L0VikwKTOUJToq2mqdHygrlIuBze2fSbktN5OU4YA7wmvn75Ct8Iii10WMbmbLkCHnxyGNeLNB0VIG6GGR8KiS0KauKlFisZCc6hbFCp30HuV7IWkgNLOpbGw3kLc73uPTTNGVxit9nE0yXga9RSLry2W3Udp9rJpRnQ0bKZMweiOc/D1L+DZdOC3BYA9DQmVd8FUQDqHdCp2p58+fTJ74c/ToU6HakaHEha2ljaxEDCl1SSsX7seadNKE7lLly5h2zaF0xMVGFPOTWG0OOFvIZeurS22wNHW0SCvgd9XDGk3u+z6MhmVzpggd0KhYUPYF7TPqBMLU2ksFlxZoDMNikC0ReE8SeeGkyGStbyxwWtTVTN/LKuwSJ8+vcyIJqnA8s54KZB5L+tbCFCnuk6cxSrZ+/HaBmvXV/zETaKiPyecA6CM8i7lxe2VNyR3H2vVVyxumLhWROgKpiRvaz7VVNdJ5RdBtE25D0kNNM34rcpvsg5pI89GLMQuPvQ72I9NMyjE7re9w5C6jg9sJk1CznffkPoH4BYF/PkCoCxesUeXEyj/c3kEBQfhRegLPH/+HA8ePMDq1avRokULpEljnERmXQXcpzXMs5BNLCwsx6KKa1UWgkjWsp06ybNXpkyZgq/fvmL44RH45wzx0xQYWGYgljZcatCFrbFsVHkKDwUuGhv89GbpjaVWbzdLhfyliEs606AEFHWSgvLImttU4M0hLH1iYW9vb3WMGk2QLAoLa/vgMsRRoZT5gknFdlbQV1Cnh5yrdAVPhdLW0q5D0Q7itiUUW9qCAs94aOJ6Ik0sUqhQ6qDONU0dFYrPM0jNdSuTIgpklXINCmUthPt97yNsUBgmVpuIMjnKqDyeit0n757AcfEy2N66g1RK0wZaYpcm3jsVFwXtce74ORz+4zCcHKX9N0eOHGjatClWrFiB69evw8bGNLzy+ECFY64M7mz7QvgFjaiEljqxSPuTDWbXmSVeE3/++WfZ1OLu3buo/XttLOMWyP9U+weTakwy+N/BNzgMRYU69OSQqN3IkDYDSmQvAWOjhps0Lb72XEqFN4Z42xQTCxKh60OD4ulQ6swbjA2+GWsNhUVShOWc8VIggg/a0tdyllAzd03xomBunUVkbCTuvlZ45pfKUUbUk+gC/kL38sNLrX62VeFWYmESERMhO3lbA7bfkzpADjaauUoInfaUiYUq4rNiVpev8uaTREEj7nnYeykpOqmBXxzQok2gfwwqNwjHOtLsQQKFBArocxlsSqEOdNRSmsy5LedQxDnhJF83NzezuEHFl2dBn/fV51e1mlhYUmExoGx/5MssmQ24u7ujQwepyUK4svkK08LQ+cKvvh8GlzN8BgSBp/kaasHMOxlVyWUat0E6FgS8+SidGwwFPkjQFBOL+VfnG4RKRqGXAqjZYJaJhYWLt+1TJhYpMBX4gyFWz5A8AukJyjorqD+0qCfxtLlwhqMSVPPQ78QvKyxitSssaMHo6iAFiK27SfY01oOoz1HiduP8jTX6GZs4h6OUgDzNoa6TqtyxPhGsCAtLiuharKu4fe/1vXgfR0X6g34PEDIgBH9X/Rsu7+N/TrqMktltqW2lUHJpSUw9P9Uooldj6SzOhJzRUrxtOZfZbsW7qdxHU4s0abkC+jlg+yAdNjffjLaF2xrttfANDkMtmPnPZmDZgTAFijgVEZtUNLHT15pZGZ++fjKZeJvRoDiDAk1D8dSBrq/C50qLfWoqmlxjwdHKLQ2xsbEpEwtrhrVVhIJ421BUKIJvXq7z+PhQksiv4IW1unSKqntI2QOb7myCteBdrDzhdW49zYKZBCrU15SJhcbQhKJxMth0wkRTI2/mvKIVLS0Onr57muDjHdM5Ymj5oUiVUzUnQwANMsJsFHShx+8e43+n/4fMszIjU6FMcHJzQu68uVmmgvA1erR6EbnZdBac+YQm3XhzTSwevXkE27/TAX8CP/31E47ePwrPPKqW1LEZYpFtYnb2OPrKNiU7Av7yN7rwmRdvG2LBfDXiqni9pH3WlNkyGW0lp7iZF2dard2sMg1KXyqZhyMXlHfXNEF51qKxiI6OTpJWs8mmsLBqKtRn/alQyrazhx6bzwXpxDNFYUEdnkq5dNdXKBcWr2MVHuvaoGcpyXb2SvgVWAv6HugrbtP7qOnJU7goJRRQloLEqVACKCWacPxZ0i0sCPm5nI7Vt1Zr9DNfunfH93j6OdTLX6zqaIvv77/j87vPeP3yNbM/Fb7evZMX0uYA0Yec0mVj22dDzyXq1scbK5ijsCBq39CAYcxZkNC/dH+UdS6rttFTZ0NdhMco6Hx5MuZlwXeUd2Js8IWFTRr9F8wzL0kL+nJq/lZjgl+AH3121KDPzU9IjR2QZygalDmD8mR2sxZMhYpJ0VikwGwTCwPZw5ILkmOc//7hx4f1trHVBe8+vkNg5HW2XdSpuGj5qit4m7+3n5UCuDRA5VyVxS4+UYvC34fDGsAL8DOly6Txzwkai5SJheYTzYQoGsWyFWf/P3v/BM+iFInESRG1PbQP2fw8cCBu5EyNb6kUEwoC/U9nHVIoRPv2wrIGy1Aye8lEw9HW316PXHNzod2Odrj98jbMtY94x+VZvP8ShZsvb1p0jsXaW2txIuQ42ybh+bjK41Qes/P+TjTb2hxRnxWFW+nsZXC4/SHkyZTHJK9RNrEwwIL56FNpQd+3tNR8MQW6FO0ibodFh1mleFtBg7psEBqUgMb5JJpu4ItAmAI8y8PS7WbtUwoL64W1UaH4KtsQ4m2h80oibgIlqGoiQDQ0yBlCuODqq69Qtv2M+iRpDrRBAS49dsm1JbAGxHDBie2LtNc6RTpFvK054issaDHcKF/DZEGHImtSAXdfxa+z4PHVLh2qdP2GP2sAIY6KgoKUXcS2IQ+dqw8eoFWhVjjZ6SReDnuJ+33uo9PSTnCa4gRIob0iqPCnjACvVV7IPCMzyiwvg7mX5ppUm+Gdq7LGdCgZFcrEl9kXMS/w67Gx4u1ZvjOY4F45tLDLni74/F3B36/t4Yu9bfZo5C5nKHz9YTgq1MM3D8V0d2o4NcnXBKZEy4ItxW06vxoyhNRU4u29j/biS9w028EANCjJkVKx/noR+8IkmTTW4goVGxubQoVKgXmoUIYMtKudx8estrOG1FfwC2XC+08JqEUTQH1PKTV5z4M9sHQ8eyfvjE+pOUXjnxXE21TcmWNiZY3NByrI7T8Bvx1XBLwJQW/TLmRCzSzlk4WAm0I2JRFmLIKjgjVKhY+xBSZUB9xHAGnqA2TYOoEKYxLZnjmD8PBwWRbA/HrzEdQ/CAvqSeFc6kDaDFpIjj0xlmkz3Oa6sXToexoWPYbQWZwJOWuxE4vRR0fjXdwEt02hNjIaLFGk/nfqfxh1dJRI1+pYpCM2NtugUnxY08SC1zUUz17c5E5iFHImaJEIi68mniukS2FhTPH2vCvzxO1aHoompL6g82fWdFJQnib6pORSWESnaCxSYO1UKJU8CzMIuE/E5VcQBFqBPuCFbNoG5AnoU5qMLxW480phg2vJ6Le3n0xfwXvQazPhSZlaaAa7T99xbAXw5zFFwJsQ9DZgbySq9/oDWb8qLvTHn56M17I2KYC3KF1zc02ij/e75ie/g6zw08oDHocPH67RxKFZgWZoX7g9sqbPqvb77z6/w55He1B+ZXk2zSi3vBzmX55v8GlGkaxF4GijoB7SAimhz9tcORb7g/Zj231FenZm2yyYXGOy+L0v375gwMEBmHphqnjfyAojMb/ufFmTxlTgmxv6LpgPBB0Qt7sWl5zMTIk8GXOL21vubTGKK5SxxNvKblA/V/jZYM9d2KmwuL3jwQ4YG9ZiNxsTEwM7O8t9ffogWRQWKVQoBYg765lJsUC4EHpeZ/qQLqAC6Upcmmf+zAWQw17yvNcV/ElWV/csj0weYiFH42tyFrFknAmV7BSd0mtHW7DlBJKGHNVbO2iBSIvQr1+/qozqPVfvRukI1UyGn378QJrAm/j3pkKFHBYTwhyOkkOehf9j/0Qf/+D1A/kddIgpDSn37duHJk2asOmFUARQwfH0qdx5irqOi+ovwuP+jxE1IgoL6y5E8WzFZYUyv6C//+Y+xhwfo5hmzHND512dDWIBSpOHSq5ebPvVx5d48Ebpb4xnYmGq68/7z+8xPGCEeHtyzUkitYmuI213tMPa22sVrwmpMLXWVIyvMt5s10e++EqXVvfCgmxMiWYj0M66FJP0DqYEP/1OyJpZr4mFkcTbRIMSTD0c0joYVLzPnzv465exYE12sxlSJhYpsNaAPB6+eWuL/NbjTxXiPlPgfOh5kVNb1d0wwUX8SVaf96lkjpLitt9VpU6rhYG3HhxQboBWP5sysVBfVPDFBBUXnz9/ZgtcWuy6btoTb9Abvn9Ho+Oh4s0Tz04kC51FYpO9Oy/vyPjzIqpR+1J+18mTJ1GvXj1kz54dHh4eLHV78mSpy64OHYp2wOnOp/Fq2Cvc6nkLbQu1RZY4uoW6lPSdD3ei1PJSyDIjCyqsqMBoKrpOM6poaDsro0KlMg0ViihOYTGK/bGWey20K9xOzPhpsLEhDj1V0F9tfrLFykYr0aeUNK01B/iJhT4i21kXZ8loewk5uRkTQ8sNNcp1mxdvG2tiIaNB5TaszTAflBf01rAZH9Y+sXBw0Czc1tqQUlhYOBWKt04zuO1sXJKuNeorlMfnH7/onpzdomALcfvIkyOwVNx6cUt2+1fvX7X6ef6iRLSI5AyhoKAFJv1vY2PDvohaRnxpAn3P5sWreJ+D+rxZ30qTn8nnJsucaZISCmYtyBakwnQw9L1UUCnjnzP/qHVuY29YayB3k9xIl07eeaVC7s2bN6yw40EdvTJlysT7u9wyusGvgR+eDHiCN0PfYK7vXBZYpm6aQcXO3dd3MfLoSDbNcJ/nji67u2g1zSAnOU0KC1NToc6Hncfiawpef/o0dpjpO5NNIh6/fQyf9bVx9YXCTpucAXe22sHoZeaGbGKhRyeep9cIxZQ5kCV9FlkRedJANtSmsJs1Fg2K4OboJp47aNGvbZittoj9bB05FjEprlApMFdhYeiJRTX3auLF3v+R6QTcJ+PyKwxZWPAnDb6roy26lewmE0ebwrlCF/TbL9dXaAueR52cqVB8UUHbJPSkRRj9nyZNGrHIeP35NZ47/pRw0BvXcCKbyaZbmyLrzKyosqYKpl+YjqiPpqMbGhv5Mkvhaqtvxp9ncezZMXE7u312cTt9ajt2xXlRIRJXrl3B+PHjUb16dTg7O8PW1pZ9ZcuWDeXKlUP37t2xYsUK3L9/H336aNZZp4KwS/EuONflHJtmBPYMRKuCrZDZVr2tNbkI0aJUmGZUXFkRy68vT3CaUSp7KbZwJ5wMjl9nwd9v7MKCjuXB/kNEMfbv3r8hd8bcuPb8Gmqv98Xjd4rCKae9Cw62PSAToVtKYaHrxIK0dbzVs6ltZpWRzU6RdUJYcDVhEwJdptTGEG/vfWg8GpQA94xu4va2ewoNkLHA61It2W42OkW8bd2wOo0Ft2A2dGHhYOsAL1dFMB1dcCid1digCx911AjuDh5wz0j+MIYtwHgeqrYgNxSn9IoLwnd8x+4Hu2GJoIWCAFcHV61/nqcIJFcqlKCnEIpHoahQRmBkIGqsrYl5pb+yLAa1z5UqFbZVURUU03t748UN/HnqT+Sanwv5F+ZH7329cTH8IqwZNTmnmPh0FlTgkzWsgIJZCorbOR2c2f+xX2MQhjCMHDkSu3fvZsVDZGQk+3r06BGOHDmCWbNmoUWLFnpdeD0yemBZw2V4OvApm2bMrj0bhbMWVkuVoWkGUbyGHh7Kphke8zzQbW83laRxKs4r5KzAtsNjQuPNLzElFWrGxRm4+1pBTyuZrTT6le6HI0+PoP7GBoj8oNAeFMhcEIc7HELRbEVhKeAbOLouAPnFu7uju8mdrZTh5aLQ4BAuhF+wCvH23Mtz1R7jhoRwzBAOPj4IYyImrrCgKYk5MmQ0vQ6RxiJlYmHlsKbigi8sDE2F4nUWpqL+XA6/LCbAVjVAfoUAext7tV0dXeDlKiWErg7ULF3Y1OCLgTGVxmj988mdCsUXFcKEIr4OXu11voyvPsMLuOoMlaC3Hz/9hO8lSqDzgiv43ev3BDuKz2OfY+PdjfBZ74Nss7LDZ50P4/nrM2UzB2gakJjOgneDosmoo62jeNvF3kXcPhUiTTBNAZpmdCvRDee7nsfrYa9xrfs1tCjQApls1QdMvvn0hnVWiy8tjiwzs8BrpRdWBa5i+48szyL0tFmpUPdf38e/5/4TC5h5dedg672taLWtFWK+KpzyKub0gn+7g8jlkAuWhG9c8aUrZWXTnU3idrP85qd3DSgj6d5efnhpFeJtvuFhaBqUgCb5pVyRG5E3YEyQJbalTysIKRqLFJgUfCc+2sATC2XbWX8T5FkYQ19B4LtT+i6UOxeXxKnnQhXTFUvC8SdyoX2vMr20fo7kLN4Wigqe+qTuMTMvzETb7W1ZV51AWQw1uoEFvYU6KgqKHy4u+DJuHD77+yOdkxN8PCXXk7p56uJql6voV6ofcjvmVqGsUYF9MeIi4/lnn50DRfyKYEjAEKNnMBgC1O0XUrJpkvo8+rnKY5YHLhe3C2QpIPtezgwKBy3lc4I5kDdzXqxotALPBj5j04zptaajUJZCck0Il7dw+9VtDAoYxKYZsy/NFr93JuSM2SYW9DsG+Q8WQ82GlBuC48+Oo/f+3qJ4vqFnI+xqtZPx/y0N37niK7H0dXX4/PUz7nPuY0PLS+Jpc8ErzjVM+HwioiMMWlgYemLB06AypHVAaefSMAbq5KkjbkfGRBqVbhwb14y149ZRloiYFI1FCsymsfhs+MKCTh5Z0ikoHMeeHDN69/okt4io6lbVYM/rYONgsIVy4/yNxYTclx8idc7FMBaGBwzXuwPKX5SSi8ZCWaRNBYW6ooLejwEHBmDc8XEiV12AEPTm8fNP+PD+PT4+eICvY8aQslg8nhzSKjrzp0JOI2/WvJhUfRIud72M8AHhmOszF96u3mocSn4g5H0IC5OjDAbn2c5osKkB1t1aJwsPsyTQglzAqlurVL5PYmEBRMnhkdE2I7KlV2guzoaes5i/kaYZvUr1woVuF/B6+Gtc7nYZTfM1Za9XHaK/SOeGVTdXofKqyirZHtpMLBwdHWVfyna7Avr16yd7XNthbXEuTBHUl9sxD+OWjzsxTnx8jxI9sabxaou13PzO61B0CLQjnc8PKBaoOexyyPQN5gTf8JpzaY7ez/fxi/EmFjwNqoZHdRgLRD8UnNuIbnwu7JzRfpc1TSwypGgsrBvWRIUiHq/QOYv5bLiAPP5C55NHYSn3/ksULoQZhgsan6XgmWBFVy+7nTM8OQGovuAv/PouUujCxms/VlxfAUsCUR4E5M0kLe60QXKbWMQn0lbGqw+v0HhTE7ZIFCBMGmTd5h/xXzSFwEfKN7j35h4Tf5PzkX16e3Qq3gm7W+5GcP9gnGp/Cl2KdIFrBlWNDLktEUWo38F+TABecmlJ/HrsVxWevzlBNqYCDgbJudKUAcMvqMkWlge998LEkmg6119chyWCLEtXN1mN4IHBbJrxb41/mVYkvsnDzZc3McB/ABynOyL3/Nzou7+vbJpjrGsP70Dm5pgLi64tEm//Vvk3zPCZbrEcc4JQFOgKvrCtm7cuLAVFshQxqJ6Ap/napla4KxmDBjWqwigYe+IpQAhxNGZhYcmOUJ8/f2YOeClUqBSYFMIYz5DJ2/HazhoxhZsWD9Ff3ov5FYa8yGZMZ7jCQtm/29jOFdqCzwWYWGOiTs/Bu0IldY2FpiJtoiBVX10Dp0JOioI/EvILU4tfKv0iPWd8lYVSt+9EsJRnQb+XLGzJ8YiKjeLOxTHLdxZudL+BkH4hmFxtMsrlKKeyYKDfRYF75C9PPP9cc3Oh5baWzFjAnK5lnYp1Erdvvbwt+96ks5PEbepOqqNtaJoDYSmgaUa/Mv1wsdtFvBn+hk0zGudrDNs4+0xlvP74GuvvrEerHa3E+wwRzqcOwtQxh50zTsbtv1T8zPGdg9Feoy2+mcbTxbT+2e/fceNFoHh7RHkpGNDc4HMbnkbp3xT49PWz+NkaMqNj36N9JqFBqbu+Gisoj9YBwt9kb8GFRXS0YuqZMrFIgZkKC8NToQg+ebgk3SDjFRanOJvZqgbUVxAyp8+sNmxJV/Qu3Vvcvv7ccrqp2+7Ii5wmBSUhnM52s3En36Q8qUhMpE3GBTXW1BTtOImmQxc/osIRyjtXkBUWCaGaG6W/KXD8qfqgPGU7W0c7R7Zo9W/rj7ABYTjY6iBaFWiF7HF0IR7ktBTwJAAdd3dE1llZWdDbhNMTWOqwKVEsWzGkFXUWcrogL8gWONXKdqxVclVRS5G0dASfCsbZSWfZNGNtk7VY13SdbHKakI7iyLMjbJqRZ0Ee9DvQzyC8ewGpU6XB81jF86VLnZ69rq7Fu8IaIOwbulhnk03wt7hmCwnweYqeuUEmAbw+QtcwRgGCyYNtauukQQloXbC10YttWTiehVIA+cLCzs5yix99kFJYWCgEfiDRI4wBsistklVhPXgl4hJef3htlN9z0kjCbQKftstTMHQFdWyELiuJU3m+uDnx+3HJdUiduFQXKtTXb5bBbzfWpIK+4ptSEJZcW4JmW5oh6vM7druoUzGMqzIWB4L2s9v2aTJgeeNlGncIi2cvjky2WcR9PrFuLL026obz04yKuSrCr74f7vS6g6A+QcxtqphTMaRRCnujfZ2C3v49/y88F3oy+k2nXZ2YcNcUyJspj8p9NGHhtQdjK41VeQx9FoWyFhL1XSR8NkRDwBRwq+KGSr8qbLoJ/2fvKsCizLrw+W0BRREVUQTsRizEACxU7O7uzt21dtV1V13Xde3u7gYRUBFQVETsLhBRbBEwV//n3Jl7537D9HxTwPs8Pn4zMMHMF/ec84aHowfTThS1cSLTjKg+UdCiZAvIm0PmhCVPudt+czuUWV0G7BfaQ/2t9WHv7b16vS+6uM6f0w6OdjoCzUs0B0sBnQDqUljw7mOGskjVFXgN4c+1OMHSB1+k4m2xhdsXeDeomoZxg+Lhks+FifRxXWOINQfvomnOVKhUqdWsLtoiS0D6/KsUwNzHwsoE3IaaWPC2s3iCN0RiMC6uzjyR0B3y5cwPFQrKuKdioEDuAqKM1ZXxQNfGrAVzAFJiKHBhpivSu3ibF2krKypwVD7xxEQYEzyGFaPNS/jBltabYUbYTPZ7C5r8A64KFtDKgItMOpF79/kNXONoGho9XkqZotMMext7GO8xHsK6h8Hz4c9gT+s90KJEC8ifK79C+s3h+4eh1d5WLJzv3wv/Giycz6e4j8qf46IKFxGKQHQW0qkF6rswL8QSgTa6le3dyPat1zfIIgnTyXe02QHxI+MhoGMA+11FC2ecGCJNtH9Af/UvlpwMOf76CxYfOABYRmByxjS8RkhrsmI2xSGkWzDUcpRlBVjUxEKHa/PF57Kk6LE1xoK5gbf23XZjm17P9UlaWIg5sSA0KOnz2mS3gepFqoMxgCncFAfuHBD9+fncL3MWbycnJ5PCwtLWpZoiwxQWlgbrHFbsAmQo9xTedjbYALazt1/dhjefXpNtFLeK7efuYC0J3JJ3GNEHLUu3ZNvHHki616YGXzQt8l2k8/OkV/G2piLtpM9J0HFfJ1hxaYXAonJH2+3Edevd57fkvnZl2kOPij3Svo4KjQXC29lLoc5CW9BpBhYYNJG6SYkmsLXVVrg/6D7c6HcDxtUYB2Xyl0lzTNFwvukR01k43+Bjg0mWjFjoVUlmzawIFexVNxDqSYXupsizEBP1nOqw/YIGgDJwu9+YGmPgTM8z0My1mcDJThmqbagGXlu9JDqv5GSw8vODHHPmQIGPHwEJV7g0m4GOfpcBauapACe6BxOKlqVB14kFTuaoBSs24AytDdAFjV1k19brL6/r9Vy0ABBTuM3ToLyLG54GRVGzSE2DBuXxVCjeXdPckJKOrWYRmYWFmYI/KAwl4EZqEj1ZBT8MScOH1he8V73Y+gpEQeuCojmMUKDtJAXvkW4qrLkkG/kj6haXLcr0CshLJ4UFT31CKCsqHr97DA22NoTgx0GMUra86XIihF8WvQxOP5HQiByti8Ji30U6dZI00VnoAvlphlN+J/it7m8Q2TMSng97DhuabYBGxRspXLRiON/OWzuhwY4GUGhRIWi8ozGhkegTzlelUBVBkSqPUdVHqXw8r7OIkE40LRF1itZRKkQX5FhkyUqocrvb7YanI58Sp6mZ9WYSdzdF2oyvC77C5eGXoW/NvjDP0RHg8mX4n5xgHx/lngwQ/LK5IB/EIgsLLY81PF4pPIvK6GnmBH6KwifR64LPBigseBrUxFoTwVhA4wOKywZwhePXSuZqs0wnFqivyJxYWDgs7QukEwv58Z6YwAOvrvQi/zQ5XvSQrvAnEqcSRL3i4hcW/EJZrKKoSJ4ijCP97ftXgfjcFJh7dq5eIVI8+MVgeqBCaSrSjoyPBK8t3nD7jSQtGrUQRzofgT5V+sDlxMswI3wG65yubblG5zAx7NQXyGXPFpqG0A/w0wy0s82dOze0K9cO9rTdA4+HPIboXtEwxG2IwnA+tK288OwCTDg5AQpLw/mQEqbLca+KJta+bHu1nxNSI6k7jFg0RmODX9RifgkP9OpXdu3B729crXFwuf9los1QhcHSIkIRcG/Ps1k//r45QNtJdjg35eKTrs0JTrZO8D/p8goLqKuJuqdNY6immBkWgQ8CTUKDQjQvKdMAvUhNFN3hTiDeTpMbZF4aC5t06giVoQoLSwMvPDLUxALhW8IwtrO46AuPk1xsrbPbQNXCVUV7boWvp4amog2qFanGtjdclSUJmwIJyQlsW9/PMFvWbOlmYqGpSHvHjR3gt8uP5EsgSuYrDad7nQKv4l7kuOp3ZAD7LMbWGqsXLQDfAz4vAkXhxshpkLezLV2wNMz1mcvC+ZY0WgJ1HOukucj+kIbzYVI2hvMVWVIEWuxuATtv7tSIeuntpPhzKpi7oEDwzi+w2Xv+XxbW7Uf62U0521pLgb2VPZTNL9E8XXlxWRCqyReVNHhTU1jZWkHWPFkBbAAcVfwe7vH/ey6ew5SpQBfgmgBpftSNLEfWnALKkbnBjnMtXBKtW1AeFt30/JRTJPE2/16MSYNC4Lkhv7SpgH9b1HPZ5ER0jYWZTyysM6lQmUiPVCh5nUXQI/F0Fg/fPYTnKQmssyem/7YxfchPxxrHaUeTgmlFc5k2QBfwEw9LzrHQRKSNF62Z4TNhYMBAZq2LomMsKkrlL0VuTwmdCnff3ibbVQq6wW/1ftP7vXlLCwuEsVyaFE0z8B+G8/Wq3AuOdjxKwvnCuoVBzwo9wVFBOB9ekDELYXDgYCiw0B6qrq8KU0KnwJOkJwpfq2dFWZ4Fj5alZBolefATFMy0UTTZtDRQvQgaAeA0SBkVShucjzgPb5++haSEJPjmoDxNGs8MPxxkOjNLAt+pzqIFm2Bh1EK2Xb2wrAFkjqheuLreWqLP38RP3eb3U2PSoCjK2csMSPbd2ZdhNRY2mRMLy4elUaH4iYWhqFCIigUrQmErCUc3LDZMcCITTV9hABqUIdG9kiwx+OmHpwYTz6vD72G/C25XLCSxB9YVlh6Qp6lIGwvxXod7w7xz89h9/d0GwMGOB5mrEgrz11xezfz/0VpWDDtHOrFAhMWJp7PQFvjZyE8z3BzcSHjatX5XIW5wHMyuP5ssfuTD3lCvhI2BpZeWQsW1FUk4X6cDncD/vj9bELrblIbfwrJA3AKAbzOB/D/tNMCkyiM1en8CnYUFBOUpQ51iinUWvP21XqYVAwbDdyXXrh//+x987dcPLBF8jk4WFRkg8jgRe0KhHs4cMdBN9v6epzzXS1+ByJlN//NT0MMgTvhuXBoURYPiDQwWkinQWJixK1Sq1G42vSLDFBaWBmMVFrgwa1JCEpb36b+PxFte7MJC7PwKQwM7Q9RxCicGe2/p5zWvK9bEyITbuUSwGuQnFpYWkCcv0sb9VlFR8Sz5GfjuaAoH7x5gi7p5DefB4iaLWGGVmJIIQwKGssfMbTBHLxtfHmXsykAhq8Jk+8yTs2ZTwMmH8+WzyQfDqw+H4C7BkDAiAY51OAYdynQgVCZ5oPgUHVy6He5Gwvl8VteA917u8Nup7+CUBJD1B5D/Z4QClOw8gDgZqQPmc+TJbssWF2IbR5hEwP1Edu7k/x59CovPw4fDjaLZ4b//SSYU5LmxcEGaZKFC8GXECLBE8AvArBp+PmjA8PaTRJOConfcX80ZzUo2ExSa7z9KMnN0LSzEmFgsjl6scLpqTHQuJ2MEYAMjo4q3bTInFpkwNvgxHh/6Ymg6lFg6i/DYCOZkUaNIDTAUdAlX0gR8MbT9hixl15h49VGiC0DULaa7G5SlTywUibQVFRUxiTFQf7MXxCReIrdtsueBPe33wIjqI9jv43MNPTaMaS6alWguaucTX4desFO+JcOl55L3Yk5QFM7n6eQJa5uvhdsDb8P9gfdhWu1pUKlApTSBjLhA8vO/C0UeJJKCggfeznL1KuRYJnPtUQakB9UpJhE/oyX17dcSSpqlAYNGnfO6sGwFOvEVUKG06MjL4/bnePDs9QVm+ADEZ5cUFPFSu9k1PXoAWOjihKesaBoStvDiQsGk3RLCxXht08rLK/WbWIjgCsXbIk+oZfhQPEXAlHRqJIJN03ef3mU48XZKJhUqfcDSqFB8YWHIiQWikatkYoEIeqh/YRGfFA+PkyShbjWL1IKc2cSzyVP1vdJuthhAxyCKqARxBWaa4OvXrwJ9xVo//cP6LDHHQlOR9uG7h6HJdl94JtX1OOUpDid7nIBmJWRdQ8TqmNUQJPVPt89dEFY0Wy76uYEXROqTZ2EsyNvZFspbCCZ4TIDT3U/D8xHPSTifn6sfE10OjpYUEQrx/Tt8XrVEIGRWBt6C2rLzLCRF/5fvn+GStKgViwoV8DAAUnIC/OENULwCAJZ5xQHgD3y9HOImMRsT/AJQ08ILQ90oelfsDZYAqudCHLp3SOvH89Rkfa+jQhqUtSBTwtjgg/L2391vkImFOSdvp2TmWGTCFODHeIYuLApaFQS3QpKQoWsvrxCqiKXoK/iJBabfioVGLo3YBQ/H729SxXtuTfDTyZ8Et4vYFhF1YmEJdrOaiLSx8Pjn/D/Q7VA3+PhNclHxKFIbwnqdJl1NHrde3YLJoVPY7dV+q6CQdSHR3zevszC1+F9fO1tBON/g+3CtzzVw/KD88fgNWb9OAseljlBmVRmIeR6j9Hf5KZwl6yzqFq2bhjMu1sTC/75sMZ2ewOeoaPL5vEp9xXQKeM7vW7kvWALalmnLth+8e6D149EiWiw6rJAGZVw3KHnUdKgpKHgy2sQiNVNjkQmTu0J9MZwrFIVvSRkd6sQjmUBOb32FgQsLvhv4MvWleM+bJQsJsKJYd2UdGBNo+ym2uwU/sTCVIF1MkTZ284YcGwK/hcncnLqU7wIBXf3TFAz4u32P9GOe8EPch0LTEk0N8v5xv8GgPUTk03OiGSKYArwAfO+9veC5vQ4kqAiPxkEG/TkuBJ8mP2U/O3jvIKy7vA6+fJMUtW6F3AhdDREeF265OgsFAm6+sNB1IoYNnujnFyE9QlsqFG+RilOAHCIImY2Boe5DFf7NmoI/d+hrLmEONCiKFqVasO3LLy5nOLvZlEwqVPqAJVOhUqWdWEOC9wMP1tN2NlwaKof87NqOtcFYhYWuzhvKgJ1anmpjTLz7LOOdirUA5i9M5jqxoEXFt2/fVIq0sYPZYldL2HZjG7sP7WLXtVinUOQ4M2ImXH91jWyXtSsPf3ojmcQwOh6is3D2YoYIyL23ZGCIYOU1lWFI4BBI/voBVlcHIiZW5lS0u46tws8MF8rjTo6DgosLQsU1FclUrkrByuRnrz69hHtvTZ90rwtcbV2Zs965p+dJ0a4NFSopKUnwz9nZmdx//OFxYT5PO4Bcs3Kx35syRTZ9Mwc8PfcUnkU90+h3P33VbmJxQGrGgOhUrhNYCmxy2Ah0SuisZgrxNl7TzYUGhfAr4WeQ6zavRzXniUVKZmGRCVPAygjJ2zw8i3mCVTZJMRPy8KTOabgvUl7AnTcSIWbVwtXAOodhx338RVtMKhRisDvm3kpw7eV1MBbkc0tWNNUvv0KheNsMNRa8nkKVSBspTZikHZlwltnFbmm9BX7x/EXh7598fBIWRS1izlgbW603eDfLXGxn9QEeTy13t4S6m+sK3Fv+rQ0Q4wBpnIp+ZMkC36tUgX6rrsLToU9hUYNFTJfBAxfLTz48gXVX18FZ6XdIMwrMeZKmDLjP1ZUK0VGwjyFuYlCh/DlNAf9a5oqitYtCkZpFtKb4qMs4won94/ex7PZwd/NM21aGwjYSlzjE2itrdS4s9JlYLL64WG24pTGBE6d8OfPJgvKeiaNj5Juw5qyxSM2kQqUfmPNJWR58tW0MKhSetLydJSeclx8T4foL3RbSvF2tl7PhbWb5izbf5RcryCeX1Av707ePcPuVcZxrhh8TXjhtrSS2nPrCnAPyaFFB9RTK6BHYeWuwtSHEJj0mtwtbOUBw9yBoX7a9wt9//fE1DAqQFYgzvWZClUJVwNDgOcynYy2rsMDv4OeTP4PLMhc4FXsqzc9RTOzTFyRORXmlBYajI3ydOhW+BAVBDjs7sLGygT5ufUg4JkVZu7LgaKM8S3rrja1gv9Ae3Ne7w7TT05SG85kjeL3I2adn9RZvY3OBfvaFchc2uAueOWssVl1eJS1dAYrlKQZ5c+UFS4JXMS+Bc50pAvLOcTSocbXGgTmAt/jef2e/+BoLMy0sfvz4kTmxyETGoEIhmrjqT4cydn4F3+0S07aOohInAF5zWZYrYUgcvX+UbefNId5F1FzF2/JFhbIGwMpLK6HDvg7w4WsSuV25YBUI7x0G1RyqKX3eUcdHw/OUZyyYaWQNzQLchNB+Meds6wxOeZwZt5lfSJkz0FrZcYkjLIteJlgcyy9smVPReIBZwdPh07178G3SJGJ/ytvZ8gUiJp9f63eNhPP9Wf9PqFa4mqDYRXyH70TkikJTDOdzWuYEnQ90Jo5AfFqzuUEgRH8izOXQpbAIjQslNDpEM44K+T99wvbMCPz5R93EYsetHWy7Tek2YGkYWV12zqE5HMa0m5XQoD6xdYWHoweYA/B8ILYrXMoXywjIS05Ohjx5VIjVLBzp4yyVDsFTiIxBhZLXFATraDsbJtVX4AIE6VWGBn9Rev9Z+wAidWhTRnYhC3ognnuFKvBWnR3LdTTIZ2UOVCheT6FKpI30mHHB42HCiQlssduyVCsI6R5McgSUYfP1zXDo3kGynT+nHaz2W63TIk/XHnEDF29mQ8oLJ81ZRzEoYBB8+PJBYYccKWeU82+Xy47d71vCV6PXwOwKFs5XbTiEdAmBZyOegXtBxYUhPaYDHwVC10NdSTifxyYPmH12NtHYmBOw+5pPSvvCiQVP6dKFCsVbq/J24FnSy8RCQyoUfo5339xlt8fWGEv+z5s3r+BfbKyMKmVuqFyoMjuO8Ph5+FbzUDi+IaFrYcHToLycTBOKpwidy8uC8u6/vS/Kc2bazZoHMlRhYUlUKL7aNgYVirptoP8/4mz8GUj5ol1B8/7Te7j24grZrmhfGfLnSsuvFht8Fz7ps6STLSYGuA1g28gzN3TXVH7BtKiJRBsgBniOrqmpULzzkyqRNi4s2+1tD6sJHUKC8bXGw46224kwUhkevH0AE0Nklr3Lmi0FxzzKaTgqwb0tbSY9/EXcXHUWynQUuBjO+r9srJAoauPEOujW2awhWXpuQCoaujspg0B8LGdnS8P5WpaWOcTgJGOKxxSoWKCiwnC+W69vwdxzc6HEyhLgusIVeh/pbRYZGFiw0hTud5/fwtMPMjcsbYtZ5JwH3D9GtnNns4LaRWpb5DVM0068qsJi6/WtTK+CqfC8XsGSkDdnXoUOV8YQbwtoUDXNgwZF1xt8UF7SJ/2v36lS8XbOrLn0yo8x9LUvNTU1kwqVifQdkMdftHxLSqYWX75/EdCaNEHk00i2kPB2rg/GAG+hqkkol7aws7JjnUhc2Jx4rJ8VrzoMPCpLgcYuF9JJxIK5BOTx1CeEsknFo3ePwGdLQzgZe4K9/5XNV8Is71kqLxpYNPU70h9Sv0mOmz6V+wgmT9qC79prU1iYs85ClY6ign0Fsq//90PSda9d1FOwv/Su0ptMYRBNS/pqvNhV9Hv43VNtF+Lqq6vwU+2fIKx7GCQMS4DdrXZDc9fmTOgpr59BC1u/3X5QYKE9eG/zJt1ZQ5wHtAnKk+/A4qRGG1x8dpG4ZCEaOjeEbFllC29zXSwpcoiKnBOpkXZAVWGx6domti0fdmlJqCx1P0Nocw3RV7wd8jhEQIOqXdSwLo3agp84ixGUR7OMzJkG9enTJ3L9y6RCZcK0VCgjTSz0tZ01tr5C/mSb/NUwC4paRWXWfJuuyi50hsDpOFmgml1uGd0kvdjN8kUFdX5SBMwDqL/ZG+6+lQjm8+csAEc7H4VelXqpfY25kXMhOlFi8epqWxLmNZxnEDtDdcAJSQlbSfLuxedRady+TIUdN3Yo1FGUL1Ce5IDcfHWT3de9QndwyesML1IllpCNnBsL9ANNXfW3Qq5epDqhWVF9AhbTGM6XO3du8C3pC9tabYMHgx/Atb7XYEy1MVA6f+k0C+yv378QYey0sGnScL6yMDRwKKF4GQt0YiFfWGg7ZTj2UDKtQLQo6Sc4Vi1lYoEOUZ6TPTWi+PANDx54jrjyUjIBR4ytKaFBWSJ6V5IlhfPZLoYWb5srDYqihkMNto2UR32RIj3H4qTPnGlQiMyJRTqBpZyUaReHChvpwWIMNHBpwC7a2uoswmJlhUVdrntnSPBppIZauHWv2J1tazvF0cfVol+VfqI+N38B/2ICKpSmIu0t17dAi10t4O3n1+R26fxlIaxXqEbFKrqSzTs3j9F50FpWFWVKW2grwvaR5llgxx8neuagoxgYMFCgo0DK4oYWG8DF1hV23drF7p9SZwqZ9Oy8JQlrzJvDFlY0Xw7HH0oaDkhVwvOFGAWvh2Mtsv00OR5ipdaifDgfUqac7ZxhRv0ZcK7nOXg+7DmsbboWGjg1gDzSkD0eKNjffnM7eG3zgkKLCoPvTl9Yf3U9C+czBNBtzDqbZF97wPHos2h5maVp2zgpwwwbnrao7XNZMhXK/4E/06rY5rCF0nalwVLRqawsewPPBZo2dvQVb597es4saVAULUu1ZNuXE2VFpL7XT3POsEhOTibXPmycpFekj7NUOgWturXVOuiDfLnyQQ0HyUUe8yg0tXzERf0laRAYLgTlk48NhZzZZSdbQ31OHct3ZHQYDPMxlMPPgzcPBLen15su6vObSmPB6ylUFRXIpcYU7aHHhjLqTUPnRhDa8ySUyC9LQVcG1GMMODqQcbKn1p0KNYrIOmK6gn+viihkkfMiNc6zuB8gjkhRWx1Fq92t0ugosNCc5DkJovpGweKLS+DYwwBWMKxqvgqGVhsKI4+PYr8/r9Ff5ML96L1kP/UsWgdsc4pjhVy/uIw6GR4fnubnvDaDTjPwuNzXbh88HvoYonpGwcDKA8E5r3MaS1bUhpxLOAdjQ8aScL5KayvBuJBxoglG+QVy7aISxx3qXKYtFQq/n9tvbpHtmkVqQUGrgoJ9zlKoUOrAL6yVTSxWxqxk2z7OMgchSwTuu3xhsP7KeoOLt5EGRUXyuNA2NxoUwq+kLCgvUYSgvE9SKpQ5C7dTpfoKS2p0a4v0cZZKp7CS6iz4LrYx0KSEzIUk5JFmU4vzmDgr5WQbI7+CgudS8k4jYi8YeC7o9uvbDfI6g/0HG0xfkdZu9qvRiwpVzk9YFHY/2AP+Of8Pu29w1SFwoON+UuxqgvEh4yHug6Tb7elYByZ6TASxoaio9PxZOeWjvlN9gc6ilJ+EGmVsHcXJ2JPcT/5HOoXxo+KhU/lO0GBbQ4hJvER+kid7XjjY6SD0rNQTxgePh5cfX5D7m5VoDj0r9iRp0BSorxAL/OcUHpe2sJCH/DSjTMEy8HfDv+FSn0ssnM/T0TMN1xo1YHFJcSScr9qGalBkiSO02tMK9tzeI4oxA287q0sxwLtBIQ1KvgmQXhYjfGGhTDvAh6aNrjEaLB0uti5se/ft3Vp/TtoWFuZOg6L0LtqcQFpmzHPtcj544HQLtaEIKwMHoOo7sbC2tk43x7IiZBYWZgxadacaSbytyHY25JFmQrPwJ+FG11fIdyYMmRXAC0x339LsoqAt+AupIdxPcIFDFznGEG9rKtJGB53G25vAkfuH2fv8p9E/8G+TBWo97vnvZOfNnWxxvK7lWq1Fs8rAd8C13cccbBygTH5JENSlxGgBBckUOgoUZsf0vwS72u2C6OfR0HBrI3jyIY78rKhNMTjRIwQaODeAA3cOwN47e8n9aF6wtOkS8t0FPuAKCy5fQRl4PYYq4GQpR5acAstqTYH7VbZs2UiBgf9oOJ9/R3+IHxYPoV1CoUf5HlDEOm0qdMrXZDj95DQMCBgAdovsSLHxa9ivAlcnoxYWUjcovpvL02EsbWLx4NgDuO9/X2sqFDp90UYRTu5rFpHp3CwVzUs0Z9u3X2sWtso3y3Jmy6kzDcqc9Snl7GRBeVjgi2M1a76FRUo6t5pFWNZZSk9YWoXICgupu42xgBd55FMjTjw6Af99TxuUJY9wbjFgzMICrS8VXazEBq93uPRM0t0VG7TbghhXwzB82OxS3Y6hxduairQvPb8E9Td7wVWpSBOLgn0d9hEajqaIex8HY4JkF86Fvv+SgDqxwBcWuhRkVGeBC3w+md7YOoodbXZAVL8oKFOgDCk82uxpA++/SEIl3QpVhdO9QqFiwYrwIuUFjOY+zwWN/4EiNkXIVClC2kAoZuNExN76nH8fBT0SdC5rSXUWTz7E6py6zYfz0WlG1SJVYanvUrje/zoL53Mv5J42nO/Hd0KPWnRxEZRfUx6KLysOXQ52gcAHgRpPMyShf8IFoKY5FkhZi0yQ7B8lbEtCGbsyac4LumRimBIlm5eEUi1KaT2xWBq9lG17miGFRxeMqj5Ka6MRXcXbJx+fFNCg6hSTGQuYG/im3ZmnZ3R+Hp7ZwbtqmmNhYWVlZXHrUW2QoQoLS4O1tLDAxYwxOfHYQWro0pB5suPiT93J70LCBbJdPI8zOOV1AmOBF+YacrFcr3g9yCblAid9SYLnyfrzQXlEJ0QLbo+pPQYMAcpnNuT+RIsKVdQnBHbFm2z3hUSp45BzXhc41fMk+LpqTrHBoneg/yBI+iIJR+xUrhN0rdAVxAT//nWh28nrLEyho4gbEQety7Qm38ncs3NJ4UGLJF/XphDU7TgpHvDno4PGwJtPkjyV1qXbsCArdCyji9xmJZvqfWF09XUV3K7PNST4Cag+oJQpOs2g4Xwnup6AhOEJ4N/eH9qVbgf2uQumeey7z++IQ1PnQ52hwCJ7qL2pNsw5O4d81sqAXWXe6UabKUPw42A2XWpRyo99vnwxm14WI3yxJF/gydPhhrsPh/SAgtYFIQtXGKLznaHE21gcmzsNSpGw/d6be6JMLHKb+cTCJh07QiEyCwszhg1nOWtsq8rGWugskFJBvbLrG1FfIV9YGLr4KsO5kqyJWSPqc48IHGEU5xc6sTAUFYoXaSsLvcPF67zIedDzcE8WuoaaCOyYl7fXrgu+4MICOPM0gnXRFzZZCIaELsUrrx8IjZXZCRtWR4GL0xZER/FrvV/JAhuPj+GBw2HWmVnsdwa4DYQ97Xez4wgpZZSSZpfLHhY1Wci+Q4G+QgMalLbgJ52GcF+TD+fDf3WL14X1fuvhzsDbcH/gfZjsMVlJON83uPn6Jsw5NwdcVrhAiRUloM/RPgonUA3sa8C00wBxCwC+zQRo02wk5PjrLyRXq3x/AQ/S0qAQAlcoC6NCKYOqicXNlzfhw9cP7HylabK7JaBgbnu2vfzScu2oUFoUFrwDnTnToBBlC5RldDic5OiaQyOgQpm5K5RNZmGRfmBp3R5BloWRdRZ8nkWQ1F7SnPIrFCWaGlo3wAc0Hb13VNTnvvHqBts25MSHCri/ijzdoVMKdZMK1Chgt3xmxExBVoJ/l6PEAUcb4CTtj4g/2IJrfat1Ggu9daVCfftPYlCgDeyt7KFCgYpkGylf7z5J6EeG1VHEwO52soJBkmDeDjZf38x+7w/vP0jhQC/qz5KfwfiQCezni30XMnc3/E6pvgI7zHz4n1hAKhSdqGmrsxBjmlEobyH4ufbPLJxvZ6udSsP5Xn18BQfuHoBmu5uBvTScb+nFpZDyJhEmTj0KM0IBnJIAsv4AsHrxBnLMmQNWfn5KiwtcaNPcINS0eDhK3KUQ1HI1PRUWfLHEm0ogFl6UNQfcC1eF9ITajjJaF53yqwJvj6xpYWFJNCiKYnmKsW08rnRBqtQRyhImFlZW5lv4iIH0cZZKp+APDmNPLFzyuUCpfJIO/YWE85D0WWafqEpfwXdnjV1Y8BdgQ2BItSFai+80BV8UYYfZUMguXUR+FfGz0lSkjdx9v50tmMgaMdNrJqz2W621MBH5/n2P9GdOZBM8JigUzooB/m/RVcfjLdVZII9fEwqEKlxJvAJV1lRRq6OgiE+Kh8bbmsCpOEnCNmoANrfaDONqjWN/G36HaC2L1EdEx7IdoV3Zduw5br2+BfHJEt1DXad6gqaHmJqyGg4SkS5a2iZ8SABjQZGdbbOSzTQK5/siDeebEjYFlvUrDXluPyAFBY//oc3y1auQY9kyha+P1K9kaZe+WYmmAkEzf26wNI2FRlQouYkFH8zav0p/SE/gtWMvP0rS1TW2m9XwHMnToIx9PdYVqE1SFBCpa3ipOWssUqV2s+kZmYWFGYM/OIw9sUA0KSGZWmA3NDQ2VOHv4GI+Ml4ydi1k5QAl85c06nsskLsA29ZEZK4PnPM5s+8EF5j6WOPxCLofJLjds0pPMBTEFm9TO1l1Iu0bL2+A9xYfOP/sHHN62d5mO7GE1WWS+MupSfDgnYSP6164GkytMxUMBX5ioXNhwXX4+XR1bYCTDtRR1NlcBx68e6BURyEv5vba4g03X99gCeYBXfyhQ7kOgt/bemMrBEov6AVzF4IFTRYIfs7ToHDhqynQ3lURzsw+A/Fn49PcX7+4+DoLXaBpOJ9NduECYXC0ZEqhEN+/Q/YNG9TazPI0qPRKheL/Jl5jgaL9159esyKqa3lx9VKmBt/8wCbDyxTVxcVnHexmeRrUmJqG0eqJDaRt8ucsvScWcjbT5oTkTCpU+oLFUaG4wsLYE4u0trOKdRZXX1xlnTZcFBj7M8YuLQVPBzEUqhSuIrrOYuLJiUbrSFLawTcRaGM8/UmVSBsXpQ23NWIZEw7WRSC4exBJddYFR+4dgQ1X17MCZUPL9WnoFGKC/7t0nYohRZAWKJhnoQ2waPvl1C9QfGlxtToK+c/dd3tTJo53tS0Bob1OgmcxYe4GTjR+CvmZ3V7WbKmgYCfP9SBIb30Frx2qO6UuFKsjoz8YS2eh7zQD//HhfLFDY1k4X/G8xcFRhZswfvs/niVAm71t4OIzSZgoPY78pTazWPg3cpHp29ItFYo7//ATC77bjq5jyhoVlgy+GF0cLcuaECMg71TsKYFNb71ixqUm64pWpVqxbaRk6m83a75Uo5RM8XYmTAn+4DDFxALdbCjnOeiBYp1FBEeD8uLSc00ysTBCYdGhbAcBl1UMPHgr6z4beuJDL+I8FUEXaJKkjQsm5P933N+RFZ9VC7lDeK8wcC/srtPr4kVnGCd0n9/obyjNieoNPbHQddKDBXDlgpKi9Pqra/D6o6Qrq6mOAvn76nQUPDDZt9P+TpDyTcLpr1XEgzhulcpfKs13NCxwOEuKRr0L3z2k+ozIpxKRskveEmmeQ2wOOhVOG0NnoS1wX1cUzjfZczI0dm4MCXmUPxYHGfhzpKQ13NEQ8v2bD9zWucFPJ3+ChJR45uCTJ4fwSdJj8rZgYsEVFkfvy7RrPSr2gPQI3qY58GGgyt/9JLWbxeuwJrk8Qjcoy6BBUSvdvDkktGY8z+kyteDtZs15YvHx48fMHItMmEdhYYqJBS5YaheVdDcfJz0SLIApwk0o3KbCWH60bGj0devLtjHBV4y0Xn7BOL/hfDAkaKGo68RC0yRtXDiMCR5LHIvo99KmdFsyqXDM46jTa+PzDA4YAm+lVImWpVpBn8p9wNDg/z59KGRUZ6FJN15bHQX/Gf16+lcYFTSK7Vdty7Qj9CdF4vgNVzfAydgTbJI0r9G8NL9z6vEppmVpXkp/m1lVQO0GUtsQ99/dFd3WWWwg1WvDtQ1QbWMNWH9tPayuDvCfko/n+/+A/Jzd/vEdHr1/BKuvrGb3JaY8hzuv7wgelx41Fvw5j3bi0cY3ITmBFfMD3AZAegRaYlM8fv9Y5e9S6qV8NooynJXSki2JBkVR1q4s2953Z1+6nVgkS5O30zMyVGGRSYXSXWdBw/J4ECHqE4kQNX9OO62tQsUAda3RJuVX32LLXmoZiH8/0nL0wdarWwW3fUsZ1lqRdgfxwq5tIcZTnxDKioq3n95C271tYd2Vtew+dNvZ2maLXif8FZdWsEVwYSsHWNZ0qVGOaYErlB6id15noSzPQhcdBU+b6HukH7Hg5RcXW1pvVuiSEvs+FiadnMxur2i+XEAtpDj+SKavMIb1J6+z0FfobkhgcVhnU10YGzIW3n+RiN7/rQ0Q4yApLujZCP//kSULfKtUCV7370UKPH6f4nH91XWouakm2P1rB7U21oK1l9fC569c8nY6oQbxxRINfuPtV0vkK6EyEC4pKUnwz9lZvEBMQ6O/W39B4UDPp4rwWUqF0oQGhdotat9tSTQoRedHXfRV/MTCnO1mUzKpUJnIyFQoRGNX5bazt1/dhjfS7nFdp7omGdPbShPCjVVYIGpzSbDbrm/T67lmRcxKM00wJLJnzaZT7oemIm2cavlsaQihcaFMmLnGbw1Mrz9dr/3j+svrMC1U5pa1psVqwbTKEiYWKNykHWf5PAtddRQUSK1quasV7Luzl9zGz/rfxv/CbJ/ZCj93LCqHHBvKqFJ9K/dVGEyI3zvVV+TKmhvqFxOHXhEfmVa4TVGfo1SaUsCtDKhJ6XO4DzTd2ZTQ2nik5ASYOd0Hvk2dBj8cHUlBgf9/mTIFvhwPgtktF8PtAbfh5ciXsK7pOihvp7gZgxOi229uw/iT42H8qfFGM6gwFvgCnbod7b0t2XcR8uYC6QnY3OHP9btu71Ir3s6hQWGxMEpm01vPQA55hkSn8voF5fFrJHO3m7XJLCzSFyxpamFqKhSiauGqJCgLgc5Q/GKUp3PwXUZjAkWV6hxoxEavyr0Ujp51AbqgUFQsKMk6MCT4C5qmuR+airSxC4/OT0hhQeB+E9AlALpX7K7Xe6ad+C/fJZ3bkdVHphG4Gk1joYc2Ba2RUWOCuP3mFrHfVaWjQC52dP9opToKiodvH0KDrY0gMuEs61biYwa7D1b6mNUxqyH8SRgLFpzTYI5ScwYq/vZ29tb6gq2s2C/mmVa4TeFZ1JMVYOaks8D9EIMdq65zh73SAk4evSv3hl29/OG/yZPh07178PHDB/I/3s5qa8vsbFGf0aF8BxhQRUb3qVCggsKJkXzeTYGFBaD+1vqw/85+SBeFRdac5LNFWhjFyGojIT2jqE1RgSObMtDg2VwaWM2e4cIa0Ura0oDnO6qvwoBEbYPyLMlu1jqTCpWJjGo3i8BuZ2PXhmQbBbjnE86zn4XFhZtUXyEPYxUWrUq3Yg43rz6+1DkpFPEdZHSkZU0Ve9yLiZzZcmjVfddEpI3YdHUTofC8/fyG3C5nVx7Ce51O40CkC34N+xVuvb5JtjFoDrMvjAm+469vx5jXWWy5vkWljuJi/4tQrkA5lc+HIVveWxsw691CVoUhuFsQNC/ZXOljcKo07bRs+rPSb4UgD4ZH0KMgnWxmFUEZ/UceKF52KyQJRrvz5ha8TFXv929IYHGEgZjV1lUnwY4fOVtLHlPqTIEVzVZo9JxUAB74WEYzW+G7Au4Pug+JwxJhvs98KJu/bJoEcNoQuPLiCvT17wt5F+SFUitLwbiQcUSjYImFRa6suQjli56/HW2KGiTo0pzAN0auvRROvXh80XBiIaRB5bY4GhQFr787dO9QurOb/fHjB5lY5MmjwuUhHSCzsDAjJFxIgLiwOLOaWCizncUDhAbjWWe3AbfCbpBRgIuC4rbFBYtqXfBP5D+C29UdOWWniScWmoq0caE9JXQKDD8+nAl8m7j4EgciDFnUFxiWtTx6ORMwbmy1QSX32pypUNRpjeK3sN/S6Ch+qf2LSh0Fj0N3D0Gznc3hzadX5HZZu/JwumcouDsod9zC7wsF8HRxPKjqYGjg3EDp79O0bYQiqpRRdBZSHZcpgELqNnvaQpeDXSA2SSK0/R9kERRJuL286XKYWle7LBUsJsOkmSZFbYpB9aLVyTQDU3kHVh0Ikb0iIXFkIgytIgtVU4QXqS9g3dV14LLCBQotKgS+O31Fc6wzSmGRLRdsuymjlLYq1RLSO8bWHMu2VYXPyiYWuTSmQdGsjEqVKkHevHnZv/Bw86MVyqO6Q3WNHbNUTSzMWbydkkmFSn8wZyqUYy1HKO5V3KzE2/LdlaAHksLi4buHkJj6jFEX+KTYjICGLpIpDmLfbe0dLBBLLi5RGBJlSPDWjsoWyfIibTxmFB03OKnperAbLIqSWRwOqzYM9nbYo7QDrg2wU42LYIo/ff4wCl1MHvwiUlP6mCJgoXbsgeJUWaqj+K3+b2oFuvj94L7T41APtvCo7+QFJ3uECApeRUD733MJEvqeS15X+MNbpvGRB3bALzyTTCjL5C8nSqGoKfjE4Ih449Oh0GJ30qlJUGtDLTgRK8vwKZUfrY1/sO46Urb2d9gPfapo706GZhiUWteydAt2jMnb2drbyLREHoU94Nfav4KrratC7QxmGJxLOAdt97cF2wW2UH51eVLAfvwiW3SZA3jKHxbUt17fVrjoTq9wtnVm5xXcl669uKawCUCbNbnUTCzOSu2gEeNqWB4NiqJ5Cdmk9dLzS1o9NuVbitlPLGhhkUmFykSGFm/T8WQF+0pkOyYxmghFwzkalKn0FdpSLMTEIPdBAmtQXZCYksi2aznWAmMgGy/eVrBIpkUFL9JWVFSgNqTRtsYQ8MCfLbAWNl4I8xvNF6XIxPcxInAkvEiVfEaNXZqQosUUEFChdMxK2XlzJxRdUhRWxawS3I8LVU10FOz1v/8HE0/8RBa9dHHbrUI3ONzpkFr6CHbfp4fNYMfMKr+VKl/zxOMTzDmsWUnjTStos0LXQEF9gH8vUtTc1lQlxRtd2KEOpX3Z9nD/7T32uSOFJ7xXuM5OWf73JceOorRtCjz+ePe2nDlywoTaEyC6TzQRgAd1DAIfJx+FLjj4Pp8mP4WFFxdC4aWFwWGJQ5pwPnOYWOCi+Lv0uMJcoqJ5ZPqD9AxeT7M0eqlSq1le4K4IeC2mjki4oObNDywNrUvJJrXUejg9aSx+SKlQ6X1ikbHazBYGcyksEL4lGsPNV9fJxQp97XnhtjnoK4wNpJtg9x+7/vjdxL6LBed8mlsefv36VaAJWeUnXHAagwr17b9vSosKVXqKqIQo6LS/M7z8KBEf581hS6xkxRRUY76C/4OjTAS+qvlKk00b+cJCWyoUFp29DvcSUJ54TKkzWa2OgiLlSwr0PdqPFXOSx08h/9R9NriQG+Q/mAngh1cfrva4xeRufdO2dQUWSVUKusGVl5fh5usbpJkhnwYuNnDBPT54AkQnyhbeObPmggke4yHufZxAZGub0xbO9z0PTnmddHot/D6OSWlmNtnzCCY08uANAzBhHqcZCDxOPZw84EDRA2Q79XMq/B31N+y7t48syuQ1Zzj1xnA+/If7tHNeZ+IGNrr6aIEJhjHAF+jHHsqmeL4uxi1gTYlqDtUg5LFkGhYWH6YydVuVePvfi/+moUFZKqxyWJGgvKQvSWQfQTfASgUlTU11SOUKC3N1hUpNTSXX2UyNRTqDOVOh5MFX3Xw1bgo0cm0k4L1TfQU6etQoUsNsvlN9hNT6JKiiy442mB4+XXC7pJ1hE7fVUaE0FWmjJWTTnc1YUeFqWwJCe54Stai4++Yu/HzyF3Z7ZfPl4GDjAKYCX1jIF2PKgHkUrfe0VphH0aV8F3Y7TOrMpA4YFIefOy0qUNS7svlKwuvX5JyGHGy6YC6ZrxTMqC+ZXCgDdsmPS+2lrbPZQJ1idcDY4CehZznHG7GBk8Ohx4aC91ZvQVGBgY7R/S4SgTxfVKAe4vbg2zoXFYhzT8/B288Sq+4mrk1UdqT57j4fkIfHabZs2QhdCv/Z2tgSY4Nr/a/Bq1GvYFerXVDLoRYpjuRBw/mmR0yH/IvyQ7GlxaD7oe462XzqAt4EgX/NsbXSPw2KgncES0yWTa8VnZ9V5VjwWS+WTIOiKG2HdEMJ9tzeo/HjsPFi7lSolBTJe0zvE4sMV1hYEvjCIpk7aEwBdJmgF6jA+8eZkLFmkVoqL4rGAHVoQrxKlQhZjYGWpWUiQ2XceWXYeG2jSU6C8uJtTUXa+LM5Z+dAnyN9GK+/btF6cLpXKJQtIEtM1Rd4Me13pD8TF/d3G0D0B6YE/3moo0LxeRRIJeKBdBfUUaD7F9XUhD5WX1jcfn0bfLY2gJhECec4T/a8cLDTQehVSWZ7rAo3Xt6APyP+ZEXSGr/VasWNyG+monDUE/EFqbGc2vguviHyLHBfWxy1mNCekP5EgSL4I52OwObWm6DboW6sq4yoXLAy3BxyA/Lm0k9DxNOgWpRSTIOioHQsRNYsiicLeNzi1AELDKrNaFqyKRzvchwShj+FuwPuQt+KfRWmryOwQ3z0wVGovrE6C+fbcGWDyvA2fcAfR/Tvy5Mjr6BZk97Bn9fwM5BviqFehkLZNTY90aAovJy8tG68IFKlnwOuU0yRqaVpYZE1a1ZyjKZnmOenn4m0VKgvphNv09EipU5QX3tz0Fcg+JOIMa0p0bmFQttO39uPkqRe+cRRQ4NfIH7+9pkVFapE2jgt63e0H/xx5g92X+9KveFolyOi01P+PPMnXH4RQ7ZL5SsDc30U5yuYqnBVJd6mOgr5PAqkOqGOYk/7PUTTgMcSFuSIx0kPSeCaMmA2SMOtjeDJhzjWLT/RI0SlkxMPzJ0ZFIAUqC8sidujqIfax/E0qGYlm5pkWoxTEqqzoBNSsYDudrU21IbJoZPhw9ckRumb13AenO8bCTUcakCFVRUFVqCNXRrD2d5n9dYQYZF+5J5Mm6SOZsZPyfiJhSpQATidZjjYOpDARAznezXyFaz2XQ1VClZRGMpJw/nGnBhDphkuy11gUMAgSPigHeddFfC8Iw8vFXSw9Aq+qcQnj2s6seBpUHWKGn+qaAh0KSeb6N7V4rr6UWpwY+6p29bW1moNOiwd6fuvs3AqFHan6AnFlK5QFL6c7SxFPTMrLF6nSugFxkCRPEUIH5QuODWla8jrK9a2XAvGAr+QwMKCFhXKJhVIwUFLUzqSxoXeH95/wPJmy3XuYisDdqX/Of8Po/psbLUerHNYm9X+paiwQEcXzKMY4D+AdH4p8uXMB9vabCNFhbyOgs+zQA96RcDgPKRTvf/yjtxGzQFOiLRxxpp/fj5ceXGZdeKn1Z2m0eNMZTPLwy63HcktQVx7eZXQy/TFo3ePoPP+LkTEfO/tHbZPo9bgysDLMKL6CHie8hzKrS4HT5PjBcF3hzodEmVBgFS/R+8l9Lg6ReuSv1MV+CJVl6KGn2bQcL7OFTpDaLdQeD7iOVztexU6lukI+XMqDud78+kNSYcut6Yc2C+0FyWcT9Hkb1T1UZDRUCp/KbZ9+N5hFRqLXGppUOnFTatCwQqQlQblfUmCVA2bqnRigQGh5ork5OR0T4PKkIWFpcEqm7VZiLcRjV0bC27j4q+2Y20wq8Lio/EKC0S1ItXY9rrL6zR6zJjgMYLb9lYyO0lDA8WfFF++fSGLDmWLJVwwY5L2xedRbF/c1W4XSXUVu0DHReOAowNZwYW2q6ryGIwJ/m/lHXqojqL2ptoK8yiejHwCbcu0VZtnIV9YYEd77tm5JDiPFjK+rk0huHsQFLEpopVwHJ+HdrrXtlitUQYIag4uJUaT7Ur2lQWhVcaGl7Oki437hT46C+RfzwyfSULuqCkAolYRDwjrFQbLmi2DQtaFyGdWdW1VYjdLgcWYpsF3WtOgSqumQanSWOgKeTtbFzsXWNN8DdwfLAvnK5O/DFvc8cDJFw3nQztbDOebcGICvP8o+7w0AX8cIXJlzW0SHY85uSDde3tPaWGhaGIhT4My5uTb0HDkznOH7wsLLmWgzVdzFW7TiQXm1KR3ZBYWFjIqNYeJRQX7CiTZl8KtsLtZdJR53jG/IDAGOpXvxLY1tcVEATSFJhajYoUvPj71WOgK9eOb0gIBNSNoJxuf/ITcdrQuCiHdgw2id8CF9JigMaxDXK9YfbPqvvGLOaSlII1j8qnJKnUU6vIoaqE2SapZCo0NI58BpS4NDxwOs87I8iUGuA2EPe01s6PlaRRIgaL89Ym1JxIXGk1AQzDFpEGZSmeBn+ueW3ug6lp3mHduHnPFwvPYGr81hFZGP5egh0FQf0t9xm2nwXeT60wGMeF/P4BttyjZQqvCQuy8IPlpBg3nO9frHLwYmQhnu5+F5q7NSRq6PLDYw3C+NVfWgNMKJxLO13RnU43C+eQLCw8j2W2bG3BCRkGLBE2pUGgjnN5oUBT8uSrggex4UYVP/5k/FSo1NZVQoSyJOaMLMu1mzRxWUgF3qhlMLPBgKG9fDl7ESRwsXLWwVzUk+IutKrrE3cN3IUu2LFDKTzZ+1hc9KvWAEYGSi8PTD/FkEaDu4s/TZVrqkDIbfzYevn3+Bi4NNA8sK1KzCFlkZT2bVeGCRT58DdO06fSgWuHqsLv9Lq265doAtQl770iKLdsc+WBdi7VKRaqmnojFJsUSHQX/HSKQ6oS0J02tY1GMWdvRA04/OQ1Pk5/A4/ePCSWmx8EexA6UAmlnWGRpeyFCof2NV9fJdkX7SjDJc5LGjz3+MMhkNrPy4O0ztdVZXH1xFSaETISzT2V0ESysR9YYCb94/iJYLG+6uglGHB+RJvhOfkqrL16kvIDzCecYNa1E/hJa0YYMfVzwE0wsoCsWrgjbW28n29++fYPFMYth261tEJcUl6Y4wIIsMiGShPNhUYaTrs7lOsMkj0mQOwfXRU5Ohp9PfoH+FwEcPwAk5AF416MQQPNktMuBjARsFuC+Rr/jwAeB0KxkM43E2xHpkAbFB+UduneIbF+SmlaoAjZk6HTX2oxTt5MzqVDpE5ZWKdKJAHXJMTX4zomihakpwHfhkz4LF3w8yrQuI2pRgUBqiYO1xAoVFyV7b8mmEYrwPlU4UVneXCjY0wTF6hTTqqjgnZ/4z0o+kwFvjzw+kgha6QKrfZkOENTtuMGKisfvHsPYYJlF4uKmi6BY3mJgTuALi5jEGI11FOrg7SyjLhy8cxAab2vCioocWXLC5labdaKdRT+LFmhV0AVKUz0MHtN0YoFFnr7BjXQSoyuQJljOTuIUhJkWqo5vng45Lngc1N1cV1BUNHHxhah+UaRY44sKNAwYfnx4muA7sYsKRODDQPY6LTWgQclbs4pBhdIU8na2uXPnhp9q/wSX+lwi4XzHOhwD72LeysP5PjyFf6P+JeF8RZYUgbb72sKVB2fAys8Ppp36Bk5JAFl/APm/0qp95H4sOjIa6PUDsfbKWo0mFhIaVCqjkaUnGhSidWkuKE8D0wB+2mNl5lQo63Seup0hCwtLA62+kdKgbTiXIfAk6SnbvvPaOJ7n2ugG5DvJxkBdp7oCwa0qDAkcIritzvZTX/Chdwh+gckLkd98fAOt97QR2OBO9pwMm1pvNBhnFRexA/wHQvLXD+R29wrdoWO5jmBOwAlY/Ie0rk2a6Ci0sVX848yfJAgOkT9nAQjo4g8dynXQ+jmRlz3QfzDrgCKNx62wm8aPx8wGKhbHhbWY1BveXUsbeEktNLFDHvk0UuUCfE3MGmIfu/ryatZRd7UtCfva74ODnQ4IPPIRwwKHweyzswXBd5cHXtbqMzMkDcrQVChtKVO8NsPTyRMOdjgIT4Y9gSeDn8Bo99HgaOPInLx4oEbwZOxJOD6+OcCVy6Sg4PE/zM+5ehVyLFsGGQ1o5U4RLdU2qRNvC2hQxTwhPU5y8mTPw9Y+t17fUvn7PFXc0NdUfZCSWVhkwlySKClMLeDGRdbt1zfZ7VuvbxDXIFODZgIgPnyWLFKNib5V+goWZqoQLA0dQ+TPpdiFxRBFBXa9cXGgKCAPrXK9tzSAcKlnOHbL17dYD9PqTTOoH/j8c/PhXIJkoeic1wX+aSzpspsDeB2F/HGnqY5CHaoXqU4+a8Sn/z7KAgd7nQRPHRcLsyJmwd23t8l21ULuMMFjglaPF6Ztm0cKMp8QHvFEMR0K76+zqS6MDRkLbz+/YWYDGBgX3T+K0Uv477fNnjaw+dpmUYPvVAFtm6kmxz53QajpWFOjx+nrCmUIyNvZ0nC+6/2vs3C+mg4103TaB0dLphQK8f07ZN+wATIaRtcYzbbfcDbkn/+T6IEQ8hNHngY1pobQDCS9oIxdGba9++Zulb+byjE6zF28bZNJhUp/sDQqlA0XkscnS5oCkfGRaQKv5MWrpkCObDlMWnxh6jSlKLz99BbepEoWNoqQ8k32/rpV6GbwokI+9E4g3v7+DUJjQ0n42sP399mCJ7DrMehSQeYlbghEJUSxTjEWL+tbroO8OfULHRMLNI9i8cXFaWwxcbFE8yj0xdbrW1m+BAJzBU71PCmwoNQ2zXlR1CJWbK9psVowzdPWZhYToc2tsAiLEwq4MQOkz+E+RDR8/ZUscwLTzdE+dqLHxDT8dNzvPTfXMUjwnSqg+xelr2AonqZFu9iuUGJDWThfUJcgSBieQML5+lTsAwVzFySaCmXAM9SPZwmwNHopaXboS6OzFFQuVJlNeX7Ad4h9H8vswCmQnkcRER/B0aByaZxpY2ngjRvUBeVh0a4oWNjckJJZWGTCHMCP9eRdI4wNRd1CvgNvKvAnXVO4Z+GF1TWfK7u97opi29m495KQM4q/Gvwl+nvh9RR0UsEX09myZhMsdLBr++6zpEuGmQHhvcI0ClDTBx++fIB+R/uzRTtSimoXNb1tMdrruq1xS5NHwS8AxUiZR4rOb2G/wagg9O3/IchKUJaMrA643w/yH8IKf5w2oYubNkAuM12co2Af7VfNAYWtC0Pp/JJ0d0wfx4RipInMi5wHVde5M+E/zfoI6RYC61uuV2iTm/QpiQTfXeeC77CAEiP4Tru0bc3d1QQTC+74NVcoCudb2HghCeVDobYy4J6LP59yegpJAHdbVxV+OvkTBD8KFtCC0iP4pgo2NFSJt2nzAKGNRa+lhbLxtNg7bySZMxpNLLjQQXMUb1tnUqEyYV7p26adWIRxriw0XyPk0ck07iDGBs8/NVXx5cvRRg7fVey7PdR/KNvGDhVefA1VVMhPKhTRxnbd2sXsSJuWaAYne56A4rbFwdD4+cTP8Oj9Q7Jd06EWTKqjuWORIcDnUdx/J5ncILJlyQ4/1/4Z3Au7qwz20ga4QOp3pB8TV/OIfCpxC9IF08Ons6lTDYeaJGFbWwQ9CjIbm1l5eEmDOPHzx4UV5lHMjJjJOreoS1niuwQieocrpZE9SXqSJvgOg/EOdjxo8EUXniOpviKnll1mXryNYnxLAp1mHLp/CNodagerqwP8p4Q08P1/QH5O8TjpEay6vAo6HOgAxZc5Q6cDnYm4GR2p0hsq2Vdi23SSpky8zdsuq6JBvX8vNArJm9c8JsKaokqhKmxCh40eVcWlpWgsUlNTMycW6RGWRoXix3qm1FhgURPzXCIsw+6hj7MP2X718QXp9JoSfIfCVJ2twe6D2fa1lxKbT3mcfSoL+LLPbW9QkbayJG1aSPAYVWMU7Gm3W6FXvdhA96PN1yW8dutsNoQCZSreOH5WU05NAeelzmkofc1LNoeno+Jhev3pAotPfQoLdCtquasV67DjJGR+o/lgIxUphsXJ8iy0AS40lkcvZ4tWpEDp8pnyNCixbGblqZNi0KGQQheb9Jhs48JjWLVhcG3wFejv1l+pHevlxMvgpiD4DoPxjIFLzy9BYqpEj9bQuaFWix9z1FhoA7SvxkA9xL+1AWIcJMUF3TPw/x9ZssD3ylWg5YIQmFFnBtQrWl9QRKEG6fijQBh/YjxUWlsJam30gF/DfiVTdLQatXT0qtSLbVOzCEFAnnRigSGRqRrQoO7duycoLPB64OxsHvbw2oB3Izxy/4hGEwtzLyysMycWmTA1+IOEP3iMjfMJ59mi1Mu5HjQpIbNixFG1uXxG/PjYmChnX45NTj59+wi3X0kEtDz49za0mmx6IdakghdpK6NizQqfJXDpWeq7FOY2mGuU3Ai0nxxxfCS7/U+T+Rr5+BsCKAZEHcWii4sExRZaxqJ17N72e5mOgue1891jbfDw7UNosLURRCZIisvc2axgd7vdZFFMXcVefnwBt1+n3W9UAWlBQwJk+9JMrxkC0aOmwO4oDTazy2WvcZieMZo6WAxg0SWP+k5ecLbPWVKcqTJCwOA7ry1e8JkLvlvZbKXowXea0qBaltYuZFIwsbCwwuLX0F9h0inZRDIlJ4BPX4DlfgXhh6MjKSjw/69Tp8Ln48ehnGsNImY+1P4g3Bt0DzY02wA9KvSAgrllwayI229ukWPXb48fuCwvAb2P9IFtN7aR1HhLRJdyXQRufXg88uJtOrFA+14Kz6JKJnNPnsCoUUizlKFmzZoWN7FAVC1cVeExpEpjYe5UKJsMMLGwrLOUiBc4SxGG8cnWqV9SzUJfgd3DmkVkjibBD0NIsq85THW+fDOdJW+lgpXg4rOLZHvN5TUCl6MbLyRWohRT608VfVKhbEqBOP/0PHQ+0AVefXzJ7utWsRv0c+sHxgBSQQYHDGZ6jrZl2kHPij3B2MDpWs9DPQWUJ5pHgd1rRdax/GJOF9ofOoV13NcJXn96xVKf93fYB+4OEoqVd3EvOP4wkGzjArq8vSS3QRNMDZ3GuveejnVgeLXhoAuwE5ryTZIh4FuisUHdwDQFftYocP/19G+C/Raxzm8dMRhQV6wYK/hOHY7e82dFTbMSQocqS7Cb1QV4vONiXx6pOf8Hjdechk+2wg467nF0r8PzmV02O2hbti3JNMDi6trLaxASGwJBj4PhUmI0+04/fH0PB+8dIP8QbgXdoVlJX/B19YXqDtXNYl9WB6SLYfFAi4mNVzcqFG+rokHdunULmjZtCu/epQ2J/emnn8BSg/KO3j9KtqOljAn1ORaZEwtTw/yPuAwOPnzIlFQoPvUWC4uS+UtC8bySC0MkLkpMqP/giy/eZcfYaFOmDdsOeiDjqyOGHhPqK8QAL9JWVVTsurkLmu1snmZxZswgOqRDhMaFku0i1o6wxHexUWmJqKNAoboyHYWqPAp+YaLtxOLQ3UPks6dFBaYtn+4ZyooKhFdxWZ7FaQWdeWXACcPaK2vYBGS13yqdJ09Cm1nT6yuwQPfZ0oDkTND9Ngs3OSpsU1jt/vNnhPGC79SFQNKMEtS/ONjIAtG0pUJp6/JlKrTb205hUUHtuZ3ligp14Xy5cuaC6o7V4SePnyCo83G4PeA2rGiyAtqX7kCCHHlceRkDf537CxrtaAQlV5SCwccGw97be4ljnznDWXo9Rey+tTuN3aw8DaqhS0PB479+/ZqmqMCC5c8//wRfX/OwjtYW7cq0E0y8lYFfG5nzxCIl0xUqE2Yn3jZRYYGdE5rPgHkD6POOF3XfEk3YYp7vpBgb2G2mMCXfdoDbALb98N1DpndAXEm8wrYxRMrQIm3a8cVcg/7+/eHLd8lFqnLBKuznxgpcxL99eth0VlStbbEG7HLbGV1HwduLyusoVIl3ea63phML/F6wmOpxqAej4CB152SPkDQCebSZpYsjtFPV5DUwgXrYMdl04k/vP/SilQVKC2EsotA+2VRAKgsW4d5bvSE6UTL9Q7Qp3RZm+/ypNs+CAp9jduRswTnCkMF3qhDwgAvF0zBtmwe/P2T/n/kXFt5bvAVGADzy5sgLi5tIXI/0CecrnKcwdK3QFdY0Ww13Bt6GgA4BMK76OKhUoLLgsVjQ77y1E/oH9AfXFa7gu6Mp/HPhH7j+8rrZsRaausoK+ptvbgoKC6TZLoySheKpctHDhWu5cuVgwIABEB4enoYWZUlAOqpNdslCHCmrd17f0ctuFulg/L/YWIm1L499+/ZB/vz5Bb83a5aMQqwrfvz4QQqLPHkMr2U0NTJkYWFJAm6+G88fPMYEjiDZ4kjqzoLgO38hj4SLNkPh7Nyz8PT8U6VWfTxtwNiws7KDfDnzsy7jqdhTCicp+rggUeoT/kPwRcX9gPvw7OIz5pLR53BfmBs5lz22b5V+ML/R30YtwvB99D3Sn6V8o1sRFf6bSkdRVoGOQhUE4m1QP7HAqcbEEz8RbjntlmNmyeFOhyBfrnwKn5+Kk99+fg03Xgppc4qAzx2f/IQVLIPcB4E+HXUaqocuXQVyFwBjA4vcxVGLSWr2lutb2P044Tna+Shsb7tN0L3kJ6jyhSQ6fPHPgcF3twbfMljwnaY0KG1tZi3RbtZtrRtcfH5R6XR2RfMVejtwydvZWuWyIk5g0+pMg9Bup+Ba32vwb4N/oUWJlsQggi/Qzj2LJG5idbbUgbKry8Po4NGEu49aJVMDTTQoqKUyL97msxz4UD2KKlWqQFJSEiQkJMCFCxfg33//hUqVZG5T5ooHxx5A3GnlTl+l7Uqz7T239xjUbvbIkSMwaNAgdn1FjB49Gn799VcQAykZZGJh3mepTJiFK5S8voICF4jIWcYLX9CDYAAjMAzqTErr280v1ugC1lSoVbQmEYsiNlzZAI1cG8GZOFlKKmJQtUF6i7QVTSlK+UmC1Z4lP4PO+7sQHjK9uM9pMAdGVh8JMYkxRv2sUANAF604Lfmt3m8m1VGgJWn7cu21ej5evM1PoRQBKYF9j/aDgAeyxeSUOlPIP1UNDW9nL/B/IOES4wICQ7NU0ZY2XdtEtq2z28Cq5iv14pEb0mZWk64wNiUmnvgZ7r2VdSPz5rCFafWmwuCqgxn9B6l7xfO4QNyHxxD1LIosvHiradRX1dtSH268ui4IvovoHWEybQJS8M7ES86fznldoXwBzfUziuh3fMCluaHE8hIC8TQeN3jMvf70mglxldENdQUtUnCiQY9Pp2xO0CdvH+hdqTeZtp9LOEe0GccfBcOD9/fYY5+nJMDGaxvJv+xZckC9YnWJbThqM0rnly1mjQWkyOFxTCdUmCtDcfPlTQENqrGLcel8hkTJ5iVV/rx+sfrsuoV0WnRzM4Td7LFjx6Bv377w7ZusCTV48GD4448/QCykZmosMmEO4KtvUxUWfNpt/eL1BQv6GlIR9923d9IEwBkLtjlt9XbtEQs4npcvyMYEyUR2ui4A+UmFKj0F0o68NnuzogI7dpgUjd0wfAy/wDL0xCLwYSCsvryK2aBubLVBlIA57XUU2UgCM+ootC0q6OM1sZt9nvwcmu5sxooKpFCtbL4SptadqnZK6uXE6SxilesskCc+PHAEu/1Xg7lq+erqEMjpK/g8FrEh/xk8eveIFMBt9rZhRQUWwZgtganZI6qPSKMpQEc6BFL7sLjgv/tKayoJigpjBd+pK9rotKxlaT+dpuU8FcoccyxwIeawyEFQVODid1T1UayowPMeTggNDTrNoJQpm9w20MClAcyqPwvO94qEqF5RMNdrLjQs3ghyZJGdi75+/wKn4k7B5NDJUH1DdWJN/POpnwl90pgW5rwN+d23d9n2hqsb2LY5hImaW1AeX1joMrE4ceIE9O7dm+hUKLDI+Ptv2YRfX3z//j3DTCwyZGFhqVQoU6RKI7UoMj6SbBe2KgIl8gl53LztrDyH3VjgqRumDuvrXKEzG/8/T3lOLkq8hairrSyhW2yR9tF7R6Hx9iaQkCKhihWzcYITPUKIloAXARpD6P4i5YXABnVugznEytUUOoonI57ATK+ZOlMw+IWpsg48fscNtjYkydCIPNnzwoGOBwT+9KpQsWBFEvJGC1JlBfJPJ36C5ykSulsj58ZECKsPcP88HXuabBe2cgC3QobXIOBUZ2b4TBJyR6c0iFpFPCCsVxhx51KW+s1PTMOlDQ8MvquwugI8TX5q9OA7Q6VtK9VYmJl4G/efQosLw4cvHwSNnhsDb8CS6CXsvqHuQwWZBMYA1WYQ8XeuXKTYKF2gNJmC7WmzG+4PugfbW26HfpX7QVFroZHFo6SHsDJmJbTf3x6cl7tA54NdYN2VdWRfMyRqFanFtt98fMO2IxPOqaRBpWfgpItOjdF6WlGhx7tCqdJYKEJYWBh0794dPn+WaVq6desGixYtEnWtmJIiaQxnaiwyYXLwB4kpCgvsgKd8TWb6CvkDDbuCFCEPhSFjxkIBK/MpLHARWjRPUXZ7+/XtAn7/LO9Zoou08WcLzi+Arge7Quq3FMaVD+t9Og2lhqdSGGpige9nKOfmg6neg6rqrgFQr6MoplBHEdU3inRJ8+bSz79dXUAeWsQ23NoI4j7EMk4/FnTyri2qgB1dL+k08P2Xd3D15VWFheOOmzsYVWhF8+V6X/jQdAHDxxBNS/oavOmy59YeqLrWHeadm8cMBdB+d43fGvKZqcvP4Cc7YU/CTR58p043EvRQkvFjmzM/1CmalsZpyQF5r5JfQaGFhZj+DuFg7QAJoxOgx5Ee7H1jxshfDf4CU0N+mmFrZUsaD/N95sPlvjFwpvsZmF5nOtR1rCeYDGG6e+DDYzDuxDiouLYieGysDb+F/QZn4s+Ifg4d5j5MYeOHJsznTGc0KE2B+5WqPAuBxiK75hOLyMhI6NKlC3z8KCtM2rdvD8uX639uVVZYZAQqlPmcpTKhEPxBYgoqFK+v4IXbFNWLVCeONrgYQvtL7LQaI2yNR0GrgmZTWFD70O03tpPtpReXCn7Wvnx7rahPtEOOJzlFJzpcvIwOGi0Qq3Yq14lQcHj+uaLCwlBCd8zwoLkM9rkLwspmK0Q/SaOOotfhXnDvrYwzrY+OQhVU5VjsuLGDWKJSvUqVgm6wv+M+nbqzmGdx6N5Bso1TBPfC7oLU7pHHZeLOvxvNExSwukJgM8u50hgC+FnxUwXcF0fWGAm/eP6iceo70r6K2jjB0+QncO7pOai/uT58B8l3gpPCFc1WQK/Kmk2JDA1ceCZ9kRQ8zUr46jxtEFChzKSwiH0XCxXXVIIf0s8egcGMMQNiiMYMdQ0U61usN/nkSB74fuh7orqpioUqkgyZ0dVHw/tP7yH0SSjRZgQ/DiHhlRS33twk/xZeXAh5sttCI5eG0LSELzRxaaJ00qYpeKqxItR29ICMCJxa0HOH/wN/6FCug+DnfMYXb9GvDiNGjBDQn1q2bAlr165lmh0xkZqaygrb9A7zOtqNBIuiQpl4YiGfXyEPvNA1dJV0ZjH8TFWIjaFgbyXjpdJFhinR360/27716pbW/GhFSdqK9tlXqa+g5a5WgqLi17q/woaWGxQWFQh+cWMIu1mkBE06JUs0XuW3Uu+LLQ/k0rfd25boKPiiQl8dhSrw3xst9PD/vyL/goEBA1lR4evaFIK7B+lM+VCVZzEueDxb3DQr0Rx6VOwBYoDazOLfiFx0scEbBPBFRRMXX4jqFwV/eP+hcVFB4SVtcCAvnh7vSJVA6pO5FBVi0aDMMcciOiEaKqypICgqMDAViwo8Z6G9NYWHo4dBdTtiFhn8NKOATQFoV7YdLGm8BG70vw4hnUNgksckqF64hsDpiobzDTs+DEqtKgVeW71h9tnZJIdF1yaXKipPRqNBKWp68K5jFKl88rYWEwu+qMCsj40bN5L8FEOlbltbW1vU+lNXmEf7IxOauUIZOXkbT4xnnkgcjfLntFOaCNzYtREcuLOfObzUcpTxRI0B3jJUEQf+nv89+Jb6Dcp30t6RRRfUK16PBK99+/6V2Y0iNNEYaJqkjX7eHfZ1hEfvH7IR+Rq/1Wk6OfIQUKFEdoVCB5a+R/oxasTgqkO0ThlWBvw8pp2eBsuilwkoTwikM6z3W6835UmjiQV8J/QHnBJtvr6Z3T/AbSAsaPyPXh1l3D8K5i5ECggMw8KJEj7f/jv7Yd8difAV7YyXNl0iysXp/tv78Oj9A7LtWbSOwARBX+Dkcv2V9ez8QeFqWxLmN5oHzUrqvl9gN5kHFtGhPUJVOmkZG3gcH70XwI45fUL5eCcyU7tCYfBnu/0y21+ajry3g2T/nBQ6iQXRYbG3s+1OsDTITzPwu8TJPNL0fqr1E7xMfQkn405CyOMTcCL2BJnWU1x+EUP+zT03Fwrksgdf1yaksGro3JBQwjRBWbuycEmq1eKB53ieepyR0L5MexgdMlppUJ6+4m1EgQIFSHFpKCRLC4uMgMzCwqIC8oxbWGC3/e1niYCsrlNdpY5G/EUTbWen1J0C5oTSLYxvHVjarpRgWoFY5LtI5WPolEJdUXHi8QnoeagXo1kgR31P+91Qo0gNte9LIN4WeWLxe8TvcE2qDSiTv5wg0ExfHcWY4LHs7+V1FFtbbYEKBSuAIcEXC9/++wbt9rWHU7En2X2zvGbBuFrj9F7s4+NxaoFFRPLXDxDzPIZQf8YEjWO/82+TBaKJYAU0qJK+otInJ4RMhOuvrgnur+9UHw51PKSXMxgG3wU8lAXO4aTl6oCrUDSv/rQwMYEBbE+kmpt6TvX1KtoE4m0TFhZbr22FIYFDBPehOQHSLqnN9YpLK9jPxtYcK+q00hRQZGfrkNWB5NJ0KdeFNBmiE6Mh+HEwBD0OgZuvrwvC+Xbc2kH+YZGF5gRImcLuewX7CkrPF53LdVZYWGRUGhQCm0ZorY16T2yI3XtzT5BvkSoVb+fKmltn58UdO3aAlZUVyf8wBFKlVrOZE4t0Ckv6YvEgwU4FdoHRTcWc9BUUuPgpnb8M3Ht7F6KeXSAdRdtc4nU/tQE/ITAlsIsnX1jULV5X4e9iR4xOKhCqioo1MWtgwokJjB5Ryb4y7Ouwl3j8awKheFs8jUVobCgsilrEXmNjq/VajaRNraPQ9DNDrQMtKtCuElPE1U2JtNVZ0OkEerZHP7sEbz69Irdbl25D9DNiIfABV1iU0F9fEZ8UD1NDp8Je6fuXh2dRT52LClzQoS3tSa6go9+NOS5e+bTtlnrQoMylsJh/bj5MD58uuG9CrQnwu/fv7Han/Z3Ye0Xb1Bn1Z0B6g/w0I/uP7FCnWB2o7VgbpnlOg4TkBKLLCIk9QY5faqaB5+vIhLPk34yIGVDEuijR3eBxh4YE/NR9YKmukPz7JBgcDeD4ASAhD8Dq6gA1ZhvGAMNSUCp/Sbjy4goLysNsIIpUqf5U22mFh4cHnD9/nt1et24dcRCbM2cOiI2UlJQMM7HIkBoLS4NVNmvBwWMu+gpFtrN4AsVFZkbHkGrCzp6yBQHv/KRKpI20mIknJsLYkLGsqPAr2YI46WhaVKSdWIhDhUJbxIH+g1hRh9auboXdLEpHoQp82jGlYaE1bECXtCJCfcHrLHbf2gNH7h8m23a57GFRk4WiNUWwSRHxJJzZEusS3EaB9o/zIudB1XXugqIChezVHarr/V4x+K72Jk9BUYHFJeLjfx/h0vO03V1Tg0/b9ivpZ9GFxc8nfk5TVMxvMF9QVBy+e1gQvrm51WazE2wbw862eL7ixOp4S4vNcG/QXdjXZh8MqzoMStoKp+bPUp7ChmsboOuhrsTOFovm5ZeWw8P4q5CvVVuYEQrglASQ9Yfkf7zdcth85NNARkW9YrI1CBZtijQWVlpazaL7E2oreCxbtgx+/122b4tJhbLJABkWiPR95KcTWEvpUHTcZwzggpcWFjbZ86hdKApsZ02UZ2FOcM4nDC1TlOTKh96pmlSglSbqKeRpBjvb7hB0ujQBOnZR8SGKX/UF/g2jgkbDsxRJSqxPcR8SxqdvHkXwI4lNJwVqNfTNo9AV8t71rrYlILTXSfAs5in6a5XKXwocrCRUp5uvbrD7l/guErUzfzruNLOzxLRtXQoWiY7gKMmjmBkxk1liYhG01HcpRPQOJyGa+gCLzIprKgqC7zAZGfcDivB4WYCnOQApQTSgsrJ9FShuW1yv5+MNKYwt3u53pB8suyS07t3YYiMMqzFMcNwOOTZEQHnzdvaGjAZ5AXie3HmI5fQf9f8g4XwXel6AOfXnKA3nQ33K3hH1AK5cJgUFD7yd5epVyLHM9DbKpkLHsrKgPD4bis+x0HZigd/T1q1bwcfHR3D//PnzyT8xkZKBJhYZkgplachNCwsjTiwevnsIiamSIC5cQKkTpaJNHnbTkP+IOgtcdBiTcoaLZXOhQSlCObtyOom0H797DO33dYQ7byS0KvyMUavRp3Ifnd8LPgcuKsXwYN96YyscvHuACYsxj0AXjqupdRTKgALkQ3cPsdtZ/5cNTvU8KbA4FhO4H3g7e8GuW7sEF9S2ZduK+joCfYUONCi8sP904mc4GSvLrkEe+WD3wSRpXFOhqrqCzmOjhyCjol+VfrC06VK4+0aWShwRF0EmWeaCYw+Ose2WpfWjQZlSvN1yd0s4FXtKcJ9/J3/wcREuwsaEjIGkL0lkG68TlijYNoY2o4x9GShlV4oE9CV/SYaI+AgIjg2G4Ech8DQlnvwe0p/kiwoGpF5t2ABffvkFMiJQQJ/lf1nh+4//4N3nd2SSmSObZAL/6b/UNJpUTYHTpp07d5L8irNnz7L7cWqBmovhw4eL8v5TMlBhkSEnFpaksaDOUGXulIFiN4oqTf4VGzTVVp2+ggI75+gsg4hNekwKE2OCtwCkEwBT4s9woXD50otLWhcV6AxUf4s3KyrQmetI5yN6FRWI7FlyiEKFevj2IUwIli3oljVdCo55HJX+fnxkPDwKfpRG5Fp1bVXo599PUFSg2HVLqy1wqX+0SYoKpJ9gCNaooFGCgjVvjjwGKyoU0dVQsLigyQJRnx/3P6qvyJElB3gX17y7jIv8SacmgccGD0FRUd/JC872OQvzG80XpahQFHz3a71fSVFBJ4DooIU4Gx9psEwWXXBUJJtZU04s6m6qKygq8PyKgZPyRUXs+1jYcGUDuz3Jc5LeU6qMMM3IZ5UP/Er5wT8N/iHhfBHdIkg4H2oqlAGvEj+eJUCZVWXIMYjFSUaDg3Vhtk1NHLBBRh0OrXR0hMICYs+ePVCjhtAAZdKkScSCVqzCwiaTCpUJc4F1Diu4W/Yu3C5zGz7/J4udN5ZwW52+Ql5nQW1njQl+cf5eruttCqy8JHFKoYhLimPFxLdv31QmaSMwYK/FrhZMuFsqXxk43SuU0Az0BVrh6ms3iyfzfkf7Q8o3ycWtd6XearvqxTyLgWsTV4GOAjvSinQU8SPjjaqjkNcMIAXkn/P/pPmZoadiKIDef0cyAUK42DpDgdyyZHkxcOv1LYhPfsIci6xzWGtUaG2+thmqrHGDJReXMK0J6jO2tt4Kx7oEQKWCldI8TpdGCAaseW3xYrbFuKhd2WwlWbRS4HFDw8RwH7ySKBF1mhqoXTn1WLIgR0obBnvpC15jkTOr4cO1Kq6uCJdfXGa3s0AWuD3ktsICv/P+zuyYwHTkyXVkGTaZUAw872NWAhYY+A+LjUqFKxER90tb5cwA/JRRyP085Tksj1kOjksdofDiwuC324+EMWYEVC0kO56O3D+SJnUb10q6Ik+ePLB//35wcxPSvseOHUsco/RFSubEIhPmBP7Cb6yQvLBYycQCHak0FWAKbGcfCjnyhga/QH+RIktJNRVefZQUBPzi4Mi9I2pF2vh7M8JnwKCAQYwD36B4A8LpL5m/pCjvLYe066mP3SyGw118HsU0B383+lujx2Fhhc5B5qaj4F2fMHSQipCR1tWqVCujFBa4CB8WOJxYKlLcf/uA5IMYigaF+gp1iEqIAp8tDUjC+KuPL9l5AV1ZYgZeIkFimkyB+amiMmy8uhHa72vPDArQTvZQp0MKg++8uCI77IkwUNBUQCvoL98/MxqUGNNxgXjbwBMLPC4fv38se70s2eHJqCcKDSJ23twJ1znty/Y22w363tIj8DyX/C0ZJp2eBI12NYJl7t/gPyW7zPf/Sdyh5LUFSKlqvrs55FuQDyqtrQR/nv3TIOGn5gCetokhhIiPXDieLlQoHvny5YODBw9ChQoVBNcspEPh/WLYzWYEZMjCwvKoUHyWheF1FnHv4yBO6sGOYXeaWkSiwLtALglNBJ2hxODwawqe14+J1KYEpnkqWoCiDzxC2aQCu52YT/H3OdkifaDbIDjQ8YAo9BL5iQUG+OmCyPhI+OvcX4xXv6Hleo1E5KijKLqkGCyMWigIuUMdBdIs9nXYZ7CQO02pXQ22NiKWkIjc2axgV9tdgimRIamIG65uYPQifG0Edu0vPLsg6uscl6Ztq9NXJKYkwpCAIeCzzQeiE2Vpt21Kt4WYAZeIlkLfCzmPPyP+hBHHR7BjB4PvInpHQCOXRgp/n5+khnMTVlPC/wHnBlVKPzcoRYUFUtcMAZyiFl5YWNAQQSHsqzGvFFKbkHqGIZEUjV0ag0fRjJuzoAvwXLLv9j5wX1sNVsZIJtz/1gaIcQBSXNAzDf7/I0sW+FHFDerM3g31itZTKFJGyhxOxvHcbL/IHhyXOELH/R2JbXd6QbsysnDG+A/xaSYW6sTbSUlJgn/OzkKTFRqUd+7cOcHvvX37Ftq2bau3K1SePHkgIyBDFhaWVlzwF29jTCz4saom+gp+cd+4REOyjV3Xc0/PgbGAC1y+62xK/HJKsbjuXMI5pZ34hA8J0GSHLxy6d5B9lshXX9jkX9G7lNn1oEIlfU6C/kcHsMUOdq1rOtZU+Rhz1VHwuJBwAXy2NoAH7+6x0MHgbkFkcchrHni+u5hArvqkkzIayaCqA9l2WJx43XjULEQ+PctSsNGFSh7Y7VwctRjc1lQl4nyKsnbl4Wjno7C97TaSXSMmMPhuduRsgZ0sBt+pStPGpHJMN0acfXKWpH2bEvj6AfcDybZ1NhvikCYG+GLWEBOL5E/JUHBRQUjmJmXYyHg+6jmh7CgCTq9okwvPJ9vabBP9faVnYBOjzZ620PtIb0hMfc7uT8kJ4NMXYIYPwBu73JKCwtERvk6dCp8CA6FOeV840vEIxA+Lh8eDH8NQt6HgYOWgcBqI32fQ4yCou7Uu5P83P1TbUA2WRy83Cw2irsAiFzWn9PqFnyO/JhKz0SE2UjMnFpkwJ9ADyViFhS76ClPbzvKFxdtPb8GU2HFTxse0ymZFOMoI7AYqEtyh/3v9LV5wRcprRnvfve33wrBqwwxSANOFMi0sEqIS4H7AfY0eOz5kPJtm1Xb0hIm1lbvxmLOOggd68Dfb2Zwk5dIF9OmeoeDu4E5u84WFIZhQWKQNCRjK9Crogz+i+gj289Ox4hUWyP+n06JmCtK2URtVa0NtmBw6GT58lTj95M1hC383/BvO942EBs4NQEwgzaDV7law5foWdp9THie4NfiW2jRtPDbo+Qnf61Vp6rspi1OqiUJaqD4J4zy+c4WFYF8UAa+SXxGuPqVdIorZFIP4UfFKi4r7b+7Djhuyc9z0+tO1tr3OqEBaI9JIa2yoCSdiFV8fsbj4u2EueHn9Enz88AE+3bsH3yZNgix58xIBONVm2NnYwRyfOXBjwA14OfIlbPHbAtUKVYMcCnQ4SC28//Y+oVzlX5QfnJY5Qd+jfUlDw9LAU4LRPc9SCovkzByLTJhrYWEMKlRYbATjN3s4ajfebuQqoy0EPTBiYZElq2BBa0rwhQ1SBJzyOrHbW67JFlAItDJtst0XnqdIrH2L53GGkz1OiJKErAzZpdbBtLBwrOkIpfzSdq7lsefWHlY0YfGzrsVahTbE5q6j4DvBKETufqg7Ewqju9HJHiGC7AH+bzSExmJ1zGoIjw9jYug5DeYQTrtL3hLkPkyz53nE+uD4I8U2s4/ePYLO+7uQoK57b++Q+7AL2rdKP7g66AoMrz5c9G452kV6bKotCL5zK+QG1wdf15gSx09U+YaIqWlQLUSiQSF+gGGoUHdf3wWXFS5Mz4KoYF8B7gyTfP/K0OlAJ3YcFMtTDMbVGifae0rPwMmjx0ZP+D3id3a+UYaxtcaozD9RFM7XqkwrCOkaAs+GJ8CtAbegR7keSo0fcHK5/+5+qLyuMtgttIM6m+sQwxBLAFLBKEKfhLIMC9rIM+eJhU1mYZG+YUlUqNzZcxttYoHCZ7qwcHeorpFjDI8iNkWgor2EvnA58ZLR9A784s+UEwvUSfBY4buChCRR7Luzjy1qUUuBi1oaLIYTAHR+qliwokHfI5tYaCHww0yB0UFj2G2kaLnkc1FYfBRbmlZHUcaurFnoKHjaysQTPxHbRrpI6lahGxzudCgNpzwnF2YltsbiwdsHMO30r+z2Sr8VkDen5PPxcZGkcGM3GWl0YtrM5sqam2hHcH+dGT6ThNz5PzjKfrdWEQ8I7xVOLIT1sddVVojR4Ds+BBALnYheEWozc5Sl8dJAT1Ph6L0ARmMUszEgmFhIffv1xYWnF8B9vbvg+6lTrA5E9ZMYMijDpqubBBkiO9ro75aT3oHX1EH+g6D5ruaCop3XBfJUpsJWDjC+1ni97GyL2haV5L0MvAuvRr6CxQ0XQ8UCFRUeW6iXQRH+0ONDIe+CvFBiRQmidXqZIjFqMDegWQTF7Ve3BWsifq1kbkjJdIXKhNlOLOQWrmLjzBOZvsJLC30FD1+p7SxetOQDlgwFPjgKdQCmAC7chgcIw3TyWeeD/lX6s9tXX1wl4/DBAYOJ+xMFLmoDuviLmq6sVrz9Q2J7q8kifKD/IKaPwMC2rhW6KtRR4Hidzx5AHcXmVpuJ2NfUOgr+GOp6sBusjJElmU/2nEzC/RRRTfjFnJgTC/xcBwcMYYXloKqDBVQjtJ8UU2dx5cUVeJGaSLYxuwJdyqqudYd55+YxJyPUluDncKJHCKOCid3MwSK1/KoKkJAsSWtH9HfrD/s77Nd6ioVFeL6cdmQ7Iv6MQOhsTNx7c48tGj0cPcHeSqL9EAP8MapN0aUMR+8ehQbbhZQ2dD4L7hasdsI04cQEdtuvpB9UK1JN7/eTXoH7ImZ8uK+rBttvyqYB5ezKS4PeJPsqFhjF88o0S797z9SLWqZomtG7Sm8I7xEOiSMSIbpXNLQp1QZsc9gqfDxSdrfc2AIlV5Uk2puG2xtC4AOJdsgcUNOhJivK3n5+K7jea5u8bSz8+PGDFBaZ4u1MmKfGgnNAMDd9hSI6VLCRbGd5moYpgoNo6B1Ph8ibQ9J5xosvXbAila3RtsaCC82M+jPIYk4sTrY68AtlTYLF/o36FyLiwxlVB5O/6SIx6VMStNvbTqGOYkKtCURH0aFcBzAXPE9+Dk13NoMA6feEdL+VzVfCtHrTlE4x+aJVzInFsuhlcC4hkmy75HWFP7xnCX7uVdxLVJ0F5kNQ3HtzlxSBCSlP2d+IlBakPXWv2F2n9HRtgu94ET8G3y3xXaLT8+H7rOdUl2y///yWFLimgD8XitdSRBqUPBVKX6y/vB66HOoiuG+A2wDY2U59WvYA/wGMdoJ5GptabhLtfaU3oBMTnudHBo2Ed58lE3TbHPlgdI3RcO/tXfhPOs1FbeDI6iNJqCyiaiF3cvyJCflpRin7UrCxxUZ4OOQhJA5LhD/r/Qkl85UU6BQpMDfr4vOL0PlQZ7BdYEvC+VB/ZcpwPvx7ClvJgvKinkUpXCuZG1IyA/IykVGpUGFSOgGOZj2Leer0HFiQoM89IvjhCaOkhfOdZmOf9GhRgf/zziptS7cVONhQxEhTuJGOguFiP9X+yajUvBxc11Od33nM8xiYFT6L7RNrW64hVCGqo3Ba6gRBj2QLVl5H8bv37ybXUfC4/fo2NNjaEGISJZ9/nux5iZVvr0ppMxKU7VtiTSzuvL4D08NmsM91dYtVabqUSCvEYERE9POLeu/XR+7JqE4P3z9k276uTQkF5g/vPyBPDsN11FA8Kh98t6rZKkHwnS6o72R6ncXR+xIalFhp2zzEOn/OPTsXRgWPEtyHrm6LfRerfSwWbMjJp5jtMxus9AgjS6/AY3RK6BSou7kuXHh2nt2PE95FvgthafQypmnBYv5Qx0Ow7bqsyfR3o3kGK+oVhfPlzp0bRtQYAVG9o+DFyBcQ1jUMGjs3VrhAx3MfhvMtu7SMhfO12N3CqO6PvBaLAgsfc59YIDJdoTIALEljYSwqFPKer0udVSoVrKLQv1wToP889f5/lvIUbr26BYYGn0ib8s3wAncKXGDTRG15m9vFTWQX7LJ2ZQU/c7AuAsHdgwR8UWOBn+6ospzFfa3PkX5MKzHBYwL5XhXpKIrGFzU7HQUPpBI13NqIOVoVtSkGIT2CBfoXZRA77RinRIP8BzP6EQqj6xaTdN3l4eMsmVrg53xWahOrC+Vq4YWFcCkxWnA/2s3ua78PDnTcD6XtSoOhsff23jTBdz0r99T7eU2dZ4E6svPSyVPp/GVF/yzFKGbHBo+FWWeEE7GFjReSLBJN0PWAjProausKQ6sN1fs9pTccvXeUaJUWRS1i+3nJfKXBv7M/tC/bHvof7Q/fpfdjs+J0z9PEOZG60bUv04HoXIwFSpnipxlVHKrAnrZ7IG5oHCQMS4CJNScSlzbqbMgDp1fh8eHgu8uXhfPNOTvHKOF8TV1lGiY+0NFcXaH+++8/+PjxY+bEIhNmhGsAxWOLG9wVCoPP6EXM21kWCqYLfEtwtrOPDO8OhcWMMS156ZSCTirwJD3k2BD2c+zG4gkbsfLSSthzew/36P9BeK8wqOZgGn4y34FXdRGYFDqZ5TrgiL5tmbZKdRRzhs0xKx0FD7TGbL2nNbz/InELq1LQjYjkKxWspHUhJkb3GAsyGjiHC4+Z9Wcq/V2eDqWLzgI7+HU21YWpp6cKNDa/e/0O0f2joFnJZmBsqAu+0xaVC1YmlriIiCfG11lgkjl9zZalxaVBibHPdT/YHdZcXiO4D3MnBrkP0ujxeP569P4Ru60JbSojATVD6KjW5WAXeJosCW3LkSUn/Fr3V4jqdx5epr6ELge6sAycXFlzQWSfSDKhRDok/f0/fISFn7FBKVN0mmGT2wam1pkKV/pdIdOMI+2OQF3HuirD+eacmyMJ51vqSNzDDBXOxzfk3n1+Z/YTi+RkybQ5o2gs9FeCZcLgKOhREOIexpFt3lrNHPUVFOjjThH0MBhG15KltBoCeLKmMORnJE99QlC6T9gT2cIvf+78pDONzkNrLq+WfwbiH+6YxxFMAV4zoExjgd239VfWke1cWXKT9Pd6W4T7BOooxtQYQzQi5kR5osDvB4XJaO/I0362tN6slTiS177o2z2+8fIGSZhGIOVhbYvVKp1M+NRvbXQW8UnxhKq2987eND9b32Kd0XQv8tNKDL670PeC2owKba2msdMb+PAYyZHA1zS0sxoPf54GVVJcGpS++1zTHU0hIl44xUGRtqad8U/fPhFqD0X7Mu01LsjTO77+95UUBn+c+ZMZMCAaODeERU0WkryFrde2wpBAnO78YHao5/qeIz/reqAbmxijvazYoZP6gJ7PcaKBwIl8fef6UK94PbL94fMHmHN+Dhy6fwgSUxLT7KNICUNra/yH2o0S+UrAILdB5B99Tn1gl9uOfJaoOeUbCeaqsUhNlewfmROLdA5LokLx4z1DUqGovgJRVyqI1BXl7ctDEWvJ4iH8STi5QBkSvC3u568SiomhFqt4YsV/uA/xC2q+oOlStgu029teUFTgSJli/dX1oryf23tva/0YvgOvaGLxLPkZDAuUBbR9+fEZzjyVuYUh0E7THHUU/EV/eOBwQVExwG0g7Gm/W2vHldxZc4uyyMP3hO5aNIxsTM0xUMuxlsrHoEsYusggLr+IEUyKFAGPs3mR86DqOndBUUGFmZgI3ap0KzA08Phoubsl4WTzZgaaBN/pAq/i9U2is8DPm2a12OWyV/t96gK6xylKV1aFWhtqCYoKfHxM/xit6DaYDI0CXtoNXtdC0mzI6EBdAZ0E0qICHdU2ttwIRzodJoXDmpg1MCRwCPsGbbLbwKUBl8jPTsedhiP3D7PHIc3UnCE/zcBwvrk+c+FGf1k4n3shd4WuekgLQ2OPn0N/JuF8xZcVh77++ofzlcgvyfnhYa52sykpKYRupix0Mr3B/FYEmTBJQB4WLDHPJRzssnbl9PKuR+Ciu0kJCdUBxZpn4oULU0MWX5+l3HVD0p/wRMsXpw/fysSwCMwLOBl7gk0IVjVfBT/X/llU+1BEuY4yUbguEwt5jQVNgaYJwvQ+CtRRnO97nliDmpuOggLtB9vtaw+br29m983ymkW6iLrYdQqC4fQYWMw/Px+uvrzC0r2n1Z2m0eN8nL3Z93A2/qzSfZNyvGdGzGSLHVzsYso55XyjpkTs9GZlwXfyVtOYJG+ofYaf7BhTZ4ELxFSppsuvVDNBUKcpqVBlV5aFG1xGCBaW94fdhzIFJGYAmjp48W5X/zT6R7QcDUvFm49vYMTxkdBoeyO4+foGK9iGuA8hVNBO5TuR68LiqMUwNmSsgC56deBVEpaKmqefT/wimr2ssaEsnO9E1xPwbPgzuNH3BnQr1w0K5FIczofUpf13JOF8BRYWgLpb6sLOm9rT6+oWTdv8NNeAvOTkZCLctqSGtj7ILCwsAPyi2VA0HwzgokJcPs1WLDpUyEPD6iywG0SBORGGFGnLFxWIoWTcLcOjDw/Zwi6gSwD0rNQTuleS2Qg+/fBUI6tXQ4BfWMoXFtPDpsOJ2LTfFZ9HYc5UCKQAoc3jKWmaM3KX8X2P9xiv80ldDCoULtLQlYcu8pACxeuCVEFgOxt3WqHbVes9bQjHm9pW4mvgQv7qoMuCQrJZScMlulMDiApywXcUiuwsxUKVQlVIGjydkBrDiQ4RYGAalAQ/NJ5YfPv2DZyWOEH8BwnXn6Z1J4xMAAcbB61elRdsl7ErA32q9IGMCtyfMJkac182Xt3A7id6rZ6nYUHjBczsBCeGaMlKYZfLjhQVhW0kFqmbr22G668k2gO3QlWhR8UeYMmQt7N1snOC5U2Xw91BsnC+CgUqKGzq4PXn2strMDhwMAvnQ4teTcL5OpRNS+c0V/F2srSwyCjIsIWFJVWOxqBCRcSJp6+gwO4ovRgGGbqw4Do+qpyOdKU+8SJtRftOVELaxNoy+ctBWK9QRj3AhST138YFKrrkmAL8QpNSoTCPovH2xrDgwgLB75prHoUiXEm8At5bfVgnMX9OO/DvclTv962vIBALXXSBooX7xNoTtRLu4/FIjyNeZ4G0KEwO99jgwaZjiPpOXkQcOr/RfMifKz8c5/IrfF19wVBAagMG3z3jgu/QMtcYwP20jtQe+9XHl4J0aENBMiXyZwWsJg5jOr0OLWbVXLOwqCiytAi8+fRGMO1+OeYl2OTSriP+74V/4cmHJ5KXhf/Bnna8+UTGAlpDN9/pB4MCBjEHJyxi/274N4T3DoPqRaqz38UUe5wYUhSyKgTXBl1jgYl4zFKbaWPYy5pymoH/aDhfRI8IEs53oecFaF2qtcpwPpw003A+nAwpC+erVaRWGrcqcy0sUqVWs5a07tQH6WePziBUqGQDFRbhIuorKPBkWrWwZAF149U1wt03FPLmzCvgsvOI+CMCnl+Scb11oT4hlBUVSFGhvHmKhs6NILTXSXDN5yq4n7cV3XVzF5gCAo3Fty/wa+ivJI8i8qnEMtMUOoq7h+7Ck3DJQkYXYJZGk+2+8DxFso+52paA0F6nRLFv1Jc6NDdyLit2KtlX1jq3oUDuAuRxiGsvrxJ7U+x6VlnjBksuLmEFC4YXYi7KsS4BTLyMwkpqM4vPYSjDgEvPLoH7Ovc0wXfyNsuGBN8QMYbOAqdQz1Ml+1sDlwYGo7PQ4YuqJUnyp2TixsM74uF+82LsC6153Si8nRku0yZ1q9gNStmVgoyGj18/Eo0Whn+Gx8sK+rZl2pHJLdpE8134X079QswiKIrYOJKigrdt//vc36w4aVemvVKb6fQAvGbITzPKFiwLm1psYuF8v9f9XWU4X9TzKBbOV3ZVWUE4Hz63SzZ7mHYaIG4BwLeZAE7udSDHX3/hiADMTWNhnYEmFhlDSWLh4AVJKQawUsWOatSzC2TbOa8L4YGKBd+SjSFGurA58eiEKL71ioBUHQp5ilG9afX0EmkrKygQeJLrsEfYER/iPhTmNfxL4egX6QQ0aIpPDDXVxKLlnpZpdDtInTjR/QRJDDcWyrTRnPstj/VX1hOffqojqOlQC/Z02K23TkgM8Xb0s2j45/w/LLthTYvVOhUq3s5ecO3VVfL6Dbc1hAfvHrCfYRjlBI/xJDlbvmPHWz0bigaFHcXOBzqzzx873CubrSTHenicJLHdGPBy4qx5n4TBgKoDjJi2bSgalHoqFNL/yq8qz+xMES62LnBjcFo6mibocagHfJU2SrCptaLZCshoQEH+2KBx8DhJZrOL18YFTf4hAaDyGB00GtZJXfQkv+tMhNo83RF1eMsucvay3qa1lzVVoYHA6yoWHKNrjibJ43i9vZp4Ff48/ydEJkSmuSbhee9ZyjMSzof/cIpcP587HF2dDGWeAGSlp+WEZ5BlzhzI5u8PqQEBaMME5kKFsjGT92IMZNiJhSWNpHBUmlsqSjJERsPFZxeZ84dY+gqKxi6NjZJnwXeF9NUuqBJp80CdROPtTSAiQei8sqDxP0pFwg2dG7LuzNtPb4kY0Njgfb/lT+C4+A3vHW7UokJX4KTot7DfYFTQKLaobVO6LRzrGiBaUYEQ2CP+0M4xaKD/YPbeJteZTLQAuoB/HF9U4N+L3VMMOlNEA+BpUDiBEhvrL6+Hjvs7Kg2+EyupXBNULVwVrLJZswmsoXUWlAaFaF6yORgais5DN1/ehHKrygmKiioFq+hcVJx/ep6EtlEs9V2qk+GBpQKn6r0P94G2e9uyogIbMT/V/gkuYu6LgqJicMBgQVFROn9puDzgchoN1dTT09hke3TNUeCSzwUyKhSF87k7uqcJ5ytmU0xpOF+tfWehzJNUWVEhxf+wGXj1KuRYJinizAGpGSh1O0MXFpYGWWGRYtb5FfLwKOoB1lJhdfDDEwYLr0J/fAq6yOHx+JQsnVMfkTbfia6/2YtQU3jwlrKKgM/J06M2Xt0IxgLqKNrtbUdoNMowu8FssxZn84v2fkf6sWkAYnSN0bC1zRaDWg6qWig/DBQ6g82KmAV3395mAYO8peT9gPvw7KJ6aiBqYDDJd1zIeMH9aEF7tPNR2N52m1L/eyywaTFvmyOf6Fao+PeNCh7FPpNc2XKrDr77n+EpfrWL1ibbianPBQWY2Ih7H0cmSIhqhasbVEsi2+eEHyA6y9XcWFOwT3oX94bIvkJKozbofkhmMFHJvhJ0rtAZjI3Y0Fh4FCybFBgD6NSEQYDua6vBPs6muW7RekSvhFk9igr3Xod6wbYb29jtCvYV4GL/i2ncs/C7OnzvELOXRZ1VJjQP5zvY9iB4OnoK9G6Do7lJhTxwIrJBJrI3NVIyqVCZMEdgQNmbT4ahQvH6ivqcH7wYQNqHj7MP+N8/Cq8/vSTjzqoOVUFsYGAOhaLixaWB6u4QdjfppAKhqqhAqzzMI0AbXXloYiGKU5z7b++T7UP3DhHHIkMCiyR0e1p8cTHj41PkzWkLSdJshEbOjYmTkLnj9cfX0GV/V4hMOMsmevMbzoch1WTJ56ZAiWYlBD73WBBQahlSoHhtSyk/9Zx1LAomnvgZ7r29k+ZnRzofVquXuJBwgaWNo0ObmJ1nTJnfen2rQYPvdM2zoEJ2bJiUym8YbUDAA5kbVMvShqRBycCfj/bf3g+9jvRK45KzubXypoE6zDk7h+WO/A+ywO72u8EUcPYxblBczPMYGHl8FMmJocifswDMbTibODYpuw7gpO7Yg2OCiVl4z/A0ejRiL3tSZi8702sG5MmRMRKYxQrn83HxIe54eI1+9/Ed/HL6F3D8oNz8hHxjz7XXVRoKyZlUqEyYI6ykAm4+4VMMYFeTinYLWxUhCZliowlnO0vDpMQGT33RdioiL9LGC4miiwn+3l+Rf0Gvw71YUVEuvyS8jKJHZfXWgQPcZNzv6y91oyxoij239kCxpcVgQdSCNEUFghYVaIu7ym+l2TuUPHr3CBpsbcSKCpzk7Wq7y+RFBQ+kKw7yH8I6ydPqTSOdTG3+xs77u0CbvW1YUYEUO36SdD7hvNrnOf7wONtuWsJX1OA7vqhATdadoXdMXlQg6hWTTVzRdtZQOMrpK/xK+oExQDUWqy6tSlNUDHUfqldRgTbBaDJA0c+tr1klQRsC6NA08cRE8NrqJSgq+lTuA1cGxRCLcGVFBR4DfFHhWdRTYYTCcuEAAP2nSURBVFGBwGOFTrbRnhafNxOagxeAf8/yHVZdWwUH7x+EBBW1GZ55fzhoZ69sSKRksImFea8iDAhL0ljwzlBIhRKTO4wWnSlfk5m+whCfS5MSTdh2sIFsZx2sHXQqLGhRwSdpK/oMkHozwH+AIMm5Z8We8B9809qnv0LBCpArq4R/++nbR7j7WnxrzOsvrxOXnr5H+wrSmlHk3q1CtzS/v6LZMqNZg+oK7MB7b/GBB+/ukdsFcxeCoG7Hwa+UcRZ2mmJ6+HR4+P4+E5KPrSkLylIFtJJGu0oMufN/cJTdX6uIB4T3CoffvX7XKmARQxopmrjKjkH9gu88BMF3boXc4Pqg62YT8IXWn7mkYntD6SzweIqQFi3F8zgbjTqI56WZYTNh/AnhhHN6venwT2MZJVAXdD3YlWnTMCF9UWPJtC09AvcJnDoj7WnFpRXseoH0wuBuwbC82XLiqKUIeJ1AW27+GPAp7gMh3UMUFhUY1pme7WWNCZxAem6qC/POzyNNstXVAf5TtlzJkgU+9+1Lvi9zQGqmxiLjwJKKCyspbxy7oLjINYS+AmkEhgBOQdBRAxH59CyzizMUFUpTwShfVKiiPr1IeUF8zHfd2sU6h5jkvLL5Snj4Tsar12baQ+1AEWsurwExdRTt97UnFom8lz+KasfXHE/yKNwLuwse069Kf2hZuiWYMw7fPQzNdjZnVo2YEXK6V6hWeRBigN+3Iuel5bJjl3x59HLm1rS6xSq1acy4H+JkyW1tVWJX+UWaHF/YygHW+q2Fkz1OgLuDO7HOpcVrKJdnoQgJHxJYCBdqAApZFwJxgu9usvtQyBrRK8KsxL1Ivaxd1INsP02Oh8fvNdNWaQOkqNGsnBal/Yx2Hfn63xeyqOKxqtkq+NnzZ72e93TsacF0Z1XzVQa3lzYV0Jmp7d52ZOqMOhwEFqJ4Pj/XN1KlPTVeJ3C6wdty4zHg30U2vZIH2su+/PiC2dSKrWHMCECTE0w7b7qzKdx/J7um/Vsb4GbRHPAjSxZ2ViaTiixZ4L/KlSF18GCS7fLlyxfyvymLjJSUlEwqVCbMDzY5rJU6+YilrzDUSQ8vvL4lJR1TvCAbwoKSd+7RpEupqUj7xssb4LXFGy48O8+oN9vbbGdJzrxQfF5D4UVfFVqVaiUqPQz/DppHwVNgWB7FyCcwy2cW+Vt51xfs+v/VQEaBMDfgd4lZDSgqpfQzDIA71fOESakat/fehoKVhM5TWDAPCRgq4FJjYrEqXH1xFXx3NCWTpWcpCcyFZnyt8XBl0GWSIUD3TeRlY5GAQFH48+TnKnM9xLKZlQTflRcE3/V36w/7OuxTuwA1VgI2j/pO9Q1Kh+JtZlsY1GZWclwrM6XY226v3vbd+Py9j/Rmt7Hp0LpMa0hvQEt1TMSusaEmhDyWnW+blWgOlwZEk/M5r4GSB05zPDbVhphEGWWqXZl25BhQRWlcenEp01n96f2HaH9PRgA/WeLTzikKFyoF1mFR8HXqVPjh6CgpMBwdye1PgYGQw86OZLjgOQqfixYZX79+Zdd+YyElgxUW5tNqyoRKWHOFhViWszgCPvPkDNm2y1UAytmXA0MBBctrYtawjl/zUoazZ1Q1sdBGpB34MBD6HO4LyV8/kNtFrB1hb4c9RKSH2HZN5gaC8NWCx44e+zMiJCNynHrQAkcX7Lu9j1iu8pQnBC5qt7TeIqBq4ISKX3T2qdJbsG+ZE1D0iKFTSFegQBoXUhX0Da3TF+U6pj1WpoZOg9gkSYe8TtG6MKL6CJUC9N/DZ8H6q+sE1D1f16YkA6W0XWmleRZRzy+wRXOn8p3U0qD0sZnF4LvGOxozO2pKvdGlS24sCoh8UF7vyrKFs77A8E362ebNYSvQdBgCyqyzw3qEQXVHWeKzrpgRPoOkHdPvZ0/79JewjcfJqONjBCYIjtZF4Z/G86FV6VZqJ05IAay1sRbceyuhYCK6V+wOa/xUT5rxfEDtZUdlcHtZbYHZLGOCx0LgQ5mOBZkC9NpewrYUHO92DBzyOMK3SZPIPx70TMMLwPl/9PrP52sYckqXnMHE2xm6sMATiik6arqAt1kTq7BAD/S3n9+wtG1DXvjRGQppHNh1C3poGAG3NqF36kTay6KXkZRPuuhzL1SNhK7xOoQ/zvyhMHROU+oWOulgpgR+JqfiTim36VTx/fU43ENAeaI6ikVNFqVZdCKdZcDRgYL7zFVXgXqDvkf7QcADWXd4sudkktdgjhTGk49Pwtora9hUa1VzxUJ4LJbQ8x6Tjd99fsvud7UtCfMbzYNmJdP65PNAZ5T55+cznYWiwgItavH9IArksteZLobi1C4HuigMvjNn1ChSgwSQIaUsjJvIioGzT88ypy3fEk1UdrnFAC5oeeB3cGXgFSiZv6Tez40Uz4VRC9ltdIQz1/OBLniZ+hKmhk4V2MHiNQgTs/E8ookzE9KOq62vRqZ2vPnGYt/FaouZQ/cOsqnwRI9Me1lNgOfH1ZdXw/TTMyDlm4wyjedUalyD50osKtS54qkK56PNRdpoxGkGgtdZillopKamZhYWmTA/WBuACsXrK+obmPtpm8sWahapBecSIuHe27vkRG1MKosikbayjuT4ExNgPRd4hNzYNX6r0/iYx3+IZ9vl7YXuUJqgpmNNRoPadHWTxoUF6ij6+vdNQ3lCHQVmOcz0mqnw78N06vjkJ2kWoeaGxJRE6LivE1ySJrbj37Wk6RJRO89iAidFQ4/JbHqR8lAifwmFx9uEkIlM+4DAQLdJdX4h6bM5s+VU+1roPoNFLFIKT8WeVvg7Z+PPsosyLn51aRhg8N3o4NGsQ4jfwf6O+7Uufk0BDCbDzI6I+HB48iEWniQ9Ic5VlkaDKrWiFAls4/F42GOwt7EX5flRsE2Lxvy58sNcH/OlRGoDbAZhVg9ODPjivYZDTVjsuwjcCrtp9DypX1Kh6rqq8DT5KbtvZI2R8FeDv1Q+jtjLnhDay+bNmVenvyUj4dqLazAicCREJ15k99nnKkiuZS9SE8ltV9sSWhcVmtjZ0iLDUNOMlExXqEyYsyuUmIVFOB+MJ3LitiI0KWGcFG51Im1lJwkUiWHiKl9U/OL5C2xpvVlhOBKfdru0iYRLqw26lO/Cts/ESyhpuuoofF19BToKeey8uRP23N4jCFtEUBGqueD269vgs6UBKyryZM8LBzoeMNuiAjH51GQiFEZ4O3nDIPdBacb6fQ73IeJDvqjoWqErXB10hQTnaVJUIHA/xAUS4tH7ByT9XbXNbFPDB9+ZIfhGiVg6CzyPHJGmbWOhhcecIYDdU8fFjmmKCtsctqIVFYEPAgWWxetbrE8Xgm10w2u8rQmMOD6CFRVIWcMJ7qmeJzUuKrB5U3FNJUFR8XPtn9UWFYitN7bC1ZdXyHamvax6fPz6keQs1dtcT1BU4PXROoeNXFERCEXzFDVoOB/+w6IDG5B4zeUF4LpoM378+EEKizx5Mk52ieWfSfSAOVIqlIFf2OKBqC9wZ6fCbZvseaBKoSpgaPC2syGPJCFWhvB518X5CQPrvLc0gNC4UCa2Q0ee3+r9prDjuyRqieC2LnxnpLHQ94zBVKrcvlBHoSiPonT+0nC+73my+M6bS3FXDKdDY4PGsdtD3AcLJjTmAlwANtzaCOI+SGgHRW2KQUiPYGjo0hDMFajD2XRtE9nGhHl0CqP7C36fmHtSdZ077OXSfN0KVYWQbiGwrsU6nagnqLOgOB2XdmoR+ECiocH3oW0xMDhgsCDPAOl6VwdcgcqFKoMlgQ/6FKuwuPX6FsRJNTSo48iXKx+IDdxnCi8unEYvhVDnLqYp8FyI1tkUtR1ra6UPM1fqJNKe6myqA+efnRMsTi8PjIGBVQdqPLl7lfqKFBV0QYv4td6vML3+dLWP/fDlA6HxUMxr9Jdo31t6RGhsKNTc4EHonfS6VipfGWKQcvFZNMQmSRLYXfK6QmDXY6IXFfLANQIWFVhc5MqVi2Rn8AJwXEtggaGtADw1NRWsrNI2J9MrMnRhYUngCwsxJhYP3j6AF1K7Pc9inkaxjKzuUB3y5cxPtk8+OqlUmKgr+KIBXUA0dX5Crjqfj4C89GNdjxFHHmXguclYhOgC/MwduRMlThUU6SgwjwKdW/jFBnbhNrbcCJcHXlbpo4+fcf+jA+DD1yQmfm7g3MDsJhb4t7fa3Yrx1ysXrELsZI2VEaCzDWLgSHYb3bWK2xYnF6Cj946SPArMPaHcYAwhXOq7FMJ7hZFjTlegzkJZnsXjd4+JYxTNv+BtmFUBj5EWu1oI+OhiBN9pav0sNmoVqcWOy7DYCIugQaEGqvCiwvBJ6n6GKJBLlqcglgYODRFQ20U1B7vaSWy0LRX4veCxhudkSu0qma8UHO18FNa3XA+FrQtr/FyJyYlQZW0VePPpNbtvtvdsmOQpFAcrw/xz85m9bJvSbQUOZZkQmlcMPTYUWuxuQSavCKR4TqkzBQ51PgC/np4OD95JsoDQqj6w2zEolreYScP5+GkGghYZmtjZpmROLDKREahQfBcPg/GMAezc0O4zLiCjn0noLmLhf9zujBcIyptUVVRsvLqRLGjp2BxDksJ7h0HtorXV6gD4UC5d4cVdeDDLQD6PoubGmgrzKJ6OilfqCMTjn/P/EF0LDfNa0HiBwFHJ1BoLmmaOHVRa5KAzUnD3ILMXkv504id4niKhqzR2aQJ9q/QlVK7We9pAl4NdmEMULt5QGHt10GXo59ZP7w6mh6MHEScryrPQxWaWBt/RaZ2hgu+MOSHOnT03VHeoQbYfJz0kuR76wv9egMHStmPfxYLTEidBswVzcQK7Bor6+SG9amXMSnZ7XK1xYG8lDr3K2EDtDCbUdz7QmWnH8LiYVncaXOh3XtBA0fT53Na5CRo4CxsvhDG1xmj0eCzqF0sn2cRe1se49rJPwp/A8xjlFtTmADzf7761m1jIbrm+hd1f29ETIvtEEhvr1rvbsiYfFhVIfxJLI2XIaYYyO9uvX7/C58+fM5R4O7OwyKBUKF64bczQnsYlGhlMZ5GFu/C+SJZ0jWhRER8ZD+f+PicQ2CE3Hrm4dASLC1rk4aoTleOJgu/Erm6+Wuf3jCdSikvPL5GT0W+nfwOnZdrrKORx8dlF+PPMn6zbub7lOiIi5B2sTDmxQBrW8MDhgjTz/m4DYE/73Ro5tpgSOJHYcXMHmx7htAJdxDw2eMDJWBnNDzM38II5v9F8IpAVS5yMxQUCxcm8Y00gt89oogEgwXerK6QJvjvb56xZBd/pAr5hoi8dCjNDLj6PItsVClQU1Tr08vPLUHFNRYFmq3rh6nBt0DXB8UnDEfVBx/0dmdNdwdwFiXWwpQHPG4uiFqVJqG9QvAFE9b8Ak+tMJseIthP8auuqESqTBBIHNHm9lCpMPY32sp+ZyNs1nysYE071ncDB3QHMFXiewnDCfkf7saBT1NCh/gUbSUgtbLbDjxUV2AhD+pM5FBWaTDNwW9E0IylJwhbISBMLy75yZFCNhSgTCyk9ANOBkaJkLGCeBQXazk6tN1W05+apAujNzi++i3kWI/8QePHod6Q/HHso60Bi5sAcnzkadZP/OCvsRClyANIUmPSaLUt2+Pb9KyR9SYKiS4qS/3mgjmJrm61a0YIwrK3vkf6MGoDCQ0q/4S0yxaajaYqkz0nQ/VAPOBUrsUVFYPotdlDN/bhEDjYmwVK0LdsGmu5sBq8+vmT3FbNxgr8azoU2ZdoY5O9BnUV4fBjTWaC4HRsOmKJMU7vV6abwQl97Y23B/qaJlaalABsmmGROGyldKsjMEnTR0tBmQsvS4tGgTjw6Aa33tk5zjjzU6VCa41NfKtTBuwfhcuJldntTq00WJ9g+//Q8jAoaDTdeXWf3oZ0rahk6leuk07GGU8a6m+oyChrq3lDM3rlCZ42fA/evg3cPkG373AXhp9o/af0+0itwH14evRx+j5jFaKGI1qXbwD+N5hOHJyzcm+9swZK1sajASQVSSy0Biuxsv0ut7YODJc6PvNtUeodlnVUyMMSkQsW9j2MCWbRl1NSRRgzgiaJM/rJk++KzKNIxFQN4IPMdvTef3pApxf0ACU+TH3c32taYFRX4mMVNFpPUbE0pKhuubVCYL6IrnPLIuKP8Ik9THUVCVAI8OCbhqVL8fPJnxl1FFyGeI8xPLExBhUInI/wOaFGB9IXNrTazNHNzBG8MMD5kAisi0KkHrS3pbSzUp9aZCjEDL0Hbsm0N9vd4F/dOo7MIjw+HT/99ZDQoVa+NwXeo3eH3N+xep5eigoqSkTqIOB2n38TiqNQNSkx9xa6bu9IUFd0rdGdFhfzxqU9hgQucYZwlMnL/vZ1l+5C5A/VMI4+PgobbG7KiAo/JQVUHE3F25/KddTrW0OLUc5MnV1RkgR1td2hVVOD0+6cTssDITHtZGbCQRf0iTnNpUYFBszvb7oQdbbezoqLZTj8WYOiUpzjRVFhKUaGMMpU9e3Y4d+4cjBs3DmbPng0FCsj0UukdGXpiYUngJxb6BuTx1qbG0lfI287ejb5DuunoCoELMF1BA27wwskXBliw0AkFRVRCFHTa35mJ62xz5IOtbbZo7Tr05qMkVBDh5SQT0moLmkfx6L3E+ULTPAp5ONYUenofunuIORVhTgJSoPgpBb9tbCrUlcQr0H5fB6ZNyJ/TDna330UmN5aCfZzD0/svMj42ijXnNphjlAtioTuFWGjU6dgwcgwEPQzSyGZWUfDdar/VJE04vWX/VHOoDheenSf0CtQX6KLbwfPtSWkRjJMgXQMHeSy+sBgmn54suG9MzTEw22e24D7++NSnSMVMElpEIsUNF3aWANyv0djhl5OTGH2GmjssbbqEhCHqCtT4NdreiH3GWLgd6HAAGrvKpuqaAA0PqL1sJfvK0KtSL8jowGMGabhLLi4RnGewEOQLL9Qq4qSCLypwUmHMjCtDISIiAjp37gyLFi2CAQNkLmwZARm6sDDX7qi6iYW+hYUwGM/4rhVoO4vJ1lRnoWthIZ+kzU8sqOsJL4weHDCEcWAxvXN/x71Qxq6MVq+ZRl/hp72+At/vjPAZsOjiojRUJDz5oo5CmXWsOqBIlXcq+qfx/DQpvaYSb6OwuOfBXiy8DX3JD3TcD6XtSoMlAwX/8xv/rbVYVB+UalQKar+uTaY+CSlPCUc84H4gK0yVvRdFwXcHOx6EBi7Ge+/GBDZOsLCgDZWO5Tpq/RynYk/BZ2lHu0UpP70pSVNCpxCNAI853nNgdK3RaX6XLyx0fV2kvKFJBQVOLw1hlSs20LRidNAYCH8iMyiwzmYD071+gyHuQ/TSAGGIZPOdzZm+Dq8d6CLFO65pAmIvGyazl/27keaT7/QKvKbj90bNK+g5clmzpQJTFCwqUFNBXeyQPppeiorz589Dp06dYO7cuaSosKS1phjIpEJlQI0FtV/ERYVHUYkI1JjAYoZaQaLOAgsEbcHnUyCws89faJDDT38POyd9j/ZlRUX9Yl5wutcprYsKxJgQoUOIto4q+2/vJ3kU/1z4R1BUUKoNLvjkJxiaAkWZgwIGwdvPb1gHXVH3jKdCGUtjsf7Keui4ryMrKmo61CJCeUspKhTZpiJV7e+Gf8O5vpFGLSoovLlF0N7be5nnu2fROgqpGL+H/64w+M6QRYUux7aY4I0p+IaKqWxmB/kPSlNUIJ9fUVEhnzOjq3i78/7O7Dt3sHYg4mZzBmqFMKQRjRD4ogLPZ0h7Qj2cPkXFiccniCaKFhWocQvuFqx1UUFd92jeBWoGdHmO9IKXqS+Ju1+bvW1YUYHXecyCiux7VlBUvEh5QSYV6bGoiI6Ohvbt28PMmTNh+PDhGa6ogIw+sciIVCg8oOnYsZpDDYWJ0sagKHgWqwOn40IhLimWdFtL2ZXSaVLBW8nynfgPnz+QCxR6ZfPhZH0q94GFTRYKflcbHJAK9BA22TW3j8M8ih6He8LdN5LPnl+cLvZdBKtiVkHkU4kt7Nora2GJrzCATxMsvbiUWYYijxWpAopOavzfbuiAPCx2cDqDF2B+gbCuxVpiCWruePTuEaFhyKNrhW6E9lTQqiCYCrzO4si9I2y7aUlfhcF3fEYFOlRF9YsyqqVvFhP0sTyLepIFOdIxwqSBoNruv/73JXospJ7xn7m2aLe3ncAOGHG442Fo5Ko8xFDfiQXSiK5zQmcMHjP3bvfY4HHw6P1Ddh8Kef9tsgCalWym9/Njkdj1QFfmwJU9Sw4I7XkKqhauqtMkaNGFxTJ7WW/j2suaC/B6vP3Gdvjl5GR4+1mW/1G3aD1Y2mxJmgaepKjwgztvbrEgVNRUiOm0ZipcuXIF2rRpA5MnT4YxY8ZkyKICMnphYUlfukC8/UX3iQXftfNyNr6+gtdZYGFBLyaaFhaqkrT5Tjx2T5rtbM4sInEi8KfPn0S7oM/3zotd0ZZT7e9/SoJ+/v2IqwwPnBahJSE6IeHf8SL1BSssTj6WOSVpiqsvrsL0MJl15JoWq5WGo/HdPkNSoTCkEBe0fGGHnz9+D2KFfRkKeIxhGuzCC4vYpIvi93q/wwTPCWBquBd2J9QQnALxdrG8vgKPk1Z7WgkyKtC+8WK/i6JmVJgr0LYYk84vJUaThQwuagpZF9L48ajLosJ8TDHXtRj22uwF0Ymy3B48H0X0ioCqDqoXtHzhr+0xg9PI0UGjBW5TpphQawLUv2ABz+uX8Bw5ttZY+MXzF1EaYPtu74M+R/qw6Q0aLUT0CocKBSvo9HzTQn9l54YRNUbo5Q5oqXj49iHZx07FnWL3oXZxdoM/iVOd/D6L12W/XS3gtrSocLQuSiYVxrbmNQRu3LgBrVq1gvHjx8NPP/1kUetLsWHeV/dMKHGFSrW4/Ap1trOaQF2SNt+Jx84gLSpQwIzpsiiO1Odgf58qE+oiVjRfofK94kIf8yjki4omrk0gdmSsZIEtFWf3qiijLMUlxalM8ZQHTmbQWvbLd0mRgH+nKmqOMXIsMFm15e5WrKjAC8yCRgtgToM5Zl1UYOGKehy3tVWJVal8UYEYUn0ImANQhF/XSSJ6p989UgrKFygvue/bF6i1sZbBg+/MHV7F6ys0rtAE/g94GpRuoXhV1lQRFBU4ubkx6IbaokJfu9lhgcMYbRY789vayCZW5gJ0VFp1aRUJTOOLijpF60Jk30hiYCFGUYEddb6oQDe/qH4XdC4qcD/af3cfs5dFO++MBCx4F5xfADU31BIUFe3LdIBLA6JJWKiiogInFbde30x3RcXt27ehZcuWMGzYMJg6dWqGLioQ5nuFz4QAGPhDefgpX1L11lfgcyFNwFSoUrgK2OcuxHz4VXXOKfVJXZI2H4pE7QNxzHqiR4goFpHDgmR2jQhlFzzUUTgtdSIdb35hgHkU5/qcI2JZefEkirXtc9vL6BfcgkaTYCY6Vka3FHWhV3wB9tkAEwukDzXY2gjOPj3DKCS72u6CIdVMtyBHS97beyV8XlVTH98dTYke51lKglJeuxgBlWJBntNNbWZp8N2t15L9AtG8ZPN0EXynLXiDCm11Fkeladt4vtRkQikP1+Wu8ODdA0EX/smoJ+CcTzMuOdUBaKuxuP/mPuy4IQlwRMysP8PsismYxBjw3uoD40+Mhw9fJZPg/DkLwMrmKyGo23GoYK/bol8e6y6vI9ozWlQghTVmQEwaUwtNgedn3l52Rv3pGcpeFoNc622uD7+G/crsrfE6u7f9XtjSZjM42KQN6SOTip0tWFGBVF2kP6WHKc+9e/dIUdGnTx+iq/hfBi8qIKMXFpa0A+B7xQWaPuJt9AK/8eoa2a5cyA1sc9mCqYDdjMauEpvXlK/JcO6pLBVbEfWJhssoKyrw9+QzMaoXrgFhvU6rDQrTFMGPZJOVfDnzKdRRuK+rBr2O9BK4UvF5FJULVVb6/DxNYev1rRq9J5yGrIpZyUb7G1quV5tLIhBv/yeueBupI+hbTtNTMbwKFwl+OnZ7xQJa8pbrWE7pdGVM0Fiou7kuK4YQXk7ekCtr2gRfOh0wB8hz/pEGhdzv8qvKwzOppS8NvsMLf0YEBkPS7mmYFnkWqP2iBbuHY22tKFSYuuuwyIFQryhwX0ocm6iVI5OuVKhOBzqxhbRTHicYU0toOmFKoLHGxBMTwWuLF8QkXmL3967UG64MiiGGE2Jdm1F3hi5oFHlz5CXnYX3SnFGrdOWFJGiwon0lQvnJCMDQ1V9O/gLeW73hunQdgQX38OrDIXrARdK4UBYoikXFzdc3WFGBkwpdCztzwqNHj0hRgbay6ABlaYGThkLmp2BBsJLSoT7qSIWKjI9kFxsvE+RXKLKdpUCdhSqRNl5olB20OO0YcXwEPPnwhN2HwWV48lLUPdEVqVxqKAYy8TqKDvs6QM2NNQXibMIRrjkWno6Kh07lO6l9fj5H4HyCxCJTFXDRMiRgKLs9x2c2lLeX0GBUge9YizmxOHz3MHFboX7zZfKXg9O9QkXx/TcEcJq0OmY1VFnjBmuvrCGdSGpFvLfdXvI5pXxLSROQh9oRc0GVglUE7w01BfLBdzPqzTBZ8J0iNy1jwzanLVS2lzQXcHGDhaQmCHggmVZoS4P69O0TFFpciFiR8u8hcXSiYKqqCXShQm26uolYtVLsbGcemRV4Pj9w5wBpvqy4tIIdb2XtykNQtyBCLS2QW7wQsb8j/4ZfTv0iMCy4NuiaXoYFuLj+7fT0DGcviw2sGutrwtLopex7w6IqtGcoccbD847SomKXrKhwsC5CJhXpoaiIi4sDPz8/oqtYsGBBZlHBIcN/EpY0tbCSpjzrqrEwF30FBYohKYIfhiidVCibUtCwuta727BAOAq8eIjpOvTsvaz7i5jnM09rHYU6tC7Vmjnn4OgYL2LKgJ/PsMDhTFjq69oUBrsP1uh18LOkU4tvImkssDPY/VB35vePlr4ne4aYrX1g+JNwqLOpLowLGQfvPr8l96EQGsX00f2jICE5AU7GnmAdNp6GggtHc8Hdt3cFi3e/3X7w+T9J4YMFxxq/NfCT509gDuALIGODDwLFDANN4C+lQSE0pVK+Sn4FhRYWYt8Booh1EUgYnQDZsmlPQeM1UJosYFFXM+HEBMH71sXxyBD0yHZ720PPwz1ZOGaurLnhd6/f4Vzfs1C3WF1RXw/tamdEyPIl0L0NtUXa2oOrspdtWaqVXi5hYiI2NBaehMsaa2IBsyb6HO5DGmdPPsSxyThqX870jlAZUIgFfItdLVlSOhYV2OwrlV9zB0hzRUJCArRo0QJ8fX1h6dKlmUWFHDI/DQucWKRKu6i66isQdZ3EPZHrApwmVJJ2Ei8nxpDFtCYibQrsynlt8YHw+LC0XWUFolt9MDhQtmjH1zny4IjWOgp1wL/VyVY2ot9ybYvS3117eS0EPjxGtgvksoeVzVdoVSSjd7sYdrMovkRaA3YG6QK3W4VucLjzIdIhNDfEJ8WTC2Wznc3YBY++5yuDLsN4j/HEoWbSKZnX//LmywSfrTlRoY4/PC64TbuJOC070ulIukvTFkNngUWlOmDDgtLiStiW0ijzBqlTLitcWNIwAh93f/h9nd83f27RRGOBOQIfv0l47zmz5oTNrTaDKYHT5L/P/Q3V19eA4Md8MnwzIvKd4DFBZ+tvZZhyagrMjZwrKOywqNA3FDDufRxxiUNgYwYnxOYCZx9ncKqvO71LUeMKm3XV1lUXuPp5O3kT0ftEj4nEPEJVUYH0J0qZwsT6wK7H0kVR8fz5c1JU1KtXD1auXJlZVChA5idiQcD8B8THb6lsAaEpsPt9WcpnLWtXzqT++zx8S0rcoXBRevLRSY1E2jQN12dLA3j0/gHj8vM+52LbqJ59Kuty4ntKq6PICxtabFCro1CHBsVlbk777khcR+Rx+/VtwcJ3td8qKGxdWKvXoQGFX/QoLNCStevBboTWQDHZczLpkou9WNAXOGX4K/IvqLrOXXChRCvSkG4hsLbFWjLlwuNq6LFhrHjvW6Uf+Lr6mi0V6vgDYS4Cdbw50+dMuk3T1gV1itVh32FYbLhGBRstEFqW9lNbtEcnREOVtVUE0yOPIh5EJKwPBBMLNYXF9ZfXYf/d/ez23AZztaZeiQks4Dw2eJIcGzrJxOkfZmnsa7/XINPMccHjYNFFWQAhaimuDxbHBW3aac5etnr6tZe9//Y+cW8aHjicTXPz57SDVc1XgX8Xf7U0Jjqp4IsKnFRYShiqKrx48YJoKqpVqwbr1q2DrFnTPw1OF2T4wsKSqFDWnAuRtnQM5OxThxGeFmBq8OFQwQ+DmUgbvxdl3w26fLTZ0wbef3nHuJ7hvcOghG0JgwW/UZcpBF/UYWd4TI0x8HTUU+hcQaa70BUosuVdiuSBBVO/I/2ZG8egqoN1Co6iOgtd7WZxRI45IQFS9yr8HFY0WwHT6k0zq2MKC1QMj8PO2+8Rv5OiHGGXyx6W+i6F8F5hRNxLgUGFdALmlKc4CcFD8H8Tvy+YEu8/v4eIeOEiGRfPVwZegUoFK5nsfZkjMNMFzxMIXPCgkYUq0FA8TWhQx+4fA69tQncuv5J+cLKn9nk0+oi3MfiNokS+EhpTI8UGTp4xvwangjRZGd/7yOojIWbgJWhTpo1BzhFDjg2B1ZdXs9sl85WEqwOuilJcoT6R2uHihPhnz/RnL0unSzXX12LnQESX8l3IdKlnpZ5qvzec9LXc1Qquvbwqm1R0O5YuiorXr19D69atoXz58rB582adqI0ZBZmfjAXBOoessEBnKG38vSPizEtfQYHcWuTa4kI5+JGE065stIi0m8mhk2FZ9DJ2X7MSzWFjqw1EPMZb/vEUAn2AE5SRQSMV/gx1FOj2pO+InUe1ItVItx9P8vgdo8MP39nDxfHVl1eYOHq2z586vQ6dKHzVgdaDE5N2e9pD3IdYcjtP9rywve02aOgicfkyF+D7RFtIqpWgXV9ccE2tOzUNVQupLBh6RYH0MkWiRLGdtHTdLxtva5xGHI23cWH3/fJ3eBLxBOpMluRcZELSUMGiAj8jXCgqcyrDiRR1gMuX0w5qF62t9Dm3XtsKQwKFNsp9KveB5c2Wi/Ke+cJflU3wyksr4dH7R9Jb/yP2zsYGNlyQvjk1dBq8/fxG4M63uOkig2o9MKNi723ZJBKzXM71PSeKtTL+XRNPyHRKM7ymEzF+esKFhAswPHAEs4OlieeLmi4kE1tNQIqK3a3Y9amQVWFSVGhCIzR3vH37liRqu7i4wI4dOyB7duU0sExkTiwsCvqkb4ebaWGBPGD6fhJTnwl89+UtCjvu7yQoKjDFeXe7XWzxh1kQivzfdQXNo5AXhuujo9AEZe3Ksu21MWvZNuZ9LLywkHF8N7Zar3N4lK4aC6Q3NNzaiBUV6F8e0iPYrIoK7ORPOjUJPDZ4CIoKtI+N7BMJ8xvNT1NUYNE6OGAImwQNrjoEfJx92M95KpQh08o1AQp00YHsJrcI4N10wuLCCN/aHIoKnBhZms4Cf5b8VeLo5FeymdLF6fxz89MUFT97/CxaUUH3S3Xi7dQvqTAldAq73aFse52D33TFjZc3oMl2Xxh+fDgrKtBme1GTRXCq50mDFhWdD3QWFBUYAnmh7wXR8lowXO/yCwmlDadeWDimF6Bz2YSQCdBwW0NWVOB0Ca+tF/tHaVxU4AQQiwpqw4vUZNRUpIeiIikpCdq1aweFCxeGPXv2QI4c5kXzNUdk+MLCnGgb6sAvIlO1cIbCDlzUswtk2yWvKxTLWwzMAVRP0YhblJ54LFsIUmDXvuG2RhD06Dij3SxruoykOPMX2/w58yu8IGsLzKOotr56Gh0FfQ19dRTqwFMvAh8Fsm7QgKMDWYd6Rv0Z4FbYTefXoBqLr1pMdnbe3AmtdrdiFDQM40M7WXOh3WBncfO1zcQ+dsnFJay4xDTqba23QUAXf6hYsKLCx6KN4rmESHaM/OE9S+l5gnf8MTYwq6X86vJkGkOBC4FDHQ+x26fjZDQGc8L/spj2XMs7D/GNFtU2s4ppULgYmx4uDKLEZPnpXqrDKQ0h3u5ztA/bJ1Ffs9ZP1owwNLDBNe30NKizqQ47fqgdd8yASzCw6kCD2rHi+cj/vixM1MPRAyJ6RYgmqJW3l53X8K90Yy+Ln1u1tdVhZcxKdl2pUtANwnqGkWsr1XRqVFTskisquh2DsgVkDTJLRXJyMrRv3x7y5s0L+/fvh5w5VWdEZUKCDF9YWBIEhQWXqaAOF59dZBee+s6mn1bIJ2k3dpEIuBEhUjoUBQbn1d/sxbop+XLmh8OdD0PfKn3TPC9Nrta1sMCLSMf9HUk3+A63cOOBGgJDAy/GFPfe3COf0eigMSwNGjvvo2vKQp90QfasVGOhvvuOr4/CZ3ScodQMtLcN7h6klye8IYL5hgUOYxa8aIs4tc5UwutuW7at0ibCndd3YEbYTDaZWN1iVZqLKj+xMBUVCi07Mfjuecpzwf34XWBHGLnfiDNPzohGBUxPQKvRcnaSnJcrLy+TKaiiff3oPX9WfPMaMAp0FcPFGI8trbYYJFleUFgoWNBeenZJUAj92/hfyJHNOB3VgPsBRLv074V/WRGPDlroRrah5QZRM4TkgdePJtubwMlYmY4FrV/RiEFMl54FFxZAYqrkeGtRsqVgimmpQNe7Hod6kklPQspTch/SkWf7zCZaRXcHd60aHa12t2YTHfvcBeFY1wAoV0BxGKklISUlBTp27EhoT4cOHYLcucWzr0/vyCwsMgAVih/7m5oGJZ+kjYs9DHVDtxBERHwEfPz6kXXIm+9szgLXSuYrTTrkyrzDUaBJoY1rFs2jKLqkGBx7ILFwpahRWOjTPbSaLJDOUMDFOqV34UJ+ZsRMOCB1e8HCam2LNVql8CqCpjkWSJXC8EHUdlD0dxsAe9rvVhqKZEw8T34OQwKGgM82H7iUGM3ub1umHVweEANT6k5RSRfDhdsg/8ECtxdFnvqCiYXIVsaaIPpZNFRfX10QfEfRrERT8v68iksExB++JsGVRAnPORNCeDt7sfMD7/RGceXFFXiaHE+2vYp7p9nH/Xb5CVzFEMe6HIP25dob5P3ylE5FE4tuh7qx7TJ2ZaFX5V5gDMvmrge6kXTv+OQnrAjDIj6q/3mD0yLxfI3HO//9YeJ8QJcAUYsKeXvZ2Q1007OZC3CfX39lPSkGD949wO5v6NwIovtfhDE1x2hFH8OiAulPND0diwqkP2kS0mru+PjxI3Tt2pWsU44ePQrW1ppNbzIhQWZhYUHQlQplLvoKWlTghQFB7WTxX5MSkqkF2hKeiT9DFrLYIaeZAdilP93rlEofbN5CV9PCguooJHkUX9PoKD5KOffk/eq5mNcG7oVlXaMF5/9l20ubLoGieYrq/fzZpeJt/HyV8eCxo9tuX3uBxgQD5BY3WSQaf1lXoM5hUdQicFtbFbbe2Mrux460f2d/2NZmKxS3La72ebDbGp14kRWuSDFTBFNqLJCy0GBbA0HwXQlbmeWjbwkJD9rH2Vugx8lEWvDnPz4wlO/CU7SUo0F5bvQUfK74PUT1jWIFnSHATyzkjzncd+M/xLP3sqfdboO9D/peFkctJsnZR+4fFlhkX+h3gRTxhra3xffgubkORD/nmwhtYX8Hmc2uWPj19K/MJndYtWEWncGAU9mmO5rBqKBRkPTlPXPGW9diHRzudAhc8rlo9Xx0UkGLCpyW4qQiPRQVnz9/hh49ehAaVEBAAOTJY/oGmqUhw7tCWZLGgp9YaEqFwhMxOqAgHKwdiQ2hqYsKRfkUmMKN/HgEJseilzZFvyr94d/GC1QG8iAKWReSvZ6cW44iHUXPI73SUJ4wjwIFh9Q6Fk/IFM55jZci3alcJwh7IuHK/yftWvaq1AvalW0nyvPn4D5L9OtH3QqPpx+eQts97eDm6xuS38+SE9a0WA0dy3UEUwMdeyaG/Az3391l96FQ9Nd602BQ1UFq9xPe9//PM3+yonFti9VK09r5/dWYNCO0Vh4TPIbtz/g9bW69mSQYI8ralWeuYfwCFwXcGPaXCe10FpQGheBdoyqurgiP3z9mt7NAFrg15JbB9WrKNBZJn5JgZriEvofAIMRSdqUM6ho06vholk1AufTzGv1FzlXGuI7iZ1FzQ00SjErRtUJXsjgWG0jBpZMpXDRPqjMJLBGor8S0cLSR5YM9e1TsQahPuiSRozlG691t2IQYPx/UVFSwN65hgCHw5csX6N27N8mrCAkJAVvb9OX+ZSxk+MLCUicWmlKhLideZmFf9YvXNUkhpa6oQDRwbkC6briAokUFLvbm+Mwh9BRN3jcfgqRsYoE6ir5H+6ahPOFFG33W//D+QzBO56kI2K03FrpX6g6jgkex2855XODvRn+L9vz84hs78Hw3FGk07fd1gOcpz1g40u72u0jImCmBGoOfT/7CsjMQuM/0qdIXZtSfrlXoI1K8kAJFNSNja46FWo61lP6+KSYWuHCcd24eu43C3NCeoXDz1U22fzcr6SuYsqFvPHLCz8SfJX+jpkWWoaCuwDc2MEiydP6ycO/tHdJtxfMBPW9gMY3aC0TVQu5sMlh8aXES+kWBtJj4EfFgk0v/0DVdXaF6HunJ9l2b7DaiOlHJC3N/C5sOG66sZ98lHgsD3AbCTK8ZBnHFUwTMbUIqIF/c9avSD5Y2XSr6a+GxhTbVFNPr/2aR9rJn48/CiMBRLEuEGlMsabpYZ7oaFhWtdrVmU146qUgPRcXXr1+hf//+EBsbCydPngQ7Oxm1OhPaIbOwSOdUKD6/grdbNFZBQYsKhKok7SdJT8jill4srbJZw5bWm3UKf1MELGpQq7AwalEaXQGKxze12pTmInngtoyHimhXTpxpgaYFIY9elXuKqmnIIdVYyHvlBz0Kgp4He0HKt2R2ITrY6YBJA46wiEaqGvKdqRYCUauIByxo/I9WYkMK7OBRv3Xs+mOuhSrw+60xCotBAYOIzSUF2uNG9Ysi+hukwPDccv49ooZg963dpJlw6fkl8CjqAeYC7PKbA7yK1yOFBU7qsDPd2LVxWhpU6Rbw7ds3cFzqSPJkKKyyWcGzUc+MFo7FNzZo8Y8TaN49DxfXYlMT8byNGrdJpyYzMwTqBLfEdzHUdKwJxgLa6VZd5860L4jh1YaL2mjhgX837cZXKFAR+lSxLHtZXPz/evo3WHdlraBxhhqKyXUm62xRTicVtKiwkxYVypz2LAl4rA8ePBhu374NoaGhYG+v/SQnEzJk+MLCUqlQ/MVOFcKfmEZfQZ2fqJ5CVZI2JiP3O9pfsMCdWHuCXkUF3yk9ePcgjAgckcY6Fju8W1pvUWod+1vYb2xbnipkSKC2of9RWQI34oLULlgs8J1smmWx4coGQrvBBReipkMt2NNht1aTALH3IfSnn3xqCnPEQmBX/k+fPwgNQpfjF4s2dLmiF9x1Ldao5YYLXKEMSIXC46XlnpYCLn/xvMVJUYGddexgBz0MIffbZM8DnkVlqeEINDbAwgKBVDpzKizMBXgeXHdlHTO2oIXFUc621KuoFxRcVFBAH7HLZQePhj0yauKuYGIhpUL1kNLgEJULVoZO5TuJ+ppINRobNBZOP5Htg9bZbOC3+r8S8wpj6quQ8lV1XVVITE1k902oNQF+95aZSYgJnGDhopwCqV6m1pNpg0N3D8G44PHMyQpRrXB1WNZsKVQpVEWva1Kb3W3h4vMorqhQbt9tScDG54gRI+Dy5cukqChUSEapzoRusJwjJhMCC0xNJhY40kXrSYRdrgJQzt44FnB0SkFFwcqcOvDnaOeHjkzylAnep19X4HP0ONQjzXOhjuLfJv+ShakqPE6Sjd2NGfQz8cREiOVeGxH1THJCFws0eRuBomD8DnAqQNGmdFtY12KtUs2BoYF0LEy7PftUsv9SCsqoGqPgZ8+fdZ7eIOcYKVC0E/xT7Z80mnjwwn2+ABY7+M5zs6dgf0Ub2dM9T7PFDU4h3khd0pDOwH+PCC8nmc7idOxp8veZOyLnRYJTXScoVreY8YPypBNdDAoLkxZzhXM5QPM9zVmBjSiWpxjcGSrTWxkL8nazqAlKlNoN/w+ywJ72e0SlG2HoH3Ly+YIKzwV/N5onimmENsDsHiwqeBratLrTSNfdUMBpIKWA+pVsQSi6loCEDwkwLmQ8HL1/hN2HU39MCR/qPlSv7A1SVOxpC1HPJc2t/DkLQECXo2aTX6RvI2fMmDEQGRkJp06dgiJFzMM+3dKRWVhYEJBjrU1hgQLld5/fku26TnWN4mqkiZ6C0klGHR8lcPRBYfCxB4GQ8jUZQh6dJIWRPu8ZObma6CiUgddp/NPoHzAG9t3eB9tubCPbVlmt4dP3j+R9INcZL7S8pa4YdrOIMUFj4NhDmeYEU1f/9PnTqC5YFLiI+D18Fqy/uk7w+Td1bUa6h/o6s8yJnMME6ZXsK8Mvnr9o9DhDU6Hwu0VhKp9R0bxkc9jbXmhtevyhJCSS2szKwzWfK0lDR9pI5NNzpJDKmc28Q508fxZOXQwNpJNh3sLD9/cJ5QXPpSGPQthiOvGTMCekon1F4npkCvATCywy5kXKNDf93fqBU14nUV4HqVVjgsbBo/cP2H3F8zjDv00WiEZH1QYvUl6A+zp3wZQZz9vjao0z2GsiHfffCwvZ+XFOg9lg7sBz5NrLa8mUhabF02ybRU0WauSMpwpYcKOJx4Vn52VFRdejBg2INRZwjTJx4kRSUOA/JydxjqVMZNrNWhYVKod2VCjeTrG+EWhQmhYVr1JfkaROvqj4rd5vsLHlRvApLgkgwq4sesprA0q7UgTUUcSNjIPZDWZrVFSsv7xecNtL6n9vaH94dF6hWNR0ocDFa+PVjQahQtGiAgsJTA/G1FVjFxW4aFods5qkZq+9soYVFbgA3Nd+H+zvuE/vogKzILAbSxcO6HIl3/HXhAqlT6q7MlE6ug7xRQW6W8kXFYjAB8fT2MwK3qdUZ4H49N9HuPhcwofOSHgU9AjuB8hc5RTBSxoUitOn8wnnBenNPOoVq2eyogLBT01OPj7JJm3ograwsWQRrG8OTN8jfaH1ntasqEDa5wSPCRA94KJJioqnSU+hytoqgqICGzuGLCrk7WWR8mXu9rI3Xt6ARtsaw7iQcayowCwJ1Avu77BPlKIC6U/nn51jJh5YVOhDqTIX4Fph8uTJ4O/vT9yfXFy0s9vNhGpk+MLCkqCtxkKgryhezyhJ2uqKCqR5YELymacRLB0ZdQ7YOcbHNOaSbrGLqClQR4F5FPKgeRSHOh3SysHkr3MSDr58d99QwMXqAP+B8P6L5GLaoWxH6FahmyCV/NC9Q6LSHnjkzmYFu9ruMkh6sDogz73OprrkAkknbMjpRheui/0viLK4wb93oP9gVrAgnUKbC6SACvVDPCoUFjvV5ILvZtSbAQubpF00JqYkQswLiW98ZfsqSlPP5W1nMxpcfV2hlJ/qRSEWDPxndPBO2mOrTek2cLybrJAzBXjxNl94rvZbpVcYHJ5vsJCvutYd9tyW0ak8HetAZN9I+N3rd51FvvoW2SjUxkWtBP+D5U2XGzyYFEX89HPArvwkT/O1l8VzGeY81d1cl00SEH0q94GYAZfI5F/fhimdVPBFhX+X9FNUzJgxA/bt20eKipIlZZlAmRAHmVQoC6VC0XRqVYt9yh9GkadbITejiLRVFRVYKPQ63JsF9BSyKgx72++B6kVklCV+IX3i0Um1HHFlOgrEUt+l0M+tn05/F1pPUhjqs+OxMGohRMRLEtKRyrLIdyH5HAe4DYCVMStZh0oMRCVEEcoZRf6c+eFw58NQzaEaGBM4oZkSOhX2ySUZY0E1y3uW0oWzLsALMbVdRCvR8bW0y3jgCwuxqFDYJe92sBvrSuNUZI3fGuhWUZamLJ/fQdGsVFoaFIW3ExeUFxtmUE66pYLXWWy9vg0+/iekluLESFFxZ2womo5heGar0q10fs6YxBgYfXyMIKkeF9OzG/wBPSv1NAkFEnH39V2iMaJNDzwe1rdYzzKFDAVsNvx8QkaJnF7/V6PZ6OrShEEL2Qfv7rH7MNhzadPFogU1YlHRbk97OJcgyb/KlzM/HO1yBNwKG/46aGjgemXOnDmwZcsWQn8qW7asqd9SukSGLyzSKxXqwdsH8ELqDFHHqY5e4i19RdoI7I6hKJkuotC2EIsK+YCpEvlLgHNeV4hNekRObLzPvCZ5FDz0ccHixeSG8oiniHkeA7MiZrGL6bqWa4m9KKJCwQqQK2su+PTfJ/j47SO5+JYpoLuQ/PDdw9D3aD828kesbL7SqEUFLhwwNfvvc/PhIxf06FaoKrGPrV20tujdSEwMRuTIkoNQoLTNdxCbCrUmZg2Z0LDguyzZ4GCHg9DARblY9PjDILbd1FV5YYEUiOJ5XCDuw2NC88EmhKlE+OZ6rsXzDj3PJCTLmgiIKXWmqLUfNgUVCoGLfl0F2yjCnXVmFqy8tFKgX+pdqTcp5HUJSxML115cA6+t3vCFS5ff3mY7tC7T2uCvvevmLmahWr5ABZ2bUYYEauymhU6DjddkdFhCWas9AX6u/bNoied4XcWiIjLhLCsqcFKBJhKWDlynzJ8/H1atWkVyKipUsPzsDXNFJhXKQqlQyWoC8rCzYUh9Ba+nwAWDsqICufMTQiaSRRS9SLYs1QpCugcrTa31LdGY8Z/5v4PlUYTPhKJLiqUpKnDawdOWUMuhC+acmSO4bUhLPRSO9j0is9rFtGT5vBH+9ddcXqPzay29uBS6H+ouKCoQxlpQ4D6D1sLV1lUnEwRaVKB1IU6XwnuFiV5U4Oc7yH8IW8D/Wu9XncKcBKGJetrN4v47NmQse084iTzT+4zKogJfk1IDbXPkU5sj4OMi6V5i7gcWF5lIixxZ0/bV5vrMNZuigmY48BhWbZjWkzw87g7cOQDu66rB8ujlrKjA/JbjXY/DiuYrTFpUIB2w/pb6rKjA4gn1RcYoKjAjh7eX/avhXLOyl6WW2+5rqwmKCrQCP9vnLNEmilpU7BUWFTipSC9FxeLFi2HRokVw/PhxqFLF8ild5ozMwsLMOmmqkDNrTjamTlVDhQqPC1fauX/58iXY2NhArly5BP9OnJCFLmk6qVBFfcJAnfZ7O8DKmBXsPqSg7Gi7XeEUgqKRi0xnwQdBUR0FphHzIXel8pWCs73PEh0F9XqnTju6YFXMKsFnbkhgANX9d3dZxx7tFOXRqpSM9hD8WEaH0RTYYcdp0S+nfmGL2fIFyhs18A2paq32tIauB7syK138rnChdHXQZdIlNMRUDbNI0P2HXowxJErfcDd97GYH+g8UpGnjZOraoGtqrRuxOKAUQsxdULf44W1nMc8iE0J0P9gd7r2V0UkQ5e0qwKiasrR7UwnPn12U2J0irr68yrZxcomFjzZ4/O4xtN/XAXoe7slsVHNlzQ0zvWbCub5njZptpCwduuG2huyYwnPC0U5HjSYaR3tZmpHTvISf4NpjaqBLVYf9HaHPkT7w8uMLRmtGg40TPUJEbXhhUYHXamrvjc0LLCqQdmfpwHXKihUr4K+//oJjx45B9epCt8hMiA/zKc0zoRa4gEeRLdqxYqdFFai+AsXRvIYBsXfvXpI0KY+dO3dCo0aqT6xUT6FOpI0ivA77OsGdN7fIbZwkLGm6BHpV6qX270SuKF5gcMKBYWC3q2qeR0EWp1L2wJtPuhUWrz7KJh21HcXtoMtz7Gk6Kl7sN7baoNClaEDVATAjYgbZfvj2IfvsNQHuJxg+6P/gKLsPhYnYtbz1+pZBcxlocTn7zGxCv+CFqF5O3jC/0d8GnQbhtGvFpRXsOFjdYpXOxQu/n8vTUzQBfmctdrcQLPL54Dt14G1mmypwg5IHBuXxOgsw7frRrNB0R1OIiJcZW1D0cesN5iA8pwh8EMiJmAHal2uv8XGPzQKkG845O1cwoUQb0n8bLwCXfKZ3wTn1+BS02duGHU9YLAd1DTJaqCMu3BdIU+yRVmQu9rLYCEJd3YywmZD6TXadx1yNhU3+FT1PBK8RWFRQQxUsKpD+lF6KinXr1sGsWbMgICAAPDwyA0ONgczCwsKAoTdYWKSq0FjEvo+FJx/iyLaHo0eaxequXbsUPu7QoUOwZMkSMr3QR6SNXaguB7qxIC8UBu5st13j7phtTluoVcSDjGRRpKYoj2JE9RHwp/efaS60/MLxrdRhSBt8/fpVoK9A/YEhgDaPQ48NZ7fnNfxLaQgfZlfky5mP2C/iRfhU3CmNOmvoItRxXycm0sSLJxZ3vSv3hrln56ZJ3hYTWLhsvb6V0AxefXzJ7i9m40ToBm3KtDHopBA7cEMCZE4yv3vN1CvkkBe0akuFUhR8hxft0J6hGtMuAu/LCosmrk3U/r5jHkeW1RD9/CJZPPAarYwKzAq5+eqmwp81cVH/uRoLeJ4d4D9AcB8/ZVRnMz7q+BhmVoBwsC4C/zSab/DjTlMgjbXzgc6MlpU9Sw4I7XnKqLQbnGby9rKl7UqDqXH1xVUYEThSIKwvbOVA8kRal24t+neH54UO+zoKigoyqdAgNNTcgWsWFGlPnToVjhw5AnXr1jX1W8owyKRCWRAVCmEttQBMURGQR9O2EfXlbGYfPXoE585JLOTkkZSURKp6VXoKdUXFtuvboMWuFqyoKJ2/LIT1CtVq5I6vk1VJZ47mUZCsBQW/g4tn9vd8kll4aorJp4UOOvp6gSsCfp5Djg1lnxF2ovq79Vf5mBpFarDtzdc2q30NXMT6bGnALlB5sueFAx0PkKICkY3jl4s9sUDXKbQUHhY4jBUVODGYWmcqxAy8BG3LtjX4MYduU5RyVadoXRheXVbE6QKeYvftP8WFReypWHgU/EhwH9Lxyq0uLygqMPguoneExkUFOpTdeH2dbFcrXB0KWRfS6HE+0jwL/H4jn0ocXowNauxgDii7sqygqOC/U30mnIYA0hb5HAeEuv0FNWVDAoZA051NWVGBBTE2YS4PjDHKcacJ9t/eD532d2JFBdJNI3qHG7WoOP/0POy+tVtmL1vHtPayaLCAhU69zfUERUV/twFwaUC0QQpC1J8h1So8Poxlo2BRYWx3QEOdd3bs2EEC8A4ePAg+PpJ8rEwYB5mFhYUht7Sw4N10VAXjyS/o5acVjRs3VvlzflKhSqSNF4npYdNh8LHBLMG2gXNDCO15kjg9aQrUURRfVjwNVYHXUaiyAuQvvuiCoi123NzBtq2yGcbHHcfcIVKtBFruLm+2TO1Fg6d78d+vMgpQw62NIO5DLLntaF0UQnoEQ0OXhux30B1J7MICpzC4sPHZ5iO4OLYt0w4uD4iBKXWnGMUbH3U5lGKG1MFVzVfqbaGpCRXKuYEzuDZxFdABK6yuAIkaBN+pQhDnBtWspHI3KJV5FkbWWTwJfwLn/zmvVKeiC+Ij49M8pyZA2mexJcUg/kO8YP+f32i+4PfkjSJMhWfJz5jFNA9leTp47t10bRPJpOBDR7EIDe8VDvMazoM8OfKAOWDHjR3Q+0hvgXHBhb4X1GqMRLeXPSmzl/2t/jTmwmcKnIo9BTU31CLhnfTcgg254G7BsMR3sUGsb7GoQO1NuPS8gI2no53TR1GBwIyKsWPHwp49e9TSuzMhPjILCwt1hsJUXd4yUJG+Arv38nzV3bslXRqKv//+GwoUKMBuBwYGwrt37wSTCvynakqB49Qeh3rC/POyC/WgqoPhYMcDGp8UsaOLlCfUUqC1Ho/cWXND9IBojXy0edrXB2kaqTbgu4SGEPJhFsWUUzLXmVV+K6GgVUG1j+tUvhOzPMWgLPmAO4qdN3dCq92tWNAe2vqG9T6d5sLN263qK96mfG63tVUFC5tyduXBv7M/bGuz1SCTH2WajmEcxWy2z59aFbYaTSw0oELR4DueI4+CWcxGiJyn3fRAYDNbQvPCgncXIzoLI8KpvhN4TBCXz1zMs5jWz4lFhcMSB8E5xSa7Dbwc8xJOPD6p1PDClOi4vyM7t2flJrCKJhZ4PvHd3hSGBw6Ht5/fCFK5jU0tUof1l9fDwICBrKjAa1l0/2goZWfchGucVFx8HsXOUeqmxYbC64+vYXDAYGi5uyU8ev+QFbw42T3fNxLqFKtjkNfFoqLjvo7CoqLLkTRaTEvF4cOHYdiwYbB9+3Zo3ry5qd9OhkRmYWFpVKgcVoIThCJe/b23Epehag41BB3iK1euwM2bMipAxYoVoXz58uDn58fu+/z5Mxw4cEDjJO2EDwnQZIcvHJamQmNn+J9G/xCRmSZUD+TC41gciwqeLoILuVL5JZzXj/99JAs1TSAoLD5rV1jIf56rmsrcocQAFgMopEYLUAQ6Ivm6qhfiIvCzdLRxFHiv88AicF7kPMLLphOIJi6+ENw9SKE9Jd/91GdigaFtNdd7wJTQKZAsLeSQp4vd4PP9zoGPs3FH0JNOToKnyfEsKG5g1YGiPK82drMoyvfZ1kDgyb/Wby1M9JhIbnv+7KlV0XZSugAukMteq46ig40DlMlfjmzHJF4SFDkZAcmfksF+kT3Jf6Gwz20PiWMTSXo6TrZK3SsFla5Liu5zCecNojfSBjixvZx4md0ubuuksBkgsUn9FepsqsPsQRGdy3cm6cuD3AcZxGVNV6yIXgGjgkcJjDeuDLwCzrbORn0f+LlNC/2V3Z7X6C+j28viuRobQFXXVoNtN7alST3HyW7ObIZxI8RrHF5vTz85zYqKI50PC6i2lgykcg8YMAA2b94MrVsb3q44E4qRWVhYGGzUhOTx+govZ9U0qLZt2wr+539PEztZDHarv8ULrry4zE5S+zrsI0I4deDzKAIeCHUdOClAHcX4WuMU2s5qWlioCxGUx8jAkYLbtla2ICaQKnbj1XUWxPSH9x9aPZ6ntlB+MAIXQyOOj4CZETMF3Ny9HfYopUDwixRdFlPoTtVpf2dou7cts8vFBXS/Kv3hyqDLpGj6f3tnARXV+kXx/WwFuwMQO1HBDiwU7O7E7m59/6fPeHZ3d7diYIDYit2YGNidKOp/nW+4d+4AAwMzw4TntxbLmXEYBmbm3m9/55y948XyCXvfvX1YeXWlbMtIg/eGShGOC/UiTVulUAq+a7KtCX4pnG6oaqMtTTsqyAjhc8gncblqtirR/n0qZlW5Q1GLxfHH6mODtUOp7hlnZdQQzVmTZ0VgD1V7oO9DX9FOeifnHXwuozpO0PXzz86b7DnTMbHr3q4alsE28WzCzY/R4LPL0qKYemaq7LTmmDw7djbaiWU1lwlBaU5QJXvAYZWoVlosRzePwxBQZVWyl/XIVi3W7WXJ/rfOprpiA0iasaPz5swqM+HdfD/ypFZtBBhrjqPx1sbivS8dI3c23hFlJo6lcODAAbRt2xaLFy9GgwYNTP10/mhYWFgYygpERBULbfMVJBLCtkFJgoJ6ECnXQsLPzw9Pnz6NVFRsv7UdbmuryN7oDsmywqflYZ124KU5Cm15FHSCpBYq5UH/QGg4WFSQ17uEcqdSF7zueWnsqBkSEkazz82Wy93Lai6NdrCRsmQvLYBojoR6ZanHWmK062jMrDIj0oW9RsUiGsKCdvxGHh0pKkx77qr/XuTiRf3cs91n6dTaZWio1YXcVCTIecqQ7VcarlAK29ywwjGi4LvyDmrr1+iiaTOrextUhHkWD/+MPIvrL68jz4I8+AW1ACycrjCudbqmUVWKyGXr6GPTtUP1OtALH76r5sLos7uu7jqNeR76v6bbmolWKcn1j44llBTu3+6MWWUwSIw+Nlp8LpQVo6sdr5okkI/E5pTTU01iL0tVThI1RZcVw6FA9bmsTs66wtCCLMUNtQmiTVRQpYIcBSVRQZWK4pmKwxrw9fVFixYtMHfuXDRtqp5HZEwDCwsLa4WKSlj4BaqEBR2kSmVWt1wcPXoUjx+rhxezZ8+OggUListkL1u1alWNnTMafooIEiiTTk1Ci50txJwHUTJTKRxp5Yu8aSK3Q6RWp6JLi4abo6BFPLWKXOp4SWOOgpK5pVYO6ol9903TJSUiEsWPubCgtiyJujk1qzj6QG4tHb06yddHlx+NgulUf/voQD230q4lLTIuPruIymvccDjwkLzIWFFrhUjvjuo9razs6NIKRa/7phubxBwFvf7SgD5ZIS6psQSHWxwyqUUhBQBKItctaxW0KdjGoI+vbCshn/mIgu+UM0a6Bt9Fxb673vLnOSYLR+XmQmzPWRBK6+bYgMRTseXFNH4uZXocb3Nco+LkdWePnB/j6eQp/9+x0Pm02IYswpdfVicrDy09VGyuKKtj1MKz685O+XoF+wo443lGJIUbKn3ZkAz3HY7xJ9W21hlsMghxZ4xhZF0g1yXpnNXZubNe9tPR4cLzC3BdVV60i0qmKxltMmFD3Q1YW3eN0Ss3QlRsa6whKnY22mE1ouLYsWNo0qQJpk+fjlatWlnUes5aYWFhocPbEbX60GL92qsr4nLBtIWQPFHyKNugpEVjzZo1Nf4/bHWDCA4JRsc9HcWOtUTzfM2xp4lXpLvUyjkKKZRNmqPoVbQXnvR8orVVxC2bysmITrC+gaoSbmQonZy0DThrW/wrodK0IaC/bY/9PfH8i8oZqJJDZb2sT5WDjhT0df21ahc2ZcJU8GrihYZ5Gur0OMqKRVTD25eeX0LVde5ou7ut3EZA39+/RH/R9kSOVaY8mO+6vUv0LEuDq7q4bEUX5W6icheZRHi19dU03MQckjngZuebei8YqG1Csg2lihDlmUQX2hnOn1olbi6/vKSTODcWxn6PbLq+CdU2aA5rNszdEHuaaLZaUrXvxZfncLzniDqf6wiRT+5sxInHJ6OdU2II6PgoiaGMNhlFiGXYY3zwL9XxLE3itFhaYyl2N95tFtkLEdHvYD9MPztdvm6X1A5XOlzRKQzSGJwJOoMNNzbIx0oSbsaGqrskJsqvKi+3C1O7aJciXYSFbM2cmudco7U/bWsCn0DVnJZNfFvsaLQ91kIIjQ1Z5zdq1Ajjx48XsxUsKswDFhYWRmQVi5OPT8onJ1dFfgWFvtFAtpIpU6aISgV9JU6cGO3aaTpjXLhwAQEBqt554uWXl6i+oYbGAopcbhZWX6h10IwWXf8e/VdYPWqbo9CWR6HMrYjOnIVSWJAQ0pUue9VzIXTwjx8/YmvH6EItStIuI/mlL6y+QK+St0c2D/nyp9De+6zJHEUbWnRcRJTCQttCilxLenv3QdlVZXHiiXrH193RA/7t/PGv678mt7EkQUjCTYLSvA2dTBuuYhEqLCj4rujyYhpWrhR8d7njZYMsoLzvx8xmNizls7rK4txa5yzm+c9DW6+2Grd1d+6OFbXVLYJh26DuZ7uP8nVcxWJEctCieRbl8HRsQKL42it1mxa1QNEmUS/v3hoWuUT7Qh1EJkWTfE3MdhFF+TULLqiNL7KlyIbLHS4jicJ4JDahzZ2BhwbJ1/8ua3x7WTK1KLq0mGh/ko4X5EB1qPkhTHGbgmQJDdtqGxG0sdZkW1O5om0Tz1ZUKkpmLglr4Ny5c6hfvz7+/fdfdOvWzWw/D38iLCysqBVK23zF/v378eZN9MOfpKoFhUq5riyPU0En5faBtXXWCpcbrTMYoXMUE05N0Gi1CTtHERVls5SVMxdoziKqwC3lySs6NqpHHqpcMoiUiQ1z0rn95jYGHBooX59XbY7eu9iUSq6kWIbi8G3lE+2dy8jsZkloLLywEE6LCmHxpUVyOwYlOW+pvwVbG25BjpSxaxGpjb4H+skhfNWyVUfz/M2N8nOUdrPUCiUF393SI/guKvYp5it0dQ+LCHLHiuh9bi3878j/MMBHPRxMjCo3ChMrT4zw/rtve8kbCB7ZVUK9nOJ4GZt5FvRZ6+XdSyP9++67uyKTQspikZhQcQJmVp1h0syFqGi7q61GgGfu1Hlwof0FJIinbr2MbZT2srlT5RXzDMaCNuDa7W4nTC2kHKEEcRLin7L/4GTbE7FWKZBEhTTPQaKCKhXWIirI4bJOnToiVbtXr14WtYb7E4hd2xbGqK1QRwLVJ8TSdqW1tkGlSJECCRIkiLDC8OrVKw1hUbxFcbTa0Vq2Es1gkxGb62/S2k9PcxQtd7TUaHmS5iimuk2NtjuOTQIbsRNPThY0sHjn7Z1IF9FJ4yeNkY3qF0XgYMv8LaEvNBDdbnd7uae2rZMnauWsFePHo8U9uWgp+/glu8SYDEtrs5ulRVX/gwNk9yrppDSk9GCR4GssG8SYsOXmFmwN2CK3N9DguLFOMEphQYKegu+U9q2dCnfCtCrTDNrCcCTwiDzH4pTOKcaPVcaujFhEUzXTFHMWxoQqjauurtK4bYHHArQs2FJre5nUPlg0QzGkt0kfbiPm6KNj6KtwpDP285eO4/SZpLkwcgySkF43omDa6M1l3dlzR3weslfLjtiA3NB239ktX6f37PFWxyOtSBsb+qwq7WUnVPrPKG51tOFF1rFDDg+V80SIcllcMct9Zqy2rJGooCF/KYQ1STwbbG+0DaWy6G5zbc5cvXoVtWrVQr9+/USyNosK84OFhYWhrFhQD6dyjuHi8/NyyVVabH769AleXmoHFMlBIVu2bOFcn8hilm6XxMXdu3dRf2Z9/M6kOrEVTlcEm+pvRKak6jwF5c/33O0ZruWJFmS0IB1bfmyMTzDUNiVZ5FE7VGQHaeWOvq4VC7JOVfJv2X+hL+NOjJPTp7OnyImJFSfE+LGopavz3s7YdHNTuP+jRVVMhvCUw9v0dyLHlGG+w7HllmYqdLN8zcSwuSmsISOD8lp6e6sXf9OqTDWqzaayFYrEs3I4mFoCpYwKQ0HuRNKgKbVB6XPypB1up7SFcOnlRVx9dUW0uKVOrA7FtFQo5Gvvvb0at22rvw1Vs2uv7ngpnMxq5FTn95DNJ+WEvP72CicenRBVKWPnQAS8DpBngwj6mcceHxOzH/F/xEeemnlx9ukZkcQdtsqoCzmqx15Vsc6mOjj4QO12VDxjcdH2Y0pRQVArUtDnJ+JyVUd3DQcwQ3H37V1RdZLOUUSKhCkxruJYtC7QOlYXvnSuaLa9OQ488NYQFcYK24ttbty4IUQFtT5RtYJFhXnCrVAWLCyUrkennpySeznLKfIrduzYgS9f1LvxTk5OEYoKIm7cuOGGuH9f+i3b4lHYWlhRYYg5iqiIju2ssndV1yHMLvsMO19BfezknESQi9PyWktF5SUmUMtNzY21ZFFB8xm1c6qDf6TwNH0qFvTeIbcnpagolK6wWBgsrrHY7EQF7Q5S//nb4Nfye1PXofWYIrlxiZ8fKirCBt8ZEu8Ypm1ro7yDa4Qtk8YmqtbFmFJpdaVwosKvhV+kokLZBkXUyFFDvkzHQqlq8fHHB1x+cRnGpvG2xhoCVbLHDSn0E+OGjsM/If9D1qtZI/zMmgt0/CcTCaWooHkVcxAVTz4+0bCXHV/xP4M+PlWlqYJcbFlxDVHRIHdDMZxNznSxLSqabm8G7/v7ZVGxreFWlMlSBtbA7du3xfqEsipGjhzJosKMYWFhYTMW2lqhtM1XROQGFVk+RdWaYU7M14D+xfpjdZ1VGqImsjmK7CmyR2uOIirItSVt4nSynWRklQjlz9OWNxCWs0Gq/lsiXRLVz4kp5LrTbld7ecEwouyIaKUlK7n/7j4qrq4sD04njpdEWBRSq4fEww8Pxck9uijbAc48PSPvjqdKlAZz3OfgaCs/s+3HJXeX3Xd2icu0yzyj6nSjf4affFLtekroG3wX1WJ8z519qp/zVzxUdKio92OS5aqp8ywM5dNfZEkRnH56Wr5OAo+Gg10yuUT6fTQQffyx6jjpkMwReVNr2mO72qsGuGNjzmLGmRm4/fa2xm30Wvcr3g/n2vmLeZ08DfPgfv77EVYZzQE67lRcW1FUWSSoIrCv6T6TiwqC8jOkVtROzp2QO3Vugz32uafnUHZlOfEzgn+q3Lqy2NqJGbSVtVfILXaxWqnY0VwWFXSuIFGhXAtYMvfv3xeigjIq/vtPv41KxvhwK5SFoSEsFK1QRxX+68odCqpY0EKF2pwIWoBpW4RRSfefJ6OAUDdZGpqe4zEn3ECstjkKcgia5jbN4Ist4eHvWEm0DXwJ+Sx22JUp1EpSJlQPNuq64JYyGYhuzjG3giX6HuyLx58eictlMpcVC4WYQGKnwZaGojWDIGFFQ9OSSKGgqVdfX6k8+e96RWt+g16/fgf7h2tZI293Ctsy5+FQagvpd0D93GmY1diBfDQcTH8z5UL2ZOuTyJc2n1F+Hs0RBX5QLShLZSltEAcZaoWg15iqmj6hsxuWSI65OfA0NK+EoN/pXpd7SGObRienHqmqWytnjXDHwbBzFr2KqYeqDQW1O5ExwrAjwzRupywgei/nT5tf43ZljoU5VSzo2Fp6ZWlceamyNyeokkqOVuYAHT8lB8MUZC9byjD2stTyO+rYKMw/P19+bej81NW5K/5X9n8msdMlUdF8Rwvsv7fPKkXFw4cPUb16ddSuXVu4WbKoMH9YWFgYEblC0bCW/9OzsvUoBcsRJCjoBCAtsCMTFbRD12xbc3nwjHauN9Rbp9GbSQfVdl7tNFJrpZN7V5eu+K+88XYSyHZW6kemOQutwkLh6KTMG9DGuSDVHITEgFIxb2uh50cOJFKewuIai2LUp70zYCc8d7eTqwgUEri90VY4JHeQ70NzFVLr2eqrq3USFu+D32Pc8XHipKis5qRPkh67m+xGvjTGWSgbCno/d9vXHe+/q7IYGuVphLq5DRdkGBE0SKvsgyeyJs9qNFERNm3bwwBtUASJE5qROvfcH7fe3BAzKrG9q6oPISEhsJ9rL97DEgnjJkRQryCdw+GUxy1lG5QEvf9pEfou+A2OPz4hFo6GTEMmG9te+3uL10DJdLfpWpOXlcLCXCoW1GJK7T8Bb27JtzXJ2wRLay6FORDeXnZ4jDJgwrLv7j5hvy1tHBEF0hQUuTkuGSOvlhlTVLTY0RL7QtsCSVRsbbBFtk+2dIKCgoSooADfWbNmsaiwEPhVsrBWKA1hEVrm9X/qj+CfwRrzFVKVQqpURNb+RPaAtTbWkkUFWfIdbXVEFhXKOYqwokKaoyArRGN+6JXtIAfva8+zSJ0kdYQnZW30PKDOQIijx8eBknP7KIaJqT3HPrl9tB9ntv9sNN/RXBYV5CpyuOVBDVFBtCjQQr58OkjdFhIR9HegPA2yj519bna4FjHa2TJ3USENqkulfgo0I5cxY0HveY/1HuFEBWHIxWZUNrOGmK+IaM4iNi1V9YU2TtLPTK8hKqg6+qLXC51FBbVPet9TueQkT5gSpTKXivB1LWunqva+D36Lqy/Vzmj6QO5hgw4PQrlV5cKJijHlx6BjkY5a31PKGZXoDm8bA8puoVY0pahoW7Ct2YgKgubRzj47I2/KtC+kn73ss0/PhDNig60NZFGRMG4ikeNzrPVRk4kKek+TqNh7T50iT6JC26abpfHs2TMhKsqVK4f58+ezqLAg+JWyMHERUStU2PkKSVTQ4og+jNo+kFSWH+47XAQaSTMSblmrwKflIWRNkVXePY+NOYqoIMcf2h0iKMWU/MIjQtkWo4uwoIwOiZgGq9Hfsf3uDmLok6Ak6sZ5G0f7MQYcGoDBPoPl+Qx6HPIej6g1qXaO2vgr9ONLfwuqJmlrCSi/qgK67esm5z3QSbFn0Z7RquyYGnKtGnRosHx9jvtsg+xCals8uSwrqrH4TpEwRaz8veh1PB76ebZLai/cigyFcsFhqjmLmMwspZ+eHt9C+9iJdDbp8Kz3M8SLp3vBnY6RH76rhIlHtqpaF+nKPAt9h9zpOLz91nYUWeyMOefmhDseUXBcVLa20kC3OVQsvnz/goKLC+LeO7WLHqVIU7usuRDOXrbyfzEWZPT6rbi8As5LXGRba6KCfQX4e55F/xL9TSb2IhQVDa1HVLx48ULMVBQtWhRLliwRxjKM5cDCwgpaoZTzFRQopxQV2gQTLWDIlm762enybdQnuqXBZmHZSlaIRZcWRbMdzcTQo3KnkJxwKF24UPpCiE2qZFOlcNPC2yfQJ0phoXRc0YZSLA0tHbM+3Cmnp+Bk0Al5MRjdnXR6Hem1mHd+nnzbkFJDxN9ZW24Evbb2yezk66uurAq3y9Z5T2dUWFNBtr0l6uaqh4vtL2jMfkQnSNAU0Am+y76usnBrkb8FqudQW4UaEin4TrkjWz17dTlITXo+xoIC7KSZH31tZsNCu/SSu5WvBeRZBL4LhN0sO40KG21o3O+mHmjWFaVjXURtUBLKFhI/Pao6lJdRf0sDtNjZAk8/B4nb4iqcxWhSh4wYosJcZiw+fPuAAosLaiSB9yvWT6RImxMzz87Ek0+q51gla9UYB0tSuKnH+mrotr+b3HqZMmFqLKy2ELsb70a2lNlgKuh43XJHK+wJtU4mUUHnbaVBgyXz+vVrMU+RL18+rFixIlobCIx5wMLCknMsfnwR/a4nH6sSsTMkyQj7pPZRigra/a28xg1ed3fLMxLU5zu58mTRdkA2iEWWFtEYzqb79CjaA0E9g4zihBNd29mDWmxnlbt6US0AD9/XtGpt49Qm2s+J2tDGHh8rLlM7w9KaS8KlY0cG9bq7r/OQXwta+M31mIu/y/4d5aJS2R629dZW+aRD3u1kH7v62mr5/ynbhFyM1tRZLVq0lDttZJtoziy9tBQ+garXKqNNJkysFHGisr6QeQEF3z3//Ewj+G5T/U0aAXm6VMIMMV9hyDYoggZLXTIUFZfvvrst5yMYE13EfURcfHYR+Rfl19ixd0nvIjY0ov0cfv+WbWZpcR5ZlkGBtAWQPIGqOnXs4fFov9b0+SMLUpelReW2PaKifSWNdqeGeRroNKejPIaRmYYpILFNokL5uSCTh9EVRsOcCPoYhMmnVUKHPq/jK0XfXpZevwknJ6D4shI49lgtLKl6fKHDOdGCasruBjpWt9rZWj5fUPV5c4NNqOBQAdbA27dvRaK2o6Mj1q5dq7f1O2MaWApaGGFboWggkJySCMkFIjJRQQvhRlsb48WX5/KQMVnJVrSvKOYopp6ZGi6xupJDJayqvSpWWp4io3Tm0mJ3huYPaM7ijtcdhHwNEbaMMVnUDDisHtSmE5GNTcRZE1SGtbW1RebMmeHi4oKWLVuibNmyourTdlc7eUd1YMmB0QoiIqehepvq4+HHQHE9afxkWFN3tYaAigzqHV5+Zbm4fOnFJeF6M+DgINx5FyDfhxZJf5cbgY6FO2pYzGpL3jY3aOd3iI+6kjSv2lyjvA+pZazq+qoa1Rtl8J3y76Vc7BoSWkTuu6tajCaIkxCudoZva6A5i9NPT8nVEVowxRa6LsgO3T+E2pvVWS0E7Txva7gtRj+XZiUefXwoLpezc43UZYvMFugzTC0mlJNy49WNcE5NkeXX9NzfWwzHS2SwyYgplScLg4UfoZWoJPGSYFG1RTo9pvIYliBe7AuLF59fiJmKd8GqXXtitOto9CsRM7e7WLOXLdIp2m2Ep5+cFuYQNxWvn31SB8x0n2GUYL2YigrJaptEBVUqDGFHbQ68f/8e9erVQ/r06bFx40YkSGAeZgVM9OGKhYXNWNCOvLR7ShWLow/Vuyo0eBiZqNhycwuqrnOXRYVj8mzwbekjBEpEcxTUA0xzFLsa7zK5qCCoLUjymn/+5Rm+Ff+mVVToauup/F21Qa1ldNC7fv06Vq1aBXd3d4wYMQKDDw/G/fd3xX1c0heNlqUh9e9XWl1ZFhWZbDLjYIsDOosKwjmjs1yhoUyTupvryqKCLFE9ndrhUseLosVNKSrCVnaCzbRiQbvFnfd2kYVzWydPo5zgd93ehUprK8uigv52S2os0Qi+U/79jNUKRfM+UhsHteTENFTRkucs1l5dG05UUOtbTEVF2DaompG0QUmUs4/enMWrL6/QZW8XVF1XVRYVVJ3o5tINF9qfh30ye40wP7Lk1lUkaLhCxXLF4smHJyi0uJCGqJhcabJZigrKlVh7fa2cek0VFV35EPwB/Q72Q+W1lWVRQa9f72K94d/urNmIita72mDXnZ3qSkX9TVYjKj5+/IgGDRogWbJk2Lp1KxImjLgFmLEMuGJhYZBooERN6jcnQaAxX6HFt5oWQlTeHX1cXbqmjIUxFUajxY4WsZZHYQjcHN3gfd9btp2l1oWYohzCpfaaeqin8f9p0qQRQo2sLt+8UTlmSUybNg2gln87VcLpslpLdR7kI6chWohIIq5gWifhOx7dhGuqmFDbVdhB9hIZS2JKlckokr6I1u/VqFiYqbBYcGGB3I5AsyuGTs4lKFOg70FaKP2WBcTOhjtR3kGzX1lpG2ysVigNm9nshm2DkiiZqaRYoNIch7nNWcw8MxNDj2iKc+rj17flRpm2rctsjnLOgvIsKN8lIuh9QE5lw31GyI56hHN6F7HLLX3+KA1ZInfqPGhZsKXOz10pYmPTFYdc7ootK6YRwkrBmW2d2sLcCGsvOyIa9rK7b+9GnwN95TkYolC6wpjjMTvS42dsQsfnNrvaYuftHXI1c2O9DaiUtRKsgc+fP6NRo0aiQkG5W4kTJzb1U2L0hIWFBZI4fhJZWBx/dELOnYio9EszE+T6JOUrEE3yNhUOKRXXVIz1PArDzlkcErtKMWH9NU0b0arZwg/5+fn5wcFBZfN669YteHh4CLcKGSoO2AGT3SYhe8rsOp0AJ52aJAKWJGjAcFWdlULM6Qo9DlkqDvMZriEqaD5jQfUFwlM+qgoc/T/dn9q4fpjh8DZVk5TuLvOrzYvW30jX4LspZ9TDp4njJYZfS78Ie9+VFR7jCQuVYNb2fjQEieMnRvFMqv5xCuF79OER7BQmAKZiyOEhmHVulsZt4yuO13Aviwk0RyKZFxRM46TT7+qUzgm28ZPi04+PorJIn7ewnyeqLlGmwYknx+XbqJXx3/KjRIuiJESnnp4qV6GoErZRh4FtQ8yo6MOdN3dQYkVJfAv5Kj/vxTUWx2rbXHTYfHOz3N6XM2VudCjUQaf3Rf+DA7Dj9nb5NsqA+F/Zv0WlKWyF15Siou1uT/l5kqjYVH+j2GCzBr5+/YomTZqIuVAvLy+t7ciMZWEenx4zwFJaoegkRz26xKcfH/Dxx0dxuYxd6XC/Aw0GN9naVPb0JmiWYuutLRHOUayotcJoFp6GIneq3KJtKOjzE9HT/PXHV7FYUkInwqhOyKOPqXdBdTmJ5M6dGw0bNsTcuXPVN36htNk6aF2gtU4niN4Heos8CYl2hdpjmtvUaJ3ELj2/hAGHBmosaJRE5+QfL058hPwMMbsZC7Le7eTVWc7y6FS4s8GHE9vtbocNN9SLvFSJUsHf0x/pbSMOjYv/V3yjCgvKaDj5RLVJ4Jg8O3KkzAFjUd7eVa4E0ZxFywK676Abg/a722P9DU2hv7TGUjTJ10Tvx95zR9EGlTPqNiiCPo80Z0HD12TRfOvNLXnThhzcxp8cjxlnZmi4VTXM3RDjK43XqDqSk9K/x/6VrzfP3xw5UkXvdTWmA5m2eRTXVa5yLhIdS1fXWY26uYwbRBlT6Pg/3HeEfH1CpcjtZemzS2YQtGkhucwRlR3cRPK5ZLNuDtA5g4JStwdsU1cq6m+wGlERHByMFi1a4MuXL9i/fz+SJjXsxhFjOsxzW5qJEClJW3KG+hK6o0SUzaIKdtI4QawsL4sKan+wiW8Ln4c+WucozF1UECSeJNvZ4J/fhLiI6D4SUkBgWB5+UA1zEnlT59XpZ//4obkAt01ri9nus6IUpdTDS9aTSlFBA5Azq8zQWVS8/vpa7JCWXVVWQ1R4ZKsmD/TTQkdyCNMFaRf+x0/NwDxTQyF+0g4kzQGNKW849xn6/Livc9cQFQ7JHHCj8w2toiJsK5QxdpEPPzgst+Z5ZDdOtcIUcxZR/a3qbKoTTlR4NfIyiKggdkeRtq2NiPIsKHnZZUlRYS8tiQp6f+5ouAMraq8I18rYcldL+VhrG99WuL1Fl9isWJx/eh5lV5aVRQXNGWyuv9lsRQUx019tL0sZTJE5qZFZRtW17mKDRxIVqROlESKW8oLMSVSQ2yOJim0BW2VRsaH+erOY9zAE379/R+vWrfHy5Uvs3bsXyZPr7qTImD8sLCwEZeidTaiw+KnYMSsTmhgrnQBpMFhKCaWWF+qp/vzjU7g8iisdr8R6HoVB26EehLedpV02iZehoXBhUTr7zKwyM0pBcfToUazfoFgAxQdm9J+B1InVSd8R8eTjE7itrYLDgYdkgUeVIRqA1KVKRicYmgOg1OzFlxbJu+XZkufAlgZbhCuISwZ18uuyy8sQnYoFIeUmmAN08h/pN0p+HRdUn2+wIWZqC6Tgu2OP1XNJzhmchYUpWbFGRnRsjM3NZjYsxTIWE8OfBM1ZxNauuDLZPtAnEHVG1BGfX7uHdijvW1683qfbnEaFrIapTtEMkm+gr2xTXDh9YZ2/Vzln4X3PW+TMUPKyZLZAn2Mya6Dh3oh2kEng0wyYxGz32TFqr4mt14aeL7XGSkKI2mJp1kiZ32JuUDvTpFOT1fayWmawgkOChSV4yeUl5bwhomX+lrjQ4bwQsebUsSBExS6lqEggREVMMznMDTqfenp64uHDh6JSkTJl+ABYxrLhVqhQzOnAoq1SIeVT2CRQZ1kQ1A/slNZJ3I92e4f5DtNo11CW7C1hjiIqyAlDaneiOQuEMcagnTZp95dmECi1W8mss5q93MUzF4/w51BAT4QkB+oPro+mpZtG2bZElYpnn1V5ASkTphKlbF0taam/m/qAr726Kt9mE88WQ0oPRneX7nJ4XqM8jeD3yE9ubdGV+KELHXMZ3qYTakevTvj+S7VjSr9jmTCVOH28+Cnw8XmoI5oUfEcZFbqgYTdr4FYoejxpvoLslJWLWmNA75tSmUvC96Evnnx6hAfvH8AxhSNik5p3auJeclWC8yP7R3hi/wQ3O99ElmRZDFoFkt5L1AYVnWM8iRAyZSBHMnKVUlYOXO3KY0bV6ciVKpfW72+xU91eVjBtQTTK2yhGv4P65xrv/OTzwAd1NteRj5m0EbWv6T6UylIK5ozSXpbstPOmCV95pop29309cfutOvCSqkxUaTbH7Ac6Brbb3V5O+iZRsb6e9YgKMkLp1KkTAgIC4OPjIwxSGOvDMleWf2Clgr4kK9mwO7ils5QSi5Me3j0xxGeI1oUPzVE86P4AEypOsFhRQVDLFjmvEDdeXxfBSEqUQVTUQhQWZdp4TCwc//r8FzIEZRBCTxuUKVFlbVVZVGRN5ojDLQ/pJCoowLD1zjbwWO+hISqa5Wsm7GOp2qFM5G5eoLlGhYROTroQP/R3l/z1Tc20M9PkQdscKXJhZLmRhg2+U4iKzkU66ywqwtnNGrg9hTJIJAtoWuwkiqeqJhgTZUpvbNvOOs5xxL13KlEh/W0f9XxkUFFBeCnaoKKb1E6vSZxQISK93mkSpxU2xHuaeEUqKmh3XAqT+wtxovU+01axMJasoOo22ftKooIEtE8Ln2iJiscnHyPojOYx2Nicf3Yea66tUdvLltG0l3337R167O8pLIAlUUGCiSykz3qeMVtRQfNGW25tls9N6+qtM3oFM7agNUy3bt1w8eJFHDx4EOnSpTP1U2KMBFcszBipShE2SVuZvi21c9TeVAd+jyLeraY5itW1V1tcy1Nk0JzFuef+4vKhwENoVaBVhMKCdqrDQkPtyr+dNiS7WWqh+fD2g+RIit8hvzF39lzYJLbByJHhF7/LLi0TfbzSybpYhuLY1GAj0iZJG+nvRD+HUrMnnpwkDy4ThdMVwRS3ySiZuWSE30cL0fRJ0ouFMy2Ctt7cisb5GiMqpCHHHzoKEWNCM0HKBPNFNRaEG8o3VPBdTAK+jNkKRa02Eh6xtIhQzllQlSsmqfMxGcrPMCMDPn5XGU4QieImwpNeTwwupuhn7bm7T67ylbfTtA/WBi1I//EbiSWXFmsIyLJZyoqd45SJIm/boOPNxJPqZPh2hTz1ct0yZsVie8B2tNzRUv4ZCeMmhF8rv2hbeGcpZVhBGF172eFlhsktqfR/OwJ2oN/B/iLrSII2ouZ6zEHBdAVhjpCo6ODVAZuVoqLuOnhkM99WtOhAa5hevXrh1KlTolKRMWP0rNUZy8Jyt62tuBVKan0ihU+XNULvPn1C02238XAqEDIK4t/kk2fh3J3wooLmKBZVX2SRcxTRmbOgpF5tg7Zvvr0J19+pXDDMc5+n9WeQ3ezpq6eRcHAigDbEwhQb5s+fL+zyJKhSROX5Ht49ZFFBrlF7m+6JVFTQa0whbc5LXISLjCQqyEKYvOP9Wh3RKioklC1D666vgy5I1RpT281SKxa1QEn93X2K9UHxTBG3p0U/+K5SuOC7mAR8aQgLA1cs9t81vs1sWGguh1p9iCOxNGcx7MgwDVGRImEKPO/13CgVmtNBp/Hm2ytxmWYglBW+iKDff8P1DSi8uIiYZQr7GmdOmjlKUUE0295Mbj1NliA5prupq6MxQZYVBj49UZaOUlQkipcYp9qc0isXKLbYemsrTgWdlCub1AYlVWsbb2uCFjtbyKKC3uOTKk0SQbDmKipIBHfc01FYiEtVo7V115r1fEt0oLVM//794evrKyoVdnamt7dmjAsLCzNufSLCioqE7u6ou+ES7D4AcX9D/Dvw4Gf4LgdsgtVzFNSfHtQzSFgcWiM0gEqzJcShBz4a7V9U8lbuQCoZc2KMxvVcaXJF+lp029cdL7++EMPaVTpW1fDZprTQe/fuyQOCZGE6+bRqmJAgD/41dVZHuvNOw8q1NtVG0+1NEfjhgfz6kZf65Y4XRSCVUihpo1VBdcXm7NOz0IX4cUNnLExsN0vZHpdfXhKX86TKixFl1PaRMYUG3imYTHpf0KC6V2OvGHvxGyt5m1r1JOe23KnywiG5KjfF2FC1qlRmVbvLsy9PNVLoDYnyb6UMpCQHJapUxItnnKK5sg2qRhRtUPS719pYC+282qk+66ELUqps0cwLQUGk0u9yc/NNPDqqMsZQciTwiIYxwMLqCwzQciq1QhlOWSy/vBztvdrLooJc5fw9zyJXau3HQnOyl6X8HokJlf8TFc755+eLjZk9d700HPPOtz8njqW6HENNKSqknCkhKuqsRbXs1WAtomLo0KHYs2ePEBVZs5qP8xZjPLgVyoyHtMNWUeLNno04ly/jrzALGxIYRZ4BfU8Bx1tXxMpaKy3COlbfhRH1ye6+s0vsTNKgdJEMRcItAt9/e6/xfcuuqF2TotopJUvSvff2yLaE86rNRSFoVn7Ig5vaH5psayrbwNKJjnbJujh3iTS3YNzxceKEqByup5aNyW6TkS+NlsFxLbhldROChBZvb7+9FYIqRaIUOrlChfw2nbC48PyCSIUn6PkvrrEoyt1lQwbfmbpiQc5Bkvgxts1sWMo7uOJQ4EF5ziJnqpwG/xkkuMNCmRDn2qlmaYzF7tt75M+ith51aj2kADsStkpntFo5amNy5Uli5oNeHxpyp9wcacg9T8PwQaR0zG61q7VGi2WtnLX0/j0MXUmi403/Q/01qtrnPM8hc7LMsARm+c+S3Q4peyKzbWZUXuOmkdWUNnE60TpaP3d9s+pEiDCvZ28n2fqaRMWaOmuiPQ9krtBn4p9//sGWLVtEtSJ79qhDZBnrgCsWoZj6ABTRkHZY4i1Zgr+0DAzH+Q2MuJEWuxvvtnpRIeGmxXZW6eDz4bs6BCnszIVrFnWfeUSMP6Fa8BIzK83A7PGz8fnzZ/k2eo3ipo6Liqsry6KC0lvX112vVVTQIpLyLMg+lhy8JFFhl9Re7FR5NfGKtqgg6D2jdPahEChdF8v0nOgkF9vQopNaoKS/wcCSA2VxGFOoaqQUFRR8d63jNb1EBZEwTkKjLPZi02Y2sgFu32i4ienKuaBzuKowHyBKZippdFER8CYAd94FiMulMpVGmiRpInSMKra0BMaeGCuLiiy2dthUbxPW11snD5IrHbrIpU0b1AL5+usrdf5DPVWvvKEwRMWCzBGUooJa0S53uGwxoiKsvaxDcnuRu6EUFW0LthUWsg3yNDD5OT0y6HjbeW9n0ZImnbNoDjI6WSvmDB0jx40bh9WrV4tKRa5c5l8NYwwHCwszQJqn0FapkPjrmXoYLdz/kfB4/hJd93XFvnv7ItwptDaU/vHCdjYUZfLqJ0V2R9j5ikU1FkX6+N/nBwOTgERTE6FVyVaYPl2zX7pE+RKo61VPXsTQTpl3s/1aTw40SFx+VQV029dNJPoSlCdArT8X2p9HnVx19DoZKudOdt7eqfV+973vi38TKP5OpmiH+u/kf8LViyiY1gmDSw02bPBd8qiD73QlXmjbmCErFrS48L6nEsTU1ie1JsUWZKkqtRNSxcKQgmnvnb1wXaMp3POlzodDLTTnoYyBMm27Rk7N3d9nn57Bc7cnam2qhXvv78itk/2K9xNtM2F3i8tGEJQXlhefX2CG/wz5OrXeGOI9pzljod8imYwRRhxRtximTpxGzN6ls7EcZ56RfiOF/S9BYa9LLy+VNyWyp8gpLHLneMzRaRbGlNDnvsveLvIsHL3/SFTUzFkT1gAdRyZNmoSFCxfiwIED2m3bGauFhYW5DmlHdP8MGbT/H4CgpMDKKyvRYEsD2M92QNtdbbH91nZ8/q7eZbcmaIc+a7Js4vKpJyflwVBl24ryd+93SHNoN6KdTA3IIv0z8O3Dt3DWspmyZsKFYhfxOnRANFfKPDjSyjdClylazHTe0xkV1lSQ7VSJurnq4WL7CxhaeqhBHJA6FOqg4bKkDceqjuGEhdI1KTbwf+ovEoyl3TrqR1e+bvoG39FwMu3GRhV8pyvkmCNhqAU4WWZKA8aVslaK8e8fU6hlUArWJKF74/UNgzzuiksr0HBbw3C3ty/cHrHBbqWwCBX5VJVbdGERiixxlvvZiZKZSuF4m+MYXX50hEGMRTMWFanHhN/DiCsWTbY1kedHaFFLGUGGQ/8Zi799/8a4E+Pk6+Qgd7XDFYuqbF94dgGrr62Wr3/4/l4+dgwpNQRnPE8ZPf/FUKKCNv/WXl+rFhV1rEtUzJw5U3xR+J2Tk5OpnxJjAlhYmMmQNgmKqHalQtq3x28tw4C//wKWFVPu1H8ULhPkkGE3217MAKy7ti7cMLOlUzWbqmpBO1dHQ0/8ZGEp8eWHKkCJ2HJLFTpE2MaP3oIzYcKEyJAhAypVqoQ6feogqEUQgm2+if8rl8UVh1seDDd4S4t1so8ttLiwxkmRBpRpkJgGu+2T28NQULuP9Lt/DfmKgNeqSoo2lC1jsVmxICHQwauTPFtAwsopXcxOQNTalm9BPgS8uaWxmCTbzJgkHcfmjIWyDSq2bGbDUl5hO2uIPAuyWu3m3Q2m4tWXVzgd6hiUM2Vu5EiZQ8xfVVxdCX0O9pEXpCkSpsJc97k40Nw7UickmsMqkamEuPzo40M8fP8wXA7EmafqVpzlNZcbJSMoJhWL27tuY/h/wzH17FT5tixJs+Bqx6tIligZLAXa1PHc3S7c7cUzlsCJNifwd9m/YyX7xRCigqrVUv4GiYpVtVcZZBbHXNY08+bNw8SJE7Fv3z64uKiyppg/DxYWocRmP6YkKuiAST83qkqFREiPHvjl5CTEhbS0oX/F9UKF0X3FbWyouwHN8zVH8gTqwd3gn9/EkHOHPR3gMNsBtTfWEVkLVMK3KtvZB6o2C+Xw75fQZFbifeiigojIH/zx68fINCkzQNEUI4ExPmPETAV9vXnzBgG3A5C7T27sSLFDuEQR5DK0o9H2cOV3CsijHm5KQSeRR9BrMrnyZJz2PGW0gCblLMHiS4t1XizHZvo2WepKoVVF0jujfwl133d0g+/yLsirEXzXpUgXbKyn3pE2FMpWKEOx7+7+WLeZjTzPQj9h0f9gf4w6NkrjNruksWstSW2gkmClTYfBhwej7Kqy8H+mdkprmb8lLnY4L7I7lJk32ihnXzbCOQs6fpO7kgS1sinbMw1JTCoW0+NPx/R46vZNx+SOuNLhCpIk0MxBMmdIyJVZVRa336o3SSiXZJrbNBxqcTBG82imgN6T3fd3lzeYSFSsrL0StXPVhjVAa5olS5Zg9OjR2L17N4oX198unLFcWFjEsrhQigpdBYWMrS2C9+/Hj+HD8TtTJpWgyJRJXKfbE6dMK0qqNDsQ2OMBdjTcgfaF2ovEWAna2ScnGMpayD4vO6qudcfcc3NF2rMlQgsjyV5W6lcnFyDl7jjx/oumO9S8avPCvS699vcW7i9EOTtX9C7WW6Py0Wx7c8w7r/4+KsEvrr5YQ8jce3sPjbY2Rt3NdeXZC1oUeDq1E6nZXZ27GnQnPSy1c6hPVN731fkIEaGcRYmtisXJxycx8+xMOUdjUfWFMfp70LxK0WVFNWZoyB50ipt6cNuQKKtghmiFopDGCy/Oi8sF0zgJ+1VT4JTWSd6EoFYfpW1zdGi9szXmX5ivcduqWquQ1kZ97NFlEa8vXoo2qPXXNgiDBOl3onZF6sNfUH1BlGGVWucsFO12Aw8PxLvgd/IwMZk2mMu5iQTP8ivL5eu5UuXGxQ4XkSBe7Lbb6bO7P9t/trCQvfxCZUVNFMtYHBc7XECnIp1i5f1kCOj9R5WKVVdXye+VFbVWiJk6a4COhytXrsSIESOwY8cOlCmjzlRi/kws45P5hw1pR4qtLUKGDMG327fx9eNH8S9dp9vDLhpp92xm1Zm41+0uvJt5i2wLcj6Rn8/vXzj+5Jg4QeZekBvlVrqKvndjedobg2QJk6F4aKsCDWM+ePdAU1j8VAmL7ge6a3xf2PTytdfWYmuAqlUqRcKUWFx9kXziokWg+zoPeN3dLa6TkJnrMVeU4KXX8NP3Txh5dCRclmp6qZfIWBJHWx/FbPdZ0VrMxBRlHzuJnLCzIUqUC/rYqFiQOOu4p7PcSkR/v7xp8hog+C4OltVYFqPgO11RikdDtEJRRUvCI4dp2qAI8veXFs7vgt9EOpujjWrrq2m0GRIHmh1A/Tz1EZvQJoIyxVyafyKDhJHlRuK058kY9eEXz1hcDpP0C1QJiycfnmDhxYXyfajqFuXMVixVLJpvby67DREF0xbEOU9/o25oGBJqXSu/ugIG+wzG15/qijMZPPi0OIxMSTPBUqBzbI/9PTREBdnB181dF9YiKtatW4eBAwdi27ZtqFDBOJV4xrJgYWGGQ9rGWDxQMvPEShNxs8sNHG11FANKDBBOGkposPh/fv9DocWFUHRpMeEkcuXFlVhJ5dUHN0fNdijlwO73ENXiU7ngSJ4gucb33393H30Pqhels9xnynaTt17fEv3Z0tA1uehsbbgVbQq2Edfpb0PDoJTYq/TDT58kg0h5pnJ9kfT6WahGBxrIJBtJggZKj0RiI6pshVL6+BsLem/df39X7o9WVoSi48MfNvhuTxMvNM7XGMZEWlgaSljsV7wf3R1NJyykPIuYzlmUXF4Sfo/8NBbAZ9ueReksYWLqjQwJ494Hesup9RJuWavgXDt/YWUc0+F4MlZwyVBUXH7w4Z5IeG60rZH8HqQNg3/K/QNDo9wU0PV8QZXSHbd3aAyfn2h9wihzH8bYeCDnqnKryuHCc1U1TyIO4mBpzSVmbSEbFnp/9NzfU9iLS6Jiea3lViMqCMqo6NOnDzZt2oTKldXnYebPxvyPNrGIMQ5aMRnSNib0s8m5aJTrKFzqcAFnPc/i7zJ/i3YMJWQDSk4iJVeURMFFhcQBn9pPYtoqYUwoHE7i4INDIklWQtrV/hxqU0g0yttIvhzyKwTtdrfH59CWGuq/pmAlqZ+aRIWUiJ3JJrMQCtJcB+2sVVlbVdhXPv0cJA9E0+4ltT3R/IUpXmtaTEgo2yEiHd42csWCFqxSGxntIJMLVHTTcMndRuXDr1rYJ4mXBCdbn9CYEzAWGsOheuoKes8dvK9q20ueMCWKZSoGU6LMs4jOnEW+hflw5eUV+TotnO50vaN3Zkh0Of74OEouL4XVV9UGCVR1JAvP7Q23aeS7xBRXB3WlY/qZ6bikaM9ZXUv9cw2JUuxH1fZDIsRjvYdGJaxslrLwae5jEaJClStSXGRtSA5byRQbQO0Ld7CYeQpZVHj3ko+/9NlYVnOZfG6xBqjtqWvXrli7di2qVbOOpHDGMJj/EceCUc5TELFdqYgKei50sB5SeghOeZ4Ug31jy48Vu8lKaJeZDvhkl5prXm4MODRALBRpgWQOkB8/ubwQvoG+msLi13c8ff9U4/6TK6pCliQXmzNPT4vLWZM5itRrYsP1Dai9sTbef38nl+H9Wh8RDjKvv75Gb+8+Yij0ZNAJ+bE8slWDfzt//Ov6r0i0NRUkaKLy3g83vG3EGQtqE+u8Rx0Y+K/rqGinPJN1stLdJlWi1MLdJrYWsYZshToddFp2J6riWNnkLSp0DEiVKI38ftElLNF+tj0C3wdqiNSgHkHIYKvdEtsYDlBd93ZF1XVVcfON2io3DuKK1p96uesZ7HhLi3SJRRcXaYiysorhbkMiVVujaoWi80vltZU1Bstps2V/s/1mLyroNezo1VHkijz4EJqvEyeBmA38GBpuSgJjRJnhsCRR0cu7N5ZfXiaLiqU1l4rQPmvBy8sLHTp0ELMVtWtbxwA6YzjM+6hjwYQd0jb3AzyRLWU29CneBz4tD+N2l9uYWnkqXO3Ka+yW0c487TxX21ANjnOyC6cLss00ZSAf7XxXzlpJXKYFm3Kgl8RPp32dNE7Q8eOrdupPPzmN8SfHKw7+S4QNLYmNdl7t5B3DKlmrCltKanlYcH6BSM1efGmRXL3JljwHtjTYgi0NNgt7S1PTIHcDeSHy7PMzeYDdVDMWw3yH4+FH1SK0TOayIkBMV+jzQwtHsk6WyJo8K251vmmwELLotkJZctp2RNDn29W+nPz5ufzistb7hoSEIN30dEJcK+eVXvV+BdtEhskM0WlY9MpKFF7sjJVXV4b7/yrZqiBDUsMKHLKclUwiJBFObXhr66jyCIxdsdAmkOjzUWZVGQ3L25o5amJHI3U7lNn25l9bhyJLXORMB6J05jI42eYkbry6KQv4YWWGGnV+xZDQOaH3gT5Ydnmp/NkiUdEwT/hcF0vF29sbnp6ewgWqQQPrEUuM4TD/1a4Fopfzk5lAA3KdnTtjb9M9uN/tvhhWds/mobHAonCv5ZeXo/6W+nCYnRXtdrfDjoAdJgnkq+yoEhbE009PNYTFiSfqqkLqxKnFvxSmRy1QUtmdHJ6oRYwG7ZSWme0KtcfmBptw8flFlF5RRoTsvQt+K9sejik/Bufan43QvtZUkPNLJlv1gCNVX4yZY/H8+XORtFqjRg3kzJkTqVOnFl+UuFq5TmUsWboYCKbWJRssqD5fZzcXVfCdi2h1UbZ5XepwKdYtMw0RYCix745KWJD4U7bxmRJlnoW2uZxP3z4h7Yy0+PxD/flOnSg1XvZ5iXjxIq66GHo+6/qr66i6zl2EjL0NVombpPGToYpjFfk+NUND8QwJheflT5Nf47bhpYchRSK1rbehUX4mI/rM0LGt6PJiGkKQFrAb6kX8eTcXaKat9qY6wv5cCoikqsTsqrOxv9k+EdR44slxedOmc5HOsBRR0edAXyy9tEQtKmpYl6jw8fFBy5YtMXfuXDRp0sTUT4cxUyzDJiKW0FcA0ElUEhWEpYqKsNBuEQ0r09f74Pdix3VHwE7x79fQnIiPPz5gw40N4itR3MTCl79Ortqolr0akifUHJY2BsoF2r13qpK6dPKVnKGIjoU6in8HHBwgl96p9auLcxfU39IAhwNVWRgEtTQ1ztNYCJAttzZr/Lxm+ZqJtF5T2YRGBc0drLu+Tlym4XLy7I90eDsGydv0XqcwJPr69i18VSQwMFB8CU4AY3eM0bnfnVokii0rjheKjAraiTXVoilx3MQGaYWiwd9rr1XOS87pXZDOJh3MgbB5FlS5DJsen2t+LlmISxkVN7vc1Pln6JMeTYO9E05OEPMNZJkt0TB3Q4yvNB51N9WTb6NjjjF4/OmxxgzHoFKDYEyUlcawwoLapEh033t3T76tVYFWmF9N0/LXnKBjMVnIjj42RmPIvm6uephceZI4ltLvPMxH3fY0odJ/sZ5IHxPoWNj3QD8sCc0OoteLzDuU83yWztGjR9G0aVPMmDEDrVq1soq1DWMcWFgY2PlJmqcw9ZC2sSCR0DhvY/FFJ3tyYaIqBfnHS33jdNLYeXuH+KJd8Qr2FVE3dx2RiGwsy9XMSTMjd6q8uPXmBgLfq4atiR8hmjvxI8qNwNZbW+WgInJ5GldhLDzWV8O1V6oFH1Vl5njMwaMPj1B4SRGNk2DhdEUwxW0ySmYuCXOmbcG2srA4/0zTYcUQFQt6v7dt2xabN2sKLimlPEmSJHj77q086JwQCdGhcAedg+9Kryit0dJGwXfGyqjQhbhxFYPmemzCK93JPLKbvg1KIneq3EiXOD1efH2OE49PiEWg1CpHCe7OS501BFWBNAVw2lM1mxQboXd9vfvJ7XSEY/JsmFZlqqhUUIja1VdXZLFmDLFPbTvK9i9lhcdYKNsTlcLiy/cvcF7mLI5PErSrP9VNPYNkblx4dgHd9nXH5ZfqoXcyw5hedZo4L0hQ7oj0Old0qGQ0kWhI6FhIlQpqj5VeK8o3onOkkkCfQHz//B05a0ZvvswcOHXqFBo3bowJEyagXbt2Vrm2YQwHCwsDIFUppLK/JcxTGALqra6Vs5b4oh1vaqHYGbATO2/vwquvL+UF64EH3uKrp3dP0WNfJ3dt1M5ZW4gBQ+LmWEkIC+UC6PtvzQFICgLssa+nfFvf4n3Qamdr2dUpRYKU6FOiN8YcGyu7QRE03Dq6/CixKxhdNyNTQAOl1BNOu7sfvn/A80/Pw80kaATkRXPGglqfwooKV1dXjBo1CsWKFRPVrAbrGwCBQFz/uEjzJY1OLVA090LuNsr+cmo361u8L8wFfSoW+8xsvkKCFgrkfLT55maRFE8LQXKrIpFRZZ26zYigLAgKmjM2VN0ZeGgQdtzeLt8mua6RXbbUnrbnrjoUr1bOmgZ/HiSyaBhXyY1XquR4YxKRKxQZIZAdOM1OSfQp1gdjK4yFOUJtsaOPj8acc3PkmTQ6DlOFmCx6lSYXVBU7NuYY4Kr6fSdUHG/2C1hRqTjYT0NULKq+CE3yhW8TcqjoAEvE398f9evXx7///itcoMz9NWFMDwsLBTH5wFjDPIUhoHI17R7S1/Qq03HyyUnhp77j1k48CW0hoBPL0cd+4oucpYpmKCbapSiBNHvK7Ho/BwoEpBOYNmgns8OejrLTU5nMZTD19DR8Dvkk76DZJbcTQXcSNNRNsybDSw83aj+1MciRKgduvla1qiy+tBjDwzirxLRi8fLlS0yerHbWIqpWrSq8zKnX/u23t2J3EtTBkBOY2WMmnEI07YwjgkRpi50tFAsQ6lFeYvSMitiCDA58HviIy6kTpUGRDLGXb6IL5HBEwoI48ugInnx6ghY7Wmjcp16uelhdxzj2qsqFPOWV/Ht0tPzZJMrZuWJGlenInTq3xv1331EHUlbPUd3gz6fz3s74EmpXTYtiEpYBb2/ixecXRm1lU7ru0c999+0dCi8pjJdfVJs20mwYBU2aI973vdFrf288+vhQvi1v6nyY6zEHxTMVD3f/UUdH4YCryi63nVN75E+rOdNibtC5v9/B/lgUGpRIomJhtYUarnyWzsWLF1GnTh0MHz4cvXr1+mPXN0z0YGGhBywqIk/zpa+JFSeKVhwSGdtu7hDp2BL+z86Kr7/9/kb+1AVEu1TtXLXFkGRM/pZkCZkgTkJ8/xWxQ5VzemfsDk3PTp4gBU4FnZJ7xtMnSY/nX54j6PMT+f7l7coL+1lL8k9XQsFrkrDwuuMVTljE1G6WQpE+f/6s0SY0a9YseYCXROPzL89kRy2azYnq9Zx3bh4GHB4o9xmR486uRjtjJaMitiATAWmh7J6tqs5D7LGF8m+9+spq3H57W+P/OxfujKlVjNtu4//UHz3399JomSERNqHS+AhzYWjm61iozap9UodwA9b6Qm1gSvMDVztXIboIMhUgS1tjoawi0rmmwKICQrRLUBYRVW7MDRJclJpNs10SdFwmdyeqrigrpRIXnl+Q06mFvWxZ87aXpddj4OGBWHhxgSz8SFQ0y98M1sLVq1eFleyAAQPEF69vGF0xrzObBSZps6iIHPq7uGR0EYPQlztexJm2ZzCizAghJJTQQOvYE2NRYnkJOC0qjL+P/I1zT89Fy1WGWrPKRJL4u/++ug2FqhaSqKCTHomKn6FDoXZJ7YWNpFcTL4sVFUTHIqpBdUISGNoqFtEZ3j5yRNM1qEyZMsiSRZVUvuv2Lqy/vl5eINDuZFSfDQq+G3B4gEmC72ITDZtZM5qvkMieIjsy2qjcxMKKCgrRjImo0LVtjHbjqU+9wuoKGqKCXNkobJIWbBG9jygQThLFNXJWN/hxuPG2xvLvYJ/MHr2K9dIpI8YQKMX+iy8vNETFxEoTzU5U0LGaxIHzEhcNUUGVprPtzoj084hEBX3f4END5L/z0NJDjDaLZ0hRIQV+kqhYUG2BVYmKGzduoGbNmujWrRuGDRvG6xsmWnDFQoEuH56wQ9osKnSH/k5U3qavoaWHiiHdnbd3YvutHaJyIUFVjalnpoqvzLZZUDtXLdTNVRelMpeKcr6hsmNl+DxUtZuERduuvFThoETogSUHiF01Q9qLmgpyYCKLV2rjCP4ZLJLCC6UvJP+/8iQfnbDDhw/VrQ1E/vz5ZSenHvvV8yvk9EK2xVEF3ykzKij4zt/zbKxmVMTWjMW+u6rBbapUVHJQ2yOb0+czSQTv+1lVZqFd4XZ6P35EFRo6ntLrP+jQYLz8+kK+PX+aAphVdSZKZNYM6wwLVeIklEPAhoCstJUCa33d9ciaIqv4Pahdz++hOpDO6BULxXvOUK+HIaFjOX32/UKrOZJz1n8Vx4m5tMjOkWT+cfyJSqQ5Js8u5i/MFXq/DvIZpCEqyImrRQHNlkFLJiAgQIgKGtIeOXIkr2+YaMMVCytK0rY0aK6ChnKPtPJFQJcATKk8BeWyuGosQGg+gw7i7uvd4Tgnm8iZoF1KbTvslbNWjtFzIcvDi+0vCMFjDaJColB69WwDzVkYomLx8eNHjetJk6oGMMluURrar569Bprnb671MegzVGVtFZMH38Wmd//tt7dke+NUiVVJ8eZE021NcffdXY3bNtTZYLRF7J23d1BrU2147vaURQUJ4XEVxuFEm+NRigpaeO8PFWtUHVOmY+sL2bn2P6SuCJDZBIlycsUrmEb1mbr++pqGU5SheaBwt5MWseQ2ZE6igl6DSacmCWtopaholKcRzrc/h9YFW0d6jhT2sr6WYS8rKis+gzH33Fz59ZhXbR5aFmgJa+HevXtCVJCt7Lhx4/4YIxrGsHDFQkd4nsK4kEMU7VTRFw0n7rmzB9tubYfvQx+50vD62yssu7xMfNFConqOaqKSQWKC2qCIgmkLImucNGjp8wqdzgGZPgJBSYGFLsC0ksDnhJo/N0+qvMI+toJDBVgj9PehQXpCGhyO0BUqGjMWkpBQCo0tN7dga8AWcT1lwlRit1nbZ4QWEyWXl9TYDabgO5/mPlZ7IjNXm1kJcn4iByglTmkLoWaumkYZYqdq5MSTkzTmoWrmqCWqXHbJ7HSeWZGMGGhmJaI2m5jSzqsdvoV8lSuZy2ouk/+P3LMuvbwoLh9/dFzMhRmaqy+vovcBTSeqlbVWon6e+jAXzgadFSYNJLAkstjaYYb7dJ0DQ8lsQ3Lfq2BfAdWzG3743lDn/yE+Q2RzEBIVFBpL1RhrgTKHKOSUhrWnTJlitcdixvjwO0eBtoWQ0k6WRYXxof5aCnTb3mgbAnsEivTS2jnriOA9CcrMoF7+ptubwn62A5pvbyH6ej+9eYZDy35ipC9g9wGI+1v1L133XQ7YhK5jaHibKiSnPU9ZraggWhdoLV8O/BAoV9sIZYp6dCoW9vb2GtcvXrmI3t5qO1jKF8hgmyHC76V2qbwL8mmICgq+O9LyiFWfyJQ2s1Udq8KcKLq0aDhRIc3lKEPaDIFPoA+KLSuBMcfHyKKCFqMb623EhnrrdRYVxmyDokX9toBt8nWyPU0UL5GG3a7E0ceGb4e6+Pwiyq4spyH2M9pkNBtR8fH7R2HQUHFNRVlUUJW5h0sPnGvvr7OoIHtZEpfS90+oNMEsz6103h/qO1RkbEiignKOqBpjLTx58kSICnd3d2HEYc3HYsb48LsnCpRD2tYaemfOUOsBeYKvq7sWj3o+xLo669AkbxMkjZ9Mvg+lf5PXPbVUzGubGw4P3gpBoYSuF3kG9DulHgil6ogUAmatJEuUDGkSpxGXqS/c666X3jMWlFeh5NTJU3j74rXcUtYwT0Otfdj5F+bXSNOm4DtTpWnHFl9/fBUZL0T6JBnglC5q693YIte8XLjx+oaGvbL0+tHC/0zQGYP9rBWXV6Dmxpq4++62/LNonolaZqIrDGixt+u26r1MeS1kc20ommxTZxBkS5FNwwSBKJ2ltJwifjTQsAPclONSfnV5/FBkWBDJEqqPd6Zk7929cFlSVLSnSnMfBdM6iY0BEga2CWx1fqzRx0aLzBTC06kdCqTVNPQwB+h9Nsx3GGb5z5JvI1FBTnfWwrNnz4SooOP6vHnzWFQwesPvIC1IVQquVJgP1O5EbQdLay7Fw56B2NZwG9o6tRXhdRLt/X+GExUScX4Dw2+kFW065uw6YmiUnvFrr62VLytFVXQC8ho2bAgbGxv5+u+fv4HdQKoEqTG9yrQIPycr960UO+PKNG0KvjNlmnZs4ffID8E/v8ltUOZwHAkJCUHmmZlFVoWyghXUI0ijouL30E+vn6N0dTv3/Jx8uUTGkjjR5oQIdrNJoH4v6cr1V9fxMLSFhmytDZUxQ7bH6tmGv7ChbnjRmzJRSjFcTlDit9KtSR+OBB4RLWmSyFfOmpnampiqCy13tELDrQ3lXCKqINNn+GgrPzhncI52VWbFlRXiMm0S/V12BMwNeu8OPzIcM/1nyrfNdZ9rVaLixYsXQlRQqOnixYuFdTjD6AsLCwXSCZ+HtM0fGvCjBdAc9zm43/2uSALu6txVzFRog17B+C9eiUHaPwmlY4k0b0EohySVKb9RkTZtWvTr10/zxttAxu0Z8ODaA3kx+eXLF+zfvx/lqpVD1/Zd5Z9BwXfLaiwzqzRtY0JmA+aUtk2iIsOsDHgXrJpPIGzj2+Jl75ewTWQrgvIkfPUQFpdfXMbtN5q2teQURJ/Zgy0O6LVDrUzbNlQb1JfvXzDsiHqQuGGeBsiXNmK76XL2qkFx2rU/+Vj9mdJnBqfmppqyBTYZKwwuMVj+f6rumAKqci67tExYyG4L2CrfXtG+Is56nhGf4ejOtogh6MMKe9ky5mcvS89xxJERmHF2hnwbvW+pRddaeP36tcipKFCgAJYvXy7nEDGMvrCwiMROlsQElwXNH9p5p77nyZUn46+M2u1N6TT2xFYVNFVyWSmMPzEeN17diFZWhiVSO0dtsZgnaDD+0/dP4ZO3o1GxIAYNGoR0RTXdm66duYYKFSogTZo0ItciXbp0qF+/Ps77nZciKsTP3NPEy2rStKOC3lt77uyTW3YqOlQ06fOhvIjUM1Lja+hgMpE2cVo87/NcXlhkSZYFWZNlE5f9n57Blx9fot2DT4OuZVeWxZcQ9fcWz1gcFztcEFVGfXfgd4e2QRGGGvhtvbs1vv8MlrNUFlVbpPW+yjkLqkjpAyXO19/SQE6cTxA3IY62OoosyVXZMIQpzkMBbwLgsa4aenj3kIfkUyZMjUXVF2FX413IllL1HokuZDF+LHQ2hexlaUPI3D6zFNo6/ex0+bbZVWeL96218PbtWzGk7ejoiDVr1iB+fMMZHzAMr5rDJE1u3rwZ79+/5yqFhRLSvj1+azkJ//pL5Q5FXHl1GaOPj0bRZUVReLEz/vH7BxeeXbBKkUHvZXvFUOzqq6v1qlgQq66twovqzwHa3A6z0fXt2zdx4tL4W8ZTLdZOtT1ldcF3UVmqBn5QVchKZSlt0l75xx8ew26WncY8DVn8PuihaWtKVMyqqlrQAPGpJ6d0enx6vWmR7LzYRfSkS7vvEuSgY4idaWrLkXJv8qXOL7Il9OX80/NifkBimts0JIin3fa0TJYy8uWjD2M+Z7Hx+kY039Ecv6ESFTQkfrrNKRRMV1BD7MdmKxQZOdCmS4llJeR8CaJZvma42OG8sJGO6bmRHMGG+gyTr4+vOM6s7GXpPfw/v/9h2plp8m2zqs6CZyFPWAu0vqlbty4yZMiAjRs3IkEC8/n7M9YBCwsFDx48wKhRo5A9e3Y0b94c69evFx9CxnII6dEDv5ychLiQlrX0L10PLpAXtgNGwCV9UY3vufMuAJNPT0bZVWWRZ35eDDo8CMcfH8fPX5oLI0tGuVNO1rBhKxYhP3Uf3n704ZFIyhVHj4rAIu9F+Oeff1C+fHlxskqYMCHixI8DJKfpYOpVAVL2SomrHa8iT+o8+JNQpm17mLAN6uqLq8izIA9+hS5gicLpCuNaJ7VVqBKl+NNlRz7wfSAabm2EZjuaIejzE9mmNYNNxO5g+rDvnqoCRNQykB1u0+3q1OTcqfOgZcHIswnSJEmDvKlVbVKUFP4++H2Mhtk9vdrJLUEkvP09/ZErda5whgqx1QpFIrLk8tJi00XabHBIlhU7G+3E4hqLxe+tD0p7WVe78gYPNdRXVIw8OlJYIUvMrDIT7QqZT26IvpA1eIMGDZAiRQps2bJFHKsZxtCwsFBAwTC3bt3CiRMnULBgQeHlTKVCGlZdtWoV3rx5Y5U72laFrS2C9+/Hj+HD8TtTJpXAyJRJXMdBX/SsMBR+rY/gVudbonWqbJZyGruBjz89Eie/quuqIvvcHOjl3QsH7x+MdquQudG+UHv58qUXl2KcY0Hv/677uuHjjw/iesv8LdG8RHPRGrVnzx7cvn0bLrNd8Gv4L4BGKJoDjm6OCOgVYJXBd9GxmTXVfIXvA1+UWFFCI72ZhObxNsd1avU5EqhdWNDnYsrpKaIHf9899Y6/W9YqqgR1G8O/5so2qBrZ9V+YTj09VR5IJrenTfU26vR9rvaqvxG1MClnl3Rh4YWF6La/W+i2B5A0QVJcbH8RjikcI7SANrawIGHU50BfuK11w603NzRcu/zbnZWDR+/suYP7B2I2o/b883NMODlRXKZj7kQzspel49qoY6PEBpPEdLfpaF9Yfdy0dD5//oxGjRqJCsX27duROLH1BMEy5gULiwjaRgoXLowxY8aI1qjz58+jZMmSwoYtW7ZsooS4bNkyvHz5kkWGuWJri5AhQ/Dt9m18/fhR/EvX6XYJ6iOn3t79zfbhbte7YjCPFkPKXXxKA15yaQnqbK4Dh9lZ0dGrI3bf3i3sQy0N54zOcm7F5x+fRdUhJsnb9PfwCTwsLmeyySwsJiUo88B5qbMILpMolrEYLne4jCQJVAGGloxkMaorNMty/JGqlcQuqb1JqjWbrm9CjU2ai+/GeRpjd+PdkX5fRtuMyJkyt7h8/tk5eS5HCWVflFxeSrSOfPv5VbbTXVV7FbY33BbjHvzIoHmPw6HvP/pZRTIU0evxPnz7gH+P/athdJA9ZXadvpfcqCSOhb7OukBtNn0P9tWw1L7U/hIyJ8uscb8fv9ViP24c4wmLXbd3CWG46OJCWXwWTlcEfq38hGuXFD5K5KieA45V1OInOvyrsJdtU7CtaPcyB+g8Tu8BShBXtsKFtRm2ZL5+/YomTZqI2dFdu3ZpuPoxjKFhYREJtJuSL18+/O9//8OFCxdw7do1VKpUSTgo5MiRQ9i0LViwAE+fPmWRYcGks0knBvN2NNqOB90fYEmNJaiVo7ZGIB8NL669vhZNtjcRgXxkvbjpxiYxqGop5E6tWigSiy4s0hze1qFi8eDdA43+6LnV5sg2n6rgu7wawXe1c9aGb0vfP9YAgbIrpHYSU9jMzvOfh7ZemgOnPV16YlktdYp0ZFRwULVDhfwO0RCLr7++Rrd93YQ16s3Q3W3agSahTsPZ9XPXj/B3NcT74PCDw7J1b40c1fWePWixs4X83idnLNpg0JWYzFn8d+I/4TYkkTpxatEiGFE1z9itUE8/PUXTbc1EyOizz0/FbYnjJcH4iuNxpJUvCqcvbLCfden5Jay4vFy2l/1f2b9hDtB5m9q+Jp5SVVKIqZWnolORTrAWaOaNWrvJpc/LywtJkyY19VNirJw/84wfA+hEmTNnTgwdOhRnzpxBQECAaJ3atGkTcufOLRIrZ8+ejUePHrHIsGBoodw0X1Osr7cOD3sEYm2dtWict7FGIN+XkM/CerHt7rawn2WPBlsaYuWVlWLBZc4o+5n33turMTQZVasXtXt03ttF/O5SoJUUSnbnzZ3Q4LsXGsF36+quw5/MfhO2Qf3vyP8wwGeAxm1jXMdgfKXxOj+GxpzFQz9xXFt1dRUKLSoiZxBIu9sUkEathcYeTlcGPOrbn08VF6n6Qcx2nx2twExq88qVUlWFuvD8fJSbDGQQQYnj8vcnSY+rHa4iVeJUEd6fLM+NUbGgzzJtLBRZ7Ixdd3bKt1PF9lw7f/Qs2tOgwaFh7WWHlB4sNnNMDT0vej0mnJygISo6O3eGtfD9+3e0bt0ar169wt69e5E8OQ2+MYxxYePiGIoMmr0YMGAA+vfvj8ePH2Pr1q3ia9iwYXBxcRFWbvSVNWtWs+kjZaIHBXfVyVVHfJGbie9DX+wI2IGdAbvxNlglImhHmnrL6Yt2FWlmo27uOqiVs5ZoJzEnOhTugPEnVQtLyhfQCMiLomIx//x82SKS2nr+qzhOTgr2WO+h4So1rvw49C7eG38ytGjZd1clLBLESQhXu9hzwuq0pxPWXFujcRtZpzYv0Dxaj6Ocs6Df5cyTsxouQbbxk2KU60h0LNzRqK06EmSm4HV7j7yzrszbiAktd6gHtAumLYhGeRtF+zFc7csi4O1N4YBFg8/aEsDJEIJmtyQy22YWMxWRtQhSpcjQFQuy1+6+rwdOP1U7faVOlAaT3SahUZ5GRjlXUavV0ceqOR3H5NnMxl527PGx8vGQmFJ5ilWJih8/fqBt27Zis/Pw4cNImTKlqZ8S84fAFQs9oQOxnZ0devfuDV9fX/EhbtOmjfgg06xGuXLlMGnSJFHh4EqG5ZIwXkKx6zzXYy4e9LiHPU32iF35DEnU4oEWF0ce+Yr+6ZzzcqLS6soiYIlaiMwBEjo0JCoJiSsvrug0Y0GWqX8f+Z98fUH1+eJxtgdsh9s6t3DBd9YqKqIzY0HJ0NJAMC3QY5IuHRPqb64fTlRsq78t2qKCIGvY3KlUO/I3Xl/XEBUNcjcUbU9dnLvEiqgg/J/64/W3V+KyW1Y3JI4f8+HTscfG4vmX5+JyHMTBpvqbYvQ4usxZ9NjfQ0NUkMXv5Y5Rzx0pndr0/RvTxsiYY2NQakUpDVHRukBr8TpSVdYYoiKsvSxtSNCx1BxExX8n/5OvU7WN3svWAoVgduzYUZhpHDhwAKlTpzb1U2L+ILhiYUDowJwxY0Z069YNXbt2FcmWO3bsENkY48aNQ65cuUQVgwbA8+bNy5UMC4V2+mm3lL4mVZ4kFjxUydh2a4ecWUBlfzqB09cw32FwSltIVDJo7iBvmrwme+5F0heR7UPXXlsbZSsU7RJ38uosD+d2LtJF/N7zzs3DgMPqVhua19jdaDfKhiYSWyX0cf2tblOJGzdu1G1QI4FDOAgbT5WwoM88hVGRIwud7O3t7eHs7CwGKykBVx8qrK6As09V+Q4Sx1sdR+EMMeuVp98h6KPKOlYiazJHTK86TevOfKy1QeWMeSjem69vNHrqyfnHTpHzElNhEdGcRQevDlh3Xd0SmDNlTvi389ep1chQFQuyzu62t4ew1ZagYLo5HrP0rvpExdzzc/Eg9JhYzs4VNXMYxh5YH8YdH4dxJ1QVV2JSpUlmU0UxBHRsojXI5cuXxWYnBZUyTGzCFQsjQQsISiBu3769sOF89uyZaJ2iDztVMahdijIzLl26JJwaGMuEhkeLZyou3FOudbqCk21OYmipobLHvQR53ZPziBTIR37ppgjka5inoUaPucR3LTkWFHQm7XBSG8No138x3He4hqiQgu+sWlSEqVh8DRVa2th/zzvC2+n1pr5nyse5d++eOPFPnToVJUqUELbW5DYXEwovLqwhKqh6dL3j9RiJiqCPQWixoyXqb6mPj6EuPpLDF1mPmkJUELtD26DodfDI5hHjx6FhZWnRTo5M1FevTxUwW/Ic4vL55+c0Usqp1UopKvKnKaCzqAg3vB2DigWlrPfY31NYZ0uigtLfB5YciLOep40uKshedvyJCfJrZg72sjQ8P/bEWPn6xEoT0c2FbH+tA1pL9OrVC6dOncLBgwdFrhDDxDYsLGIBOphSfyO1SO3cuRPPnz8XTlN37tyBm5sbChUqhOHDh8Pf359FhoW/zk7pnDCi7AixAKMe6lGuo+CcPjTuO5Tbb28Ja0MK5Mu7IB8GHx4sFvk0VGlsyE5T4nFoq4625O2br29i1NF/5YXBwuoLhPf+9LPTw7namHvw3eOTj3FyYvSyBiIjstYxygQ4qXBRUkKbDWnTpo0wmIqGK2nTITAwMFrPJfvc7BpuXLR4fNzzERxSOETrcWghSy07hZcUwfaAbeH+Pzjke7Tbj5TZGfpw9+1dOV+hRKaSMU7w9nngI3bwJRZVX6S3W5WrQ1m5vfB00GlxmUTZNsXf0DmDM061ORmtoWilsKDXVFdIvG69tRVFljhj2eWl8u0UDHqs9TGMLDdSrzYyXRl9bIzaXtaprTg2mhJKE1cOz0+oOAHdXbrDWqC1A8180mYFiYosWbKY+ikxfygsLExAsmTJhP0bJV+SyBg/frywrCWXqfz582Pw4ME4efKkhisIY3nkTJUTA0oMwNHWfrjZ+abYHSuduazGzvejjw8x+9xsYd1JgXy9vXvj0INDRgvkSxQvkXCjkZCeS9ifR4uajl6d8P1XsLje3bm7yCvYfHOzfB/H5I642emmRQTfZSmVBaUGlTLY430N+RqpJSrN20SEn58fHjx4IMI2L168iH79+onWKAma0WratKmoaujSR51xRkY8+/xMvo3Srp/3eS7bAOvKuafn4LqqvBgy/vzjkzzUSwvvAqlVeQNXXl4WbUSxlQOixOuO0g2qeowXXm12t5Gvu2RwMUjys3LIndyzqm+oruEIVjpzaRxpcSTaAiYmrVCPPzxGo62N0WpnK7wInSGxiWcrZgh8Wh6OteyIyy8uY8WV5fKQv6ntZSeenChsZSXIUrdH0R6wFui9TY6VtDlBooJMYxjGVLCwMDG2trYiDXP9+vVCZMyYMUO0SVBbRJ48ecTCgxYjtIhgLBfq4abdsQPN9+Nut7uYVXUWKju4aexE0kJg8aXFqL2pNhzmOAp3H1pQUfCcISmdpXQEwuJ7uBAvau0gsifPIexplenC1hR8FxmPjj6KcGFMQ6naUC4qI4Psq0ePHo2NGzdqLDqpXXLNGs0B7LDQeyL9zPT48F2VgE4kS5AML3o9F+JRV6i60u9gP5RfXR6XXlyUbyc7YRrqbZ6/OSpkLS9XH6ITBGdIvO6o2qCImIqBv/3+li2h4/wVF5vqxWxgOzJhMe/8PJFfIlHJoRIOND8Qo6pIdFqhaBaKfjYF3e29p/5bVctWHefbnxMzBLE1ZE8Vk0GHB8sV2MGlBhklgV1XqDpMqdoS4yqME5a61iQqqAOCNipJVGTPrlvAI8MYCxYWZgQNdNJg98qVK0UFY+HChcIyrmXLlmIR0rNnT+E2RbcxlgudZNsVaoedjXfgQY8HYle4Zo5aYrdZ4n3wW+Hu03hbY9jPckCrna1FtcAQgXytC7aWL/+C6uT/Q7GIufryqnBNkRbTb769xt13d//I4Du7coqhXsWGu7aKEi2mpPkKskTVhapVqwqveSVLl6pbWCLqnU8/PT2+hQbFERlsMuBp76eIFy+ezos/CngsvLgIFlxYILcs5UudH4eaH8Js91lyvoKyF18a/I9NSAxIrWU0z5ArVa5oP8aLzy/EvJBED5fuBqu0ZU6aGQ7JVGnUys8nCaBdjXfF+HFJLEhE1kJFn9dKaypjwKEB+ByiqjalS5Ieq2uvxqb6G5ElWey2xNBmyNHQ9wkN+5uy3YhEBc2zSYwtPxa9i1mPax19jseOHSs2IkhUkEEMw5ga618ZWCiJEiUSyd5LliwRIoMOHNQy0aFDB2TLlk24Tu3btw/Bwdp3ThnzJ2WilGJXeEO99SKQjxYD5CdP7QMStFjYemsL2uxqI0RGwy2NRFBZTNtSyKozbGuFtFCmf6kFSsq1oAXN2+C38v26OXf7Y4PvdBnevvTiktyCUsG+gs6PTe1PSqhNiiqXYQl8F4gss+w02mRypMwhqmDRmVeotam2CHiUniuJIFp0nWhzHCUzl9S4fxm7MnLCtW+gejc+tvC+5y23ltXKVSNGA8Ak0KXHSJUolfhdDQVVFt4FvwlnkrCx3ka9HlfZThdRteHrj68idK/MijLwf6Ye3G/r5CmqFPVy14v1YWmq5A3xGWoW9rKTT0/WEBVjyo9Bn+J9YE2iYuLEiVi8eLEQFfnyaRqGMIypYLtZC4AEBQ150xelex87dkxY2JL7w6dPn1C9enVhY0v/T1UPxjKxTWArFgP0Ra0uvoG+2HF7B3YFeCkC+YJFqwN9kTig4DUK8KNAvgy2ujmAUKWBvPSVVQhpeJtsOMnBKqLgvD89+E6XVihaBEt4ZHfHXqjbUiIjrNUstTdQ8KYyKffis4sos6qMxv2oJY2qR7pAz3nqmamYeHKSPDtD1MheE1PcJmu1XCXnpEJpC+PCi/Miz+Lll5cxHp42RRvU3rt7NRyzltdabrBq2/eQ78LpjVrKJGhIeUUtdTJ5TIlseJvarbrv64n779Wf4RwpcgkLWaUFbmxD7Vj3398Tl8tlcRXHJVMw5fQUIbokRruORt/ifWFNooLapmfNmiVERcGCsTM7wzC6wBULC4NaHSpUqCAEBrnHeHl5IX369BgyZIgY2KKWCkoA//z5s6mfKqMH1Cfvkd0D8zzmiUA+r8Ze6FykM9InyaCxo+nz0Ad9DvZBjnk5UHmNG2aenYnA91G7Crk5umlcD/n1AxeeXxBDjmGhALHlNZf/0aKCUO7+amuFktK2iaqOVXV+7KRJ1RUqiY8f1W013ne9w4kKd0d3nUUFidRiy0oIVxxJVGS2zYINdTdgY/0NUeY4lHdQJ4cffaRKYNcFfe2USQwduH9AXE6ZMDVKZCoRre8ngdbeq718vVTmUqictTIMAYn/QksKaQh0InnC6A3O69IKJVUsqErZZW8XMSAuiQrKkCGL6zOep0wqKqjdTGkvO6HSeJPYy049PVUYTUj86/ov+pXoB2uBPlNz584VwbvUtUA5OAxjTrCwsGAooKtMmTKYNm0a7t69i0OHDok2KcrHIJHRrFkzbNiwAR8+qAc8GcuD2pEqOFTAVLepuNPtNg43Pyz6hO2TqZ0/qEf+VNBJDPUdinwL86H08jJCJJBlbER0KNQhnH0qtUApW2ykRcveJnvRKG8jI/12lknwz/AVi1dfXuHs0zPicp5UeWGf3F7nx4uo7Ync44i1V9ei3tZ6Gv/XIn8LbG24VacsAVpY19hYA3ffqSxpqdLVp1gf0S5TM6dugWWu9q4azkcxQWqnig400yFZllbL7h4tu1aC8lakagL93uvrroch+PT9EwosKoiHHx7KtyUNbV88E3Qm0uH+GLVC/RUXG29sFBay1AYpUSJjSZGdQxbXpk60Hn18DD7+UJ1r2hRsg0LpC8X6cyDTCRrSlyC77/4l+sOaRAW1Po0ZM0ZsKhYvXtzUT4lhwsHCwkqg0j4dZKjn8tatW6JdisqjtKtBIoOcp1avXo23b9/GeigbYzhocVYicwnhbHK901WcaH0Cg0sNRu5Ummnel15eFE4oLktdUGSxC0YdHSUqEtJrny9tPqQOSYgRR4CHU4GXw95g//Dr4rpN8J8VfBeTVqiIcizIJlgagqY2qOhw9erVcJ/nzJkzY9rpaei4t6PG//Ur1g8Lqy+M9PFoiHzJxSUostgZ66+rF9PFM5bA8dbHRaAjtd5Fx0lMmsvxDYy9Ae49erRBPfnwBIsuLpKvk/VzmiRp9H5ONDxfYFEBPP0UJN82uORg1MqlavsJ/vkN/s/89f45yjbEfff2wXO3J159VQUoJo2fDNPdpuNgiwPIm0bzs28Krry4guWXl6ntZcupKwaxxfQz0zHiyAj5OuV10GtuLdCxm4xd/v77b5GHVbq02t2PYcwJFhZWCC1KihQpInY1rl27hnPnzgnRMWfOHDg6OqJevXpYvnw5Xr16xSLDgqE2A9oV/F/Z/+F8e3+cb3denEwLpyuicb+AtzfF7ETZlWWRb0F+DPEZgjO3DsNvRRyM9AXsPgBxf6v+peu+ywH7OJYRfGeyVijFoi8im9mq2XRvgyLWrdMciC9cuDD+O/cfRvipF0qS//7oCmo/fm0ZApVWV0avA73w/vs7cVuKhCkxu+psHGpxMEZZBkkTJIVLhqJywOPTT09hbOjYtPu2Kr8iQZwEqOwYvRamRtsayZan6ZKkM8hil6pSJCpozkRiZNmR4rGVbUiGsOVVttspKyO1c9YR1aaORTrGqApkjNeJjinS33pQqYGxbi874+wMDD8yXL5Ox0FKGLcW6G+8du1aDBo0CNu3b0f58sZNTWcYfTD9UYkx+mKIQvf++ecf4TRDO6M0o0F2luR3TaF8ZGv77NkzFhkWTu7UucXJ9HibY7jR6YZYhJbKVFpjp/3hx0Bhu3mofy3kfvxVCAoldL3IM+D6t44WEXxnsopFyPdw/fDe9w7KO7bUy68r1CcdNrfiL+e/MOuc2h6VWF5jeaT++9SeM9RnqBCQZ5+pWrKI5vma40L78/As5KnXQjSmcxYxhRy2gj4/EZdd7csLcaMr2wO2i++XWFVL3T4UU0hMFVzkhLff3mqkNw8spVrAlsuizrM4+lC/v8+l55fkFG+JDDYZRSvXurprkSlpJpgLe+7uge9D1ayPQ7KssW4vS3Nlw3yHydf/KfuPVYkKgsxa+vbti02bNqFSpUqmfjoMEyksLP4wkUE+18OGDcPZs2dFyxQ5SlFAF93u4eEhqhrkRsMiw7Kh/n5ahFKrxJ2udzCjygxUdKgku8t0OqcSERER5zeQePnK2H3CFlaxCFa4KhHnnp2TnbsqZa2EBHETRPl4AQEBGD58OJo0aSKGjCVs7WxxLoMqnFDCq5EXGuWLeM6FPqu7bu8SbU8z/WfKvfnkErSnyR4sqrEI6WzSQV/IgUzfOYuYtkHV0nEWhKC/JQ04S5Dtr77tfI8+PELhxYXx4bt6FmZmlZka6c2OKRyR0Ua14D8VdDrCdrmo+PLji2jnKbeqnEYmhnN6Z1GlMJXLkjbodxx8WG0vO67C2GgFNOoLbZLQXJkEVW8HlRoEa4IqFN27dxdVTTpHM4y5w8LiD14k0aD3wIEDcfz4cdy7dw8NGjTA7t27hR827YqQnd2DBw9YZFg4ZEPboXAH7G68C/e738eCaguQKZKcPVo+/34ahHqb6+H2G9XAL6NZsVBagYZtg/LIpn2+wtXVVcw8pU6dWrQrTp8+HSEh6seKnyo+PtX/JBuB08883eY0KmSNOBPj4fuHaLS1MZpubyrv7lPQIi2wyCVIGW6nL5RvQcP8sTVnIbVBEdWyV9P5+3p695QX5fHixMe6OvrlrlDuh/MSZ3z68Ul+TSjUsn1htduUuP2vv1AuVMB8DfmC88/OR+vn0IxO0aXFxACycnCbqJ6jurD9NTfmn58vu1OVzVJOWF/HFrP9Z4sWLIkRZUaIeTNrgs7HHTt2FLMVtWqZl6hkGG2wsGDECdHe3h59+vSBr68vHj58KGxryR+7UKFCKFeuHCZPnozbt2+zyLBwKE25ZYGW+Cuj9lYKeoWDkgLe971ReElhpJyaCu7r3HHx+UX80SicM8PuRmvYzEYyX0FzTS9fvsS3b+rUbInE+RLjR/sfQEq1ze/NzjdRIJ1mxoXUf0+2ms5LXUSmiUQlh8rw9zwrFliGdglKEj8JimZUudDQYvLJR5WQiYkwi4rHHx4LAwKCZoYo3VoX7r+7jxVX1BkSw0sPQ7JEKnetmHD95XUUW1YcX0K+yL8DZVRQqGVUVR1d28VobqODVwfU3lQbgR8eyDMldknttOZYmAM0Z/LfifEmsZedc24OBvuoRcTw0sMxtLS6cmEN7N+/H+3atRNty/Xr1zf102EYnWFhwWhAJ4ZMmTKJ0isJi6CgIJHyfeLECRQrVgylSpXCf//9h+vXr7PIsGBC2rfHby0hYb/+Aha6qK9//xmMY4+PoczKMkg+JTnKrSwnchH+NGihH5GwePbpGS6+uCAuF0zjhIy2GaPMoqHgOzJSoAoGCfqUfVLia+OvgE3ofeLEw6Oej5AlWZZw33/y8UmUWlFa2GrSzjhB+SYra63EzkY7kC1lNhiLCgrbWQppM2bfvkTNnDWilbAtOXNltM2kV1sMCWl6z5PLk/T6b6i3AQ3yNND6PcoB7qMPj0U9kHttLQovdsa66+qqSpnMZXHa87SGmIoX1/yExehjY+TWsNYFW6Nw+sKx8nPnnpuLQYfVr+uw0sMwrIx6xsIa8PHxQatWrTBv3jw0btzY1E+HYaIFCwsmUpGRNm1aUYrdu3evGPDu16+fGAIvW7YsihYtin///ReXL1/W6BFnzJ+QHj3wy8lJiAtJHtK/dP2nU0G86tASKSII+qIWoPPPz4tchGSTk4nU4e23tuNPdoU68EAV4EZ45NBsg6KgyrBflFlBgp2MFHbt2oXFaRfjbQr1QHCiuInwvPdzpEik+fd//fU1uu/rDrd1biIBWzwn/IWuzl1xocN5seA19o6xIfIsotsGVT17dZ2+Z921dbj+6rr6ep21Mf75p5+cRvnVFeRE+jh/xcX2RtujtLzNkTIH0iVRmR6cenIqXMucsrJSa1NtdNzTUZ7NSZ4gBea4z8G+ZnuRK1UujXYoqQXNXLj68iqWXV4qLtvEsxWtd7GV7D3wsHowm4IBh5dRu0FZA0ePHkXTpk1FK3LLli1NEjLIMPrAwoLRCTq4pUqVCm3bthWLoefPn2PEiBGiPapy5crCHpOuk7UtiwwLwNYWwfv348fw4fidKZNKYGTKJK6HeB/ElLoL8KTXE7zt9xa9ivZC2iRpwz0ELXxuvLqBFjtbwHaSLQouKohll1Re9taIspVHaQXqfe+ARhp2dJKb085IK/fuEykTpcTzXs81BmBpZ3v11dViZ3v5leXy7YXSFYZfKz9Mrjw51vrvi2cqjgRxEhp1zuJD8Af4PVJVQ7LY2sEpnVOU30ML+F7evTVSz4tlKhajn3/s4TFUWVdFpNFLbUh7G+/RKbFbzFnYqdyhPod8Ctc+SM+TWtholsIn8LB8e/1cDcRwdluntrJzl1JYRDcY0JjQ+3Hw4cFqe9nSA8UcV2zMcww4pM6lGFJqiNWJipMnT4rMKcqjojYoFhWMJcLCgokR1MrRokULbNmyRYiMcePGiV3YGjVqoECBAhg8eDBOnTqFnz81hxAZM8LWFiFDhuDb7dv4+vGj+Jeu0+0S5G70X8X/8KD7A3zo90HsTEbU707tJ/fe3UMP7x5CZOSanwuTT022qtdfadUqVSxooXjwvspmNnnClDovZl99eoV009PJO+JEZtvMeNzzsWiVkqDkdI/11dB5b2e8+fZKtrMlMXG0lR+cMzgjNiHBQwGNxKOPgQh8H2jwn0FDzNLfl9qgdFlc0d/nS8hneT5hVe2Y2cvSa1ltYzV5UU+VgsMtDkfLVaqcsh1KMWdBw9xlV5YTLWzffn4Vt2W2zYJN9TZhVZ2V4RbnZGFsjhWLvXf3yvay9kkd0MNF7YxlLBacX4D+h9QJ2jRDRMPa1rTw9vf3FwYqlD/VpUsXq/rdmD8LFhaM3tja2oo+0PXr14t2qWnTpuHdu3fiIJknTx70799flHeV7jeM5RE3blxxQg/oEoDPAz+L5F+y2Aw7lEsigwZ7/zn6D5JNTQbHOY742/fvGNlvmhPKE73U4kJZA1KfeRXHyjrtLAe8DkDWeVk1dqTzps6LgK4BGrajI4+ORMnlJXHs8VGNne2LHS6I9qe4cVRJ2LFNBYXTVFRzFjGZw/K6o2iDylFdp7/nhusb5Oujy4+OVqq4BFn21t1cT96JJ1F9pOURuGRUDBzpQDl7dZ6F38OjIl+EdvjLry6PKy8va7SwnWvvr/V3lJ6HOVUswtnLVjS+vezCCwvR71A/+fqgkoPwd5m/rWrhTe3FderUEVX/nj17WtXvxvx5sLBgDEqSJElEsveqVavw9OlTLFiwAMHBwWjevDly5syJXr16icG0Hz/CJxczlgUl/1I696eBn7CixgqR0h33r/CL3RdfXmDq2alIOTUlsszKgl77e4nFljW0QiltZt0jsZmVOPPkDIosLSIPGBMUpuffzl++Tm5c1Coz6dQkeec+azJHbGu4TexsRzUcbmxiOmcRR4tZgBISbHtDHbaoMiO1Fek6sG2fzF4jW0JXNt3YhGbbm+E3fslzLifbnBTJ9tEld6rcSJM4rVyxcFlSFLPPzZaFQr7U+eHb0ldUnSIL/VMKi/hxzaNiseDCAtx7f0dcLp25DOrmqmvUn7fowiL0PdhXvk7Bd1Q1taaFN81akZUsWb/TJpw1/W7MnwkLC8ZoJEqUSCR7k10eVTJWr14tdr2pd5RSv8ltiiz1SHgwlk3DfA1xrt05fBjwATsb7kSR9EUi3GWl1OIll5cg/Yz0yDAjAzx3eeLl55ewuFao36oF/747+2XR4ZbVLdLv33tnLyqurahxW60ctXCw+UE52bnljlYiP0SyHaUWGKoS+bc7K+YGzIGiGYsicbwk4rJv4BGDusOdfHIS74LfyLa9UQUNLr24FLffqrNWKJk6uqy+shptd3vK4iRJvCQ443lGCOWYQAvDYhmLisvk2vX40yNxmWZTRpYbiRNtjou/YVRozFiYgd0s2eKOO/6f/H6fWHmCURfBiy8uRp+DfeTrA0oMEKna1rTwvnHjhjhH9ujRA0OHDrWq3435c2FhwcQK8ePHR5UqVUQF48mTJ9i8ebNooaIDKtlukvMUhQF9/arqPWYsl8qOlXGs9TG87/8eR1ocQekspSNcIFKI2cabG5F1blaknZYWDbc0xL2392AJwiLkZ4ho97r2+qq47pzeJdJ0a1oAN9zWUOM2TydPrK+3XvTSk4Vm4cVFsC1gq/z/FDh2qu0psUObOH5imAv0WlJYHvH0cxDuvlMFpBkCZRtUjSjaoGj4faCP2iGods7a0a4w0I54532dQz3RqEpii/PtzyN7yuyICSSyVl5ZKc8gSJS3K4+z7c6IHXddqw/m1go15rjaXrZVgVZi88BYLL20FL0PqIfx+5foL0SZNS28AwIChKigjbaRI63rd2P+bFhYMLEODadWqFABc+bMEWF8JCjSpUuHQYMGCZHRpk0bbNu2TVhzMpZN0UxFcaDZAeEudbH9RVTJWgWJ44VfJFMA2d57e1FwcUGkmpoK1dZXM7tAPo1WqF8/4H3PW77ukV17G9TEkxPR80BPjdvI0Wa2+2wx0Ftulauw0Pz0Q5UWnSpRGiysthD7mu6N8a65sSlvBNtZWpTvClAJC2qpi6pC096rvRAXUuvSsprRcySbeXamxo44OWtd7nAZdsnUwXTR4c7bO6i2oTq67uuKryHqDRKntE7wauIlrGijgzm1Ql17eQ1LLi1R28uW+59RRQWlp0v0Ld4Xo8qNsqqF971794SoaNasmTA+sabfjWFYWDAmhVqjKBODBr7pYHvgwAEhLmgHJ2vWrGI2Y+PGjfjw4YOpnyqjJzlT5RRZAK/6vhID4PVy1RM7xGEJ/hkMv0d+ciAfDb0aM4wtJjMCNAuwT4f5in4H+mHUsVEat9HQe69ivdD/YH+4rnLFpRdqAdXWyROXOlxAiwItzHqxUT4aA9y6cuvNLTz4oKpY/fznJ+zS2MHGxkbr1/bm24GRFAoBTKw0MVpDxONPjsdQX/UQcqpEqYSoSG+ryqCIDjRvQ/MwxZYWx9FHapEVP46qShf44ZHGTE2MhIUJXaHC2ssOLDXAaHM+ZFetFBV9ivXBaNfRZv1ZiC6BgYHCPbFu3bqYPHmyTrNHDGNJ8DuaMRvoAFuiRAnh4X3r1i0cO3YM+fPnx4QJE4TIIOepNWvWCMcpTv22bMiydnWd1Xje5zmCegSJ5F5tgXz+T/1RfUN1EchXYlkJ7AzYafLkbRI/Pg98xOXUidKgSIbwbSEtd7TEgosLNG5bU3sNUiZOKdqe5l+YLy84aaD3YLODmOM+G6kSp4K5Q20wtHNNHAn0M8jnUdkGFR0y2WZC+8Ltdb7/qKOjMPrYaPl6uiTpcK3jNaRJkibaP/ts0FmRgk4OXt9/qWbF7JLaY2uDrfDI7iGuvw9+iysvrkT7sTUC8kxYsdh3bx98HvrIv1vPoprVN0Ox/PJyYVct0btYb4wpP8aqRAW1AZOo8PDwwMyZM1lUMFYJv6sZs4QOuEWKFMHYsWNx/fp14fFNSd+zZs0SIqN+/fpYsWIFXr16xSLDwkmeODnmecwTgXyver8SC5c0idNEuNC6+uoqmu1ohqSTkqLQokJYcXlFrD1P5QKHBq0pAI1wz1ZVY/6C8FjvgW0B2zRuW15jOZZcWoo2u9rgxZfn4jYagqbFEw30lspSCpYCLXTL2JUWl19+fSGqDRERnZ16r9t7tP5fmjRpRLskfdmmsgVsIH+NqTxG558x2GcwJp6aqCFKrnS8gmSJkiE60HwQhbVVXFNRTkGn9wCFSZ5r5y8qWMo8i2OPjyG6KINGE4aGElqrvSx9jrvv7y5fp7/j2PJjrUpUkIFJ9erVUb58ecydO5dFBWO18DubMXvo5EKhe9QedenSJVy5ckUcnJcsWSLcpciqb9GiRSKoj0WGZZM4QWKMrzgegT0CRSAfhWDR4i8sv/ALd97dQbf93UQgX575eTDt9DSjBvIpxQMNbku4h5mvoKqKMhhNZBYU7opOezvjcOAh+fbq2WvgfLtzoofc1D30sWE7GzbvRMnzz89x5ulpcTlPqrzh/t/Pzw/379/HtVvX8L3vD4BmtgcCjZY0QhP3Jjo9317evTDbf7Z83SGZgxAV0c282HNnD5wXu2De+XmycHJKWwh+Lf1EmKRNApvQ4XtlUF4MhEWo9S1hqvcHZUjcfady3SqVqbRoXzQ0K65oigraWBhXwbrmDl68eCEqFcWLFxfnKmoBZhhrhYUFY1HQySZ37twYNmwYzp49i5s3b4qyMoXzUU5GtWrVxG4QlZxZZFg2dPIdWnoobne9LQL5plaeiqzJs0YYyPfo4yOM8BshAvmyzc2Gf/z+MXggnzKjI+jjU1lsVM5aWb6dBA5VVSTo/x1sHTHv4jy5VYbSljfU3YBN9TfCPrk9LJUK9hXky0f0HOCmdhtpkU5p29potasVvv8Mlm1hachdFzru6SgPHxM5U+YUZgLR2X2X7IAbbWuEoM8qYZkobmKxs360tV+4drgCaQsgeQJVe9+xh8c1ZiaiW7EwxYxFWHvZSZUnGnyxTw5a3fd1l197SvH+r8J/ViUqqKpOm1+0ObZ8+XJhXsIw1gwLC8ZioZMPVSzITerEiRNi+JtapHbu3Im8efOicuXKmDFjhhiWY5Fh+XR27oxrna6JQL6lNZYKx6SwLUjS7vfk05NFIJ/dLDv09u5tkEA+5WJHaoMqkbEkUiZKKS7bz7IXAke+P/4Si8kHn+7JwoT6xs+3P4eaOWvC0nFK5yQvnClhOroLZ21tUDVyRCwszj09JwSIxIyqM5AgXuQ5F0SrHa2w9tpa+Xq+NPlEIKEu30vQ70VORc5LXDTsgCs6VBL5In2K94nQDpaS0clqmXgb/Bo3Xt3Q6eeZS8Vi3IlxeP/9nbjcIn+LCOeI9GHV1VXotq+bLCq6u3QX1UprEhVv374Vidp0nqL5QLJdZxhrh4UFYxXQycje3h59+vTBkSNHhI1tq1athMuUk5MTXF1dMWXKFNy5c4dFhhXQJF8TEcj3ccBHbG+4HYXTFY4wROzNtzdYfGmxCOTLOCMjPHfHPJAvolRx9+xVERISgnTT0+H1t9da5wuKZyyB462PixaP6LbemCu0cC5jV0ZcfvPtFa6/Us0aRJevP77i0ANVi1jaxOm0hsdRMrYEicrm+ZtH+dgNtzbEVoUYoKHz021O65wLcev1Lbiv8xBORVKGA9kBL66+GLsa7YRjCsdIv7+cvWLOIprtUKa0m6XXkgLqiCTxbDDSley3DMfqq6vRdW9X+TPSzaUbJlQ0buBebPP+/XshKjJlyoQNGzYgQQLdhCzDWDosLBirg05OdDDv3r07Dh06hKCgIHTu3Fm4TNEAeKlSpTB+/HiResoiw/Kp4lgFx9scx/sB73G4+WGUylwKCUKtPpV8+P4BG2+oA/kabW2EB+9UCde6ENGip0ymMkgzIw0+/4g4c4V29GdVnYVDLQ6iYLqCsDYMkWdBYXLffqpyH2rkrB5hFSpfvnx4MuCJyl52JHCz501hOUuVSW3U2FADe+/ula/T+4LmIHQZmqU2uv9O/IeSy0vixJPj8u3N8zXHhfbn0Cx/M50Wwa52ir+PYu5GF5THpthshVLZyw6RXakGlRpoUHvZNVfXoMveLhqiYmJFw7dZmZKPHz+K6nmqVKmwZcsWJExomuF7hjEFLCwYq4ZOVmnTpkWnTp2wb98+4czRt29fnD9/HmXKlEGxYsUwevRoMRCu7GlmLJMSmUvgYPODeNv/Lc57nodbVjcRnhZRIN+eu3uQf1F+EchHdrZRWYKGrYikSZAWHhs9RFheRDTL1wwXO1xAu0LtIlwsWwPKAe6I5ix0cYXSSNvOrn2+Qlfoc+y21k0j/ZrmQeh9oYuoOPn4JEouLy2Spr//Us3pZE3miF2NdmFRjUXRsqWldrGk8ZPJFYvobGQoKxYRJdcbi/339ssmA2QvS3MPhoJa0jrv7Sy/L7o6d7U6UUHBro0aNUKiRIlE0Cv9yzB/EtZ5tmOYCKCTF+0geXp6irRvcpGiIXDKzKhYsaKwt/3f//4nRAeLDMsnd5rc2NFoB173ey0C+ermrAub+CrHHiWUSUEhbyVXlESKKSlQYXUFHHsYpm3l0yd02fcSD6cCIaMg/u1y4CUSfQvvQpUjRS7sabIHi2ssRjqbdLBmaEA5ZcLUsvNRZHMWES0e6f5ed/bIg9AVHNQD4RokUVnL/mX7l2w7S19kQ6vxeL9+odzqcjj55KR8W7Xs1UTydVS8D36PXt694bbODbfe3JDb3/oV74ez7c6gUtZKiEm7mGQj/OrrS622vFEKiwgqcMaAwv4GHR4iXx9bYQwSx09skMded20dOu3pJIuKzkW6YFKlSVYlKr5+/YomTZqI9yHN+lFVjWH+NFhYMH8syZMnR8uWLbF161YhMsaMGYNHjx4JZ6mCBQtiyJAhOH36NIsMKwnkW1N3DV70eYFHPR6hZf6WSJ4webj7UfXh7NOzcN/grgrkW14C+y5tQUJ3d3Txeg67D0Dc3xD/jvQFfJcDNiqTIiSIkxB/l/kbZzxPaSRTWyvHxx0XlRhpjoCC4C6/uBytx6CBbCnTgxbuSeKTgoiAjip72RVHVgjbWenr6NGjGmGKJVaUwMXn6iTz+rnqY3P9zVE+DwpdpOHsJZdUcwVEkfTOONrqKEaXH639eemARp5FNOYslNWe2JqxWHhRbS9bMlMp1M9d3yCPu/76enTaqxYVnQp3xpTKk61KVHz79g3NmzfHly9f4OXlhaRJk5r6KTGMSWBhwTCAOAnQThMN2ZHImDp1Kt68eYN69eohT548GDBggJjRMGZOAhM7ULL1guoLENQrSATydXfurj2Q7+VVXBjeGrh0UQgKJXS9yDOg7ymgkkNl4RA0pPQQJIz3Z/RTlxlWRu85C6+76kpCTS1uUMq2ogZ5GkT4f99DvqPo0qIaA+TkZLSqzqpIHzPoYxCabGsqQheffX4qDyvTIPGRlr4olL4Q9KWcXTn5sjLfJCp+KdqmYqMV6vXX1xh7bJx83VD2shuubxB2v1IFpmPhTpjqNsWqRMX379/RunVrvH79Gnv37hWbVgzzp8LCgmHCkCRJEiEoVq9eLWYy5s+fL0rczZo1E1kZvXv3ho+PD378iLi3nrGsQL6JlSfKgXzDSw9HRhvNQdVO51QiIiLi/AaGXEuJnY12IHvK7PgTiWrOIjJ23/aSrXk9sntovR/9/8Z6GyP8v28h31B4SWHcfqvaaSfaF2qPhdW1Z1zQIpfC34osccbuO7vk26s6uovk7B5Fe4g2JkNQOH1hIVaIow91n7P4HcutUOOOa9rLOmdwNoio6LCngywqOhTqiGluU61KVNB5oG3btqLavX//fqRMqbKfZpg/FRYWDBMJNHhXs2ZNLFu2TIiMlStXipNiu3bthDd5t27d4O3tLXasGMsP5BtWZhjudLsjRAb1f1M6c6aP2r+HlkeJXr4VQV/UivMnkjd1XqRJnFZcPv7ouM5/h/vv7uPGa1WFoWiGYkhvk17rfZvmawq7ZHbhbqd8koKLCiLwQ6B8G4mCmVVnan0sqmpUXuOGvgf74tMP1YtLz39FrRXY2mCLwUMLqY2JHKmI51+e4c7bO9FuhdLVHjemUMbGoouLxOXE8ZJglOsovR+THNiUoqJ9oQ6YVsW6RAVZTXfo0EHYmJO1eerUqnkjhvmTYWHBMDpC4UZVq1bFwoULRbL3pk2bxHAe2do6OjqiY8eOYiicem0Zy4ZEBtlgXu98HX9lzKT1frT0C0oKdNvfDSmnphL2pLP9Z4vWnD8FWihKVYuPPz7g0vNL8v9FtjtPrlwSNXNF3gblPcxbfMaUX1kdsyKjXUYE7Q+S7zeo5CDRxqStsjH62GiUXlEaZ56elm9vXaA1LrQ/j4Z5Ghpt0RuTPAtlK5Qublb6MMRnqGwvO7DkAL3tZTfd2IT2Xu1lUdGuUHtMrzLNqtzRqC22a9euuHr1Kg4ePCjMBBiGYWHBMDEiXrx4wklqzpw5IoyPHEDI1nbgwIFi0UOl8e3bt4tBPsayCWnfHr+1LOx+/QUsdAm9/Psnrry8gsE+g5FqWirRnkNZCIZI/TZ3lHMWSptXJXHCnG6kNqiwNrM+D3zCfS/1rr948ULj6+WLl/j16RcQquH+KfsP/in3T4Q/mxbzJZaVwviT42V74GzJcwj3rnnV5om5G2MSkzkLXax6DQGlmR98cEBczmJrh15Fe+n1eJtvbkY7r3ayqPB0aocZVaZbnajo1asXzpw5I0RFhgwZTP2UGMZssJ5POsOYcHe7XLlymD59unCqoT5bBwcHYV2bNWtWtGjRQlQ3KDSJsTxCevTALycnIS6kpR79S9eD8+fF03ZNwg1/06Lw9pvbIguBUr/zLciH4b7D8erLK1j7nIUuA9xvv73F8ceqnfusybKJJG2CHNja7G4T7Z//X4X/MKjUoAh/Tvd93eG+3h133gXIeSRU2Tjb7nSsuXfRvALZ6UZnziI2wjvJXnbwoaHy9bEV9bOX3XJzC9rtVouKtk6emFl1hlWJCnqP9u/fH0eOHBGiInPmzKZ+SgxjVljPp51hzABqWShZsiQmTZqEgIAA+Pn5iXTg//77T4gMcp5au3Yt3r17x6nfloKtLYL378eP4cPxO1MmlcDIlElcxyFfzKy/VAx/3+x8E52LdEZG2/CtUzQDMP3sdDjMcUCOuTnQ50AfPPrwCNZCzpQ5kT6Jatf2xOOTYsEaGd73vOXWm5o5q8stSH/7/S3ciShdO86ouLj3/J4IHJO+bj69CduxtnICN31NHzsdvYpp7rLTZ4sWuUUWO2P5leXy7TTLQSntVNlIFC/2gsvI1alk5hLictDnJ3jw/oFZVCxorkISXCUylkSD3BG7bunC1ltb4bnbU35d2xZsi1lVZ1qdqCAbcgpbJVFBG0gMw2hiPZ94hjFDkeHs7Ixx48bhxo0bomxO12fOnCnapRo0aIAVK1aINg8WGWaOrS1ChgzBt9u38fXjR/EvXafbJWi4eKrbVNzpehuB3QPRv3h/OCQPv/B4+vmpWNDlWZAHDrMdhBXnzdc3YcmQMCjvoKpafAn5jHPPzkV6fykUj6gRajP74vMLzPKfJd/e06UH0tuqB7rvvr0L5yXO+PRDai37C/M95qNjEQq5UEOCreHWRmi9qzVefn0hbrOJb4splafgcItDItTP5FWdR37RcoUymr3sccPYy267tQ1td7WVRUWbgm0wy32W1YkKqkJTmjaJimzZspn6KTGMWWI9n3qGMWPohE2he6NGjcKlS5fEF7VPLV68WJygatWqJS5ThgaLDMsnTZI0+Lf8v7je6Tqe934u+v9zpcolbFOVvPr6CmuvrYXLUhdkmpkJLXa0EKFxloiyrSiydqjvP7+LigWRPGFK2TGp8bbG8sI0VaLUGFN+jPw9JLyKLyuOLyGqmSX6Oy6vuQytCraS7/Pz10/MPTcXLkuKYt+9vfLt1bPXwPl259DFuYvBLGRjQtloBuVJR4Gw7xlDQfM/74LfisvN8zWHS8bQYaFosv3WdrTZ1UZ+7WgYfrb7bKsSFXRMHjt2rKg2k6jIlSuXqZ8Sw5gt1vPJZxgLEhkUujd8+HD4+/vj5s2b8PDwECctysmg5O958+YJ5ykWGZaPbQJb0f9/of0FvOn7BpMrTUbBtAUR5y/NRe774PfYHrAdrqtdkW56OtTbXC/CQWZzxdVOmWdxRGs7Dy2qyT2K8MhWVdix7r27VySeSyyvtUx2QiKXqVIrSuHbz2/yEPi6uuvQKG8j+f5XXlxBxdWVMPDwQHwOUVU00iVJjzW112BjvQ3IkiwLTE3RDEWRMG4iec4iKoz52SehRjke+trL7gjYoSEqWhVohTkec6xOVEycOFFs/JClLLW2MgyjHev59DOMhYoMysMYNGgQTp48ibt374pwPnKUohOYm5ubaJ0KDAxkkWEFJIiXAF1duuJU21N43+8dFngsQLGMxRAvTnyN+33+8Rne971Rc1NNpJqaGh7rPbAzYKdoxzBXHFM4IrOtagF/8skpBIcEa/y/1GajYTObs6b4nciaVIIqGJWzVhaXzwadRfnV5UWVg6AF67aG21ArZy1x/euPr/if3/9QdmVZnHvuLz8G2ZuShWzd3HXNJjeBEtmLZywuLj/6+BAP3z+M4jt+G61iMeSw2l52QIn+yJRUu6WyNuj92Hpna4T8VuWWtMzfEnM95lqdqCBTjlmzZom8Iqo6MwwTOdZzBGAYC4cWQDQM2LdvXzH0TWKCHKXIZcrJyQnly5fH1KlThfhgkWH50I58y4It4dvSF2/7vsG6OuuELam0qy0R/PObsChttqOZsLGtsLoCVl9ZbXYiQzlnQc9ZWYGQoPetZDMbP058uGV1w4DDA0S1hoj7V1ysr7teXD728Bgqr60s28PS/3k19oKbo5u47hPog2LLimPK6Sny4jZnytzwbuYthoZTJEoBc0OZZxGV7axc7TGwrth/bz8OPFC1opEQDDv4rquoaLWzlfx3p6RuaxQVZCc+efJkMaxdpEgRUz8lhrEIrOcowDBWBC3SyMawR48eOHz4MB4/fiwC+EhwuLi4oHTp0pgwYYJoo2KRYR0io3au2tjXdB/e9HuN3Y12o6pjVdjEt9G4Hy2yacHeeV9npJiaQgTyzTs3z2wC+aKas6CcD9qtJ8rZueJj8Ec58ZkYUGKAmE859OAQqm2sLu+qU0XnUPNDYgCaho477+mMmhtr4v77e7JIGVZ6GE63PYkyWcrAXNGYswi129WKrCsMpyzIrWvI4WHy9bEVxiBJ/CTReoxdt3dpiAqaz5jnMc+k8yuGho6pixYtEnMVXl5eKF5cVWliGCZq/vrNqxKGsRjo4/rmzRvs2LEDW7duFYOE1EpVu3Zt0UKVL18+o6f0MrELDXNPPTNV7NBLO/thocVnzlQ50SxfM5EYTnMdpoAcmcjtiiibpRxefX0pO14tr7lcODuNPj5aXJ9aeSpWXFmBSy9USd3pkqTD/e734XXHC023NcUvqCoyCeIkEFUdp3RO2HhjIwYeGoTX39R5ICUzlcIcj9lyFoY5Q61bNKT//dd3OCRzxPXOV7Xe13aSrahaxP0rHj4MiPh1jy7zzs/DgEMDxOXiGUsIl6zotIrtvr1bGAxIooLebwuqLbA6UUFufWQru3v3bri6qmeHGIaJGhYWDGPBUB7Grl27hMiglimqctStW1d8FSpUiEWGlUGLdGr92X/PG6+/ag/bI5vbhrkbijYXqgDEJvkWFEDgh/tCENDcxa03t2RhMePMTFx4cV5cn+E2A70P9pa/b3+T/Xj+5bkYBpbagKgt7Firo7BJYINe3r3lhGgiafxkYsfds5CnRbXgVFlbFSeeHBeXA7oEIHPSzJEKC6rWvO//TqfHtrHRrHBFxvTV09GxnqZVb2SQ4CNRIbWmWauoIBONfv36ic2bSpUqmfopMYzFYTlHY4ZhwpEiRQq0atVKeKuTVe2YMWPEbAa5TNGg4dChQ0V+hrn14zMxg3blF1VfhIehgXwdC3dERpuM4e4X+D4QU85MUQXyzcuJfgf74cmHJ7HyHCuEzlnQrvzXkK8aKdiSqMifqgBG+I1Qf499BREapxQVieMlxqk2J3HgwQG4LC2qISpq56yDCx3Oo33h9hYlKqIzZyH9HYw1ep47dW6d77vnzh4NUdE0X1OrFBWbNm0SM270L4sKhokZlnVEZhhGK0mTJhXJ3hs3bhQiY8qUKXj16pWoXpDD1MCBA3H8+HH8/KnqW2csGwrkm15lOu50uyMC+foU6wOHZBEE8n0KwoILC5BrQS4RyNd5b2cEvFalLRs7CI7crSQuPr8oX44XLy4+fv8oz0d4OHqIuRFpMW0b31ZYxXrubodhvsPwNTS/IqNNJjHcva7uWmS0DS+oLIGyWaKXZ6HPjEWaNGmQLl06pE6bGqDuOCpo2AJp0qZBggQJdHoMsgJuvqO5LCqa5G2ChdUWWpWoIKhCQTNt69evFxszDMPEDG6FYhgr59u3b8J/fcuWLdi5cycSJkwoAvlIcJQpUwbx42tanTKWzafvn0SC9YYbG3DnzZ0IsySI5AmTo7JDZfQt3hfOGZ0N9vOffnqKHPNyiMuJ4iXGt9CqhVNaJ1x+eVleLEvPy93RHfvv75e/P1mCZCKjYvnl5fLwNt2/Y+FOGOU6EskSJoMl8/n7ZzFnQXMK2VPkxOWOasGlxGaSqq0pYdyEeNPvTYxaoa5fvy6c5uptrg/v0L/xiDIjMLT0UJ0eb9/dfWi2vZmoPhGN8zbG4uqLrU5U0CyFp6cnVq9eLWbVGIaJOSwsGOYP4vv37/Dx8cHmzZvFDh19/GvUqCFOpmRnq+suJmMZfAv5hsUXF2P11dW49uoafv2OuCWO3KfIsah30d4o76B2doopTosK4+672xq3xUU8/EQI4v0VTx7+TRo/KT7+UFUuCNsESZE8QQo8+fRIvi1PqryY6zEHJTKXgLVAYX5nnp4Wl+90vRNh9UUSFoniJsLrfq9jLCxu/bolwhaJTDaZcanjRZ2coPbd24dm29SigmZ2ltRcgnhx4sGaoNk0aiddsmSJqPgyDKMf3ArFMH8QJBzc3d2FlWJQUBA2bNiAJEmSoGvXrnB0dESnTp2wZ88eUeVgLJ9E8RKhR9EeIpDvbb+3mOs+F0UzFhWLeyXUskT5BtU3VkfqqalRbX01YSsa09kcac5CCYkKQhIVhFJU0M78p+8fZVFBw9//K/s/nGx7wqpEBeFqX07ndih9Av5CfoVg8CF1dWJMhdEsKhTQJguJivnz56Nx48amfjoMYxWwsGCYP5R48eKJAcW5c+fi0aNHooKROnVq4YhCIoNaA+i2L19U/e2MZUOLwjZObXCk5REhMlbVWiX6/WlBr+Tbz2/we+SHptubikC+iqsrYu21tdESGco5C12gVqfgn+qkbrKqPe15GoNLDUaCuNZXRdPIs4hKWOhxmt54fSMC3qrsfotlKC5amaKCBKZSVDSwUlFx9OhRNG3aFDNnzhRBpOaS0M4wlg63QjEMowEtIMlJitqlJLepqlWripkMqnbQkDhjXRy8fxCzz83G8Ucn8CVEPXCthJKv86fNjzYF26CdUzskiKd9wf/883Nkm5st2s+D2qD+qzgOrQu2tuqFHg2uZ56ZWcyQ5EqZBxc6nAtXaUg+Jbm4bBPfFi/6PDeo3ay9vT1u3LgR7nbv+95osrUpvv9Sibz6uRpgWa2lVicqTp48Kdo/KWS0S5cuVv1eY5jYhoUFwzCRiowLFy4IkUFZGQ8fPoSbm5sQGdWrV0eyZMn4pGxlnA06i2lnpsEn0BcfvmsP5MuVKpfIMujq0jXCQD7nJUVx6034xas2aGd8YqUJyGCbAX8CrivL49xzf3H5frf7SGeTTv6/L9+/IO2MtOJy0gRJ8az3M6MLiwP3D6Dx1iayqKiXqz6W11pmdaLi7NmzqFOnDv7991/07NmTj18MY2BYWDAMoxN0qLh69arweKdKRkBAgGilopM0DYCnSpWKT9JWxvWX10XqN+1kv/6qbYD4L2SlQL48DdG7WG+kSpxK3Dp0V08kW7AUnc4BmT4CQUmBhS7AtJLAZ0X3VWbbLJhZdQY8sv9ZFp/DfYdj+tnp4vLq2qtRL7fajejdt3fIPEsVnJcsQXI87R0UM2FB4xRxgDSJ02jkfWTJkkW0AmkTFXVz1cPymssQP651OcbRJknNmjUxfPhw9O/fn49XDGMEWFgwDBNtbu2+hV/Zf8ntUiQ4ypUrJyoZZGWbNm1aPmlbGSJ07/QUkcD87LP2HfRMtpnQKEs1DPufN1LffoS4ijPMz7+ACxmACm2BLwn/QjeXbmJAO6KKh6Xx6OgjBJ0JQon+JXS2cm2wtYG43KVIF0xxmyL/3/NPz5FtnqqVLEXCFHjS60nMhEVvYHiN4RhWZlikbXCNtjaWRUWdnHWxotZyqxMVV65cEVVWEhQUHMrHJ4YxDiwsGIbRCzqE3L17V+RkULvU+fPnUapUKSEyateujYwZM/JJ3Mp48fkFpp+Zjm0B2/Dww8Nw/z/iCDDSFxqiQiku5lZLi8Izt8Alowv+VN4Hv0eWWVmEBXDe1Png3+6s/H+PPjxCngV5xOVUiVLhUU+1/W50hEW6oelxbfBVrU5Qhx4cEqIi+Oc3qxYVZLtLoqJbt274559/+HjEMEaEhQXDMAaDDic0hyGJjFOnTqF48eKiXYq+7Ozs+KRuZXz49gGzzs3CphubcOetKpDv4VTA7kPE96cTzu9MmfDttmbOxZ9ImRVlcfHFBXGZ0tPTJEkjLt99exdOi53EZWpjCuwRGCNhMWHHBPRw6xHhfQ8/OIyGWxvJoqJ2zjpYWWuF1YkKatmsVq0a2rZti3HjxvHxh2GMDNvNMgxjMOikTUm/ZFlLPdyBgYFo1qwZ9u3bh4IFC6JChQqYNm0a7t27J0QIY/kkS5QMw8sMx8UOF/Gq7yv8V+E/MVOhDVrW/X4aBJelLth8fTOsjdu7b4u2KF0oZ6+2nT3x+IR8+cevH/JlfRbCNXLUiPB2n0AfDVFRK0dtqxQVVEmlmYrmzZtj7NixLCoYJhZgYcEwjFGgk3jmzJmF88rhw4dFVkb79u1x5MgRODs7o0yZMsLu8datW3+cyLiz5w6sNZCvV7Fe+CtjJq33oVeaBrlvvr6JNl5tYDvJFvkX5seiC4tgDeSsmRN25ex0um85O3VQ3tHH6mHqHz/VwkI5dB0Zb7+9DXdbRN/rG+iLhlvUoqJG9ppYWdv6RMWDBw+EqKCWzEmTJiFOHF7uMExswJ80hmFiRWRkyJBBeMbv378fT58+Ra9eveDv74+SJUuiRIkSGDNmDK5duxbjtGdLIkf1HLBmQtq3x28tC7lff6ncoSSoderB+wfoc7APbCbZIOe8nJhwcgJ+/vwJa6d0ltLCupc4GngsYmGh42l6/InxUd6HREWDLQ3x7edXWVSsrrPK6kIInzx5IpzqPDw8RAAeiwqGiT3408YwTKyLDEr4bteuHXbv3i0C+AYNGiQGLMuXLy+qGTRgefHixT9CZFgjIT164JeTkxAXv5WzFbTAK1QYdsOnIHuK7BEumoM+BeHfY/8i2dRkcJjtgKE+Q/H9pyoF2tpImSglCqQpKC5ffXVFrjooW6F0WRQHvAnA/PPzI73PkYdHNERF9ew1rFJUPHv2TAxqU9vl3LlzWVQwTCzDnziGYUwqMlKkSIHWrVtj+/btQmRQcBW1MVDaN81lDBs2TCSBs8iwIGxtEbx/P34MHy4GtYXAyJRJXKfbW5bqgssdL+PjwI9YU3sN8qXJJ5K9w/Lq6yvM9J+JlFNTiqTq7vu64/3XiEP7LJVyDmXlyo00ZxHdisVQn2EI+R0CjASGeQ/D58+fxRfNOxF+D/1Qf3MDWVRUy1Yda+qstjpR8eLFC1GpIMOIxYsXI27c8O8phmGMC7tCMQxjltDCiIa+yWHKy8sLyZMnF/a15C5F7VO8aLA+qFXnf37/w6UXlxDyK0Tr/Wzj28I9mzsmVppo8UndOwN2otmOZuJyz6I9Mb7iePg88EHNTTXFbQ7JHHC98/VIcyjqbK4jLme0yYRLHS7CJoHaHeroo6Oot7k+voZ8Edc9slXD2jprkDCeIqXQCnj16pUQFXnz5sXatWsRL551JYYzjKXAwoJhGLPn69evOHDggLCw3blzJxImTChEBg1m0hA4LyKsj/NPz2PYkWE4E3QGwT9V4W0RkTheYjEETSIjZ6qcsDRefXkFhzmqykLhdEVwvM0xeN/zRr0tqiRux+SOuNrpaoTfS+KrxLKSuPnmhri+uPpiNMuvEikRiQr3bB5YV2et1YmKt2/fikFtqtBs3LgRCRJYVyWGYSwJFhYMw1gU379/Fy5TVMmg9ilqp6Kdynr16sHV1ZUXFVbIvbf3MPDwQNHS8yV0kRwR1NpTPGNxYXnrnNEZlkLRpcVw4/V14eL0uOdjHHt0DI23NRb/R7Mo1DYWEeSkRUPvhEv6ovBt5SM7QdFj1N1cz+pFxfv371GrVi2kT59ebDzQpgPDMKaDhQXDMBZLSEgI/Pz8sGnTJiEygoODhcigSkbFihWRKFEiUz9FxsA8+/QMg30GY/+9/fj4XXtgRrw48eCU1gmjy49GBYcKMGf6HeyHBRcWiMtbGmzBt5BvaLGjhbhOVZiL7S+G+553396hwEInvA1+La4fbn4YJTKXEJePPz6Oupvq4UvIZ3G9qqM71tddZ3Wi4uPHj6I1MlmyZKKSyZ93hjE9PLzNMIzFQi1QlSpVwrx58/D48WMhLlKmTIk+ffrA0dFROE/RguPLF+273IxlQTMVK2qtwLPezxDUIwieTp7CXSmiNqHzz8+jxsYaSDY5GYouK4qtN7fCHNHIs3h4VGN4O6KhdmL8yfGyqGiUp5EsKmgAXCkqqmStinV1ra9SQTNYDRs2ROLEibFt2zYWFQxjJnDFgmEYq4McpE6fPo3NmzeLRQe5xbi7u4vdTfK2t7W1NfVTZAwMWdKOOjoKa6+txYsvL7Tej3IjHFM4onex3uhQuAPMgRefX8BxrqPc0tTVpQs67FE9N3LMOut5VuP+t9/cRtGlRYUTVKK4iXGxwwXYJbPDyccnUWdTXXwO+STu55a1CjbUWy+CC61t5opEBVUs9+7dy59nhjEjWFgwDGP1IuP8+fNCZFAPNlU23NzchMggv3tqo6A5DcZ6oHC9qWemYtGlRXjy8Umk982cNDM6FuqIfsX7mdRprMhiFwS8vSkqFFMqT5FnJwqmLYhTbU9p3JeSs/fe2yMuDy01FCPKjggnKio7uGFj/Q1WJyq+ffuGpk2bijYoco0jtziGYcwHFhYMw/xRIuPq1auyyLh9+7ZopSKRQa4y1EbFIsP6oCFnysO4/+6+yIvQRrok6dA8f3P8U+6fWM946O3dG4svLRaXuxXphrkX5orLhdIVwok2qnwL4tCDQ6i9qba4nMEmIy53uIQrL6+g9qY6+PxDJSoqOVTGpvobrU5U0AxVy5YtRd4NucTR55VhGPOChQXDMH8kdOi7efOmLDKuXbsmXKVo8JtcZtKkScMiwwqhOYtxJ8ch4HUAfv7+qfV+NLdRN1ddkSthm8D4rTabbmxC291txeXKDpVxKPCQuOycwRlHWx2V50ZKLi8lHKSIRdUXCdcoEhWffqgG2Ss6VMKmehuROH5iWBM/fvwQQZqBgYE4dOgQUqdObeqnxDBMBLCwYBjmj4cOg3fv3pVFxoULF1C6dGkhMigvI0OGDCwyrJBD9w9h5NGRuPzycqSBfEkTJBWBfBMqTjBaIN/TT0+RY14Ocdk+mQMefggUl4tlLAbflr7i8uKLi9H7QG9x2Tm9CyZWmiAsZa1dVNAsRfv27XHjxg1hNZ0uXTpTPyWGYbTAwoJhGEYBHRJpV5RyMkhk0BB4iRIlRLsUfWXJkoVFhpUG8g31HYozT8+IQXBtJImXBK72rphUaRKypcxm0OfgtKgw7r67jTiIg1/4JW4rmakkDrU4JOxlCy4qhDffXonbZ1WdhaE+w9Siwr4iNtXfZHWiguZlunTpIuakfHx8hMhnGMZ8YWHBMAyjBTo8PnnyRAgM+jp+/DiKFCkiiwyytGWRYX2Q69Kgw4NEcvXXkK9a75cwbkIUz1RctEsVTl9Y75/bY38PLLu8TOO20plL40DzAxjqM1TMiUiVCf8gf3z88UFcr2BfQYiKJPGTwNpERc+ePcXnztfXF5kzZzb1U2IYJgpYWDAMw+gAHSppaJTsa0lk0EKnQIECssjIlSsXiwwrDeQjkUGBfJ9Ch6O1BfLRoPW/rv/GOJBv/fX1aO/VPlzGxWz32cJe9sevH0gQJwHix0kguz+VtyuPzQ02W52oIKOFvn37inkKqlQ4ODiY+ikxDKMDLCwYhmGiCR02X79+jR07doiWKVr85MyZUwiMevXqIW/evCwyrJD3X99j2JFh2B6wHe+C32m9H1nG5k6dG8NLD0fd3HV1fnyyxs01P5fGbVSNsIlvC6+7u8V1Ehbff323elExePBg7Nq1Swj4bNkM23LGMIzxYGHBMAyjB3QIff/+vUj4JpHh7e0Ne3t7WWQULFgQceLEMfXTZAzM1+9f8e/xf7Hu+jq8/PJS6/1oXoIC+foW7wvPQp5RPm6+BQUQ+OG+fL1I+iK48PyCHO4n2eWWs3PF1gZbrFJU/P3339i4caMQFSTYGYaxHFhYMAzDGJAPHz7Ay8tLiAwK8CIHGxIZ5DDl4uLCIsMKoVmAyWcmY8mlJZEG8pEwEIF8hTuib7G+EQbyddnbBauurpKv28a3DdeCVS6LK7Y02AybBDawJmg5Mnr0aCxfvly0P1Hlj2EYy4KFBcMwjJH4/Pkz9u7dK2YySGykSJFC2NeS0CCnKVMmPTPGDeSb4T8DD949iDKQr2X+lvi73N9yIN+GM0tw799e6HQOyPQRCEoKLHQBppUEPicEymYpJyoV1igqJkyYgHnz5glLWar0MQxjebCwYBiGiQW+fv0q2qRIZFDveKJEiUQQH7VLUWZGvHjxTP0UGSOw+fpm/HfqPwS8CcCv3yoL2YhIlSgVmtrVxMT/ziDRtZuIqzgz//wLuJABGDqsFNa23GGVomL69OmYOnWqmFcqXFh/hy2GYUwDCwuGYZhY5vv37zh48KAQGTQAToPeNWvWFCKjXLlySJBAtXvNWBcH7h/AqKOjcOXFFYT8Dh/IN+IIMNIXGqJCKS6+Dh2MOMP/B2uCliBz5szBf//9J4R3sWLFTP2UGIbRAxYWDMMwJuTHjx/w8/PDpk2bhMgIDg4WIoNmMipWrIiECROa+ikyRoByKIYeGSr+lVyeHk4F7FTRFOGgE/XvTJnw7fZtWAu0/Fi0aBH++ecf0TJIlTuGYSwbFhYMwzBmNAR87NgxbN68Gdu3b8fHjx9RrVo1ITLc3NyQOLF1pSozKm69uoXBPoOx1/NAhNUKid9x4uDrR1XStqVDS48VK1ZgyJAh2L17N1xdXU39lBiGMQAsLBiGYczUdvPUqVOyyHj58iXc3d3F4Df9a2tra+qnyBiYRDlzIk5QkNVXLGjZsWbNGvTv31/YNFNljmEY64B9DxmGYcwQsqWl1hAaaL1z545wysmRI4ew48yaNSuaNWuG9evXiwwNxjoIad9eVCUiJE4c8f/WICqo7a9fv35CNLOoYBjrgisWDMMwFlbJuHLliliU0fD33bt3UalSJVHJqFGjBlKmTMmp35bKp09I6O6OOJcv0wsNehXFCTpOHPxyckLw/v2AhVeqtm3bhk6dOmHDhg1ilohhGOuChQXDMIyFQofvGzduyCLj+vXrKF++vJjJoEVbmjRpWGRYGp8+Id7s2Yi3ZAn+evYMvzNkEJWKkB49LF5U0CyFp6cnVq9eLRzQGIaxPlhYMAzDWAF0KKeWKUlkXLx4EWXKlBEig0L50qdPzyKDMRmUQt+qVSssW7YMjRs3NvXTYRjGSLCwYBiGsTLosP7gwQNs2bJFtJ6cPn0aJUuWFO1S9JU5c2YWGUysQfNBTZs2xfz589GiRQt+7zGMFcPCgmEYxoqhQ/yTJ09EFYOExokTJ+Ds7CyLDBoE54UeYywoo6VRo0aYOXMm2rZty+81hrFyWFgwDMP8IdDh/tmzZ8K+lkTGkSNHULBgQVlk5MyZkxd+jME4efKkmKWYOHEiOnfuzO8thvkDYGHBMAzzB0KH/tevX4u0b5rLoHaVXLlyCYFBcxl58+blhSATY86ePSveS2SP3KNHD34vMcwfAgsLhmGYPxw6Dbx7906ElVEl48CBA3BwcJBFBlU1KFeDYXThwoULwpVsxIgRIq+CRQXD/DmwsGAYhmE0+PDhg7AGJZFBbj4ZMmSQRQbNZ7DIYLRBGSvVq1fHgAEDMGTIEBYVDPOHwcKCYRiG0cqnT5+wd+9eMfzt5eUlAvjIvpZERvHixRE3blyj/eybm28ivk18ZK+W3Wg/gzEclKNSrVo1dO/eHf/88w+LCob5A2FhwTAMw+jE169f4e3tLSoZVNFInDgxatWqJURG6dKlES9ePFM/RcZE3Lp1S4iKdu3aYezYsSwqGOYPhYUFwzAME22Cg4Nx6NAhITJoAJwqF9RXTy5A5cqVQ/z48U39FJlY4u7du/Dw8BBZFZMmTeJWOYb5g2FhwTAMw+jFjx8/hHUtuUuRlS1dJ5FBcxkVK1ZEwoQJTf0UGSNBQYxUqaD2uBkzZrCoYJg/HBYWDMMwjMH4+fMnjh49KosMmtGgYV4SGW5ubqJ9irEOHj9+DHd3d/E1d+5cFhUMw7CwYBiGYYwnMk6dOiXapbZt24ZXr16JlhkSGbQYtbGxMfVTZGLI06dPxWtJbW+LFi0y6hA/wzCWAwsLhmEYxuj8+vUL/v7+ssh48uQJqlSpIkQGtdIkS5bM1E+R0ZHnz5+L16xo0aJYsWIFiwqGYWRYWDAMwzCxLjIuX74s2qXIxvbevXuoXLmyEBk1atRAihQp2FXITKGqE7W25c+fH2vWrGEnMIZhNGBhwTAMw5gMOgVR/gGJDKpk0OUKFSoIC1saAE+dOjWLDDPhzZs34jVxdHTExo0b2fmLYZhwsLBgGIZhzAI6Hd2+fVsWGRcvXkTZsmVFJYNch9KnT88iw0S8f/9eZJbQa0BVJnb6YhgmIlhYMAzDMGYHnZrIypRmMmghe+bMGZQqVUoIDBIamTNnZpERS3z8+FH8zWkOZufOnUiUKJGpnxLDMGYKCwuGYRjGrKHTFFmbksCgr+PHj4vBYVrs0peDgwOLDCPx+fNn1K9fX7Q9Udp6kiRJTP2UGIYxY1hYMAzDMBYDnbKePXsmWqWomuHn5wcnJydZZOTIkYNFhoH48uULGjVqJGyD9+zZA1tbW1M/JYZhzBwWFgzDMIxFQqcvcinasWOHmMvw8fFB7ty5ZZGRN29eFhkx5Nu3b2jSpIkIONy/fz/bATMMoxMsLBiGYRiLh05lb9++FTMA1C514MABZM2aVQgMcpgqUKAAJ0PrSHBwMFq0aIGXL1/C29sbKVOmNPVTYhjGQmBhwTAMw1ilixHNBJDI2LdvHzJmzCgGv+vVq4ciRYqwyNDCjx8/0Lp1awQGBuLQoUPC7pdhGEZXWFgwDMMwVg218+zdu1fMZNCsQKpUqYR1KomMYsWKcXJ0KCEhIWjXrh1u3rwp2srSpk1r6qfEMIyFwcKCYRiG+aMGkqm9h0SG5HJElQxqlyI72z81SZoGtDt37iyyQw4fPowMGTKY+ikxDGOBsLBgGIZh/tgBZWr3IZFBsxlUuZAqGRTM96ckS5Oo6NmzJ06cOCEqFZQRwjAMExNYWDAMwzB/PDRb4OvrK9ylyGWK2oJq1qwphr8rVKhgtUnTv379Qt++fYXAot/f3t7e1E+JYRgLhoUFwzAMwyggUXHs2DEhMrZv3y5mNGrUqCFERuXKlZE4cWJYi6gYPHgwdu3aJURFtmzZTP2UGIaxcFhYMAzDMEwkbUInT54U7VIUyvfmzRu4u7uLmYyqVavCxsYGlioqRowYgU2bNglRkTNnTlM/JYZhrAAWFgzDMAyj42Lc399fVDJIZAQFBaFKlSpCZHh4eFhMiByd9v/991+sWLFCiIo8efKY+ikxDGMlsLBgGIZhmBiIjEuXLski4969e3BzcxPtUtQ2lTx5crNM/aZT/vjx4zF//nwxqE3BgQzDMIaChQXDMAzD6AGdRq9duyaLjBs3bqBixYqikkEig0LmzEFk0POcNm2a+KJh7cKFC5v6KTEMY2WwsGAYhmEYA0Gn1ICAADGTQanfVNUoV66cqGRQXka6dOlMIjLoec2ePRsTJkzA/v37RTAgwzCMoWFhwTAMwzBGgE6v9+/fl0XG2bNnUbp0aSEwSGhkypQpVkQGPY+FCxdi1KhRIoGcggAZhmGMAQsLhmEYhjEydKp99OiREBj0RU5TLi4uQmBQyxTlRxhDZNDPXb58OYYOHSqSxl1dXQ3+MxiGYSRYWDAMwzBMLEKn3adPn4p5DBIZfn5+cHJyEgKDhEb27NkNIjLo56xevRoDBgwQyeI098EwDGNMWFgwDMMwjImgU/CrV69kkXH48GFh/yqJDLocE5FBj0sZFT169BCtWJS9wTAMY2xYWDAMwzCMGUCn47dv32LHjh1CZBw4cECkYUvtUvnz50ecOHF0eiwSKp07d8b69etRs2ZNoz93hmEYgoUFwzAMw5gh79+/x65du4TIICcnGvaWRAZZxWoTGTRL4enpKdqg6tWrF+vPm2GYPxcWFgzDMAxj5nz69Al79uwRbU30b5o0aVCrVi0hHMg6VhIZ+/btQ+vWrbF06VI0btzY1E+bYZg/DBYWDMMwDGNBfPnyRVQwSGR4eXnBxsZGWNg6ODhg9OjRWLBgAZo3b24WoXwMw/xZsLBgGIZhGAvl27dvOHjwoEj9XrVqlbCVJXHBooJhGFPAwoJhGIZhrGQmw9bWFnHjxjX1U2EY5g+FhQXDMAzDMAzDMHqjm28dwzAMwzAMwzBMJLCwYBiGYRiGYRhGb1hYMAzDMAzDMAyjNywsGIZhGIZhGIbRGxYWDMMwDMMwDMPoDQsLhmEYhmEYhmH0hoUFwzAMwzAMwzB6w8KCYRiGYRiGYRi9YWHBMAzDMAzDMIzesLBgGIZhGIZhGEZvWFgwDMMwDMMwDKM3LCwYhmEYhmEYhtEbFhYMwzAMwzAMw+gNCwuGYRiGYRiGYfSGhQXDMAzDMAzDMHrDwoJhGIZhGIZhGL1hYcEwDMMwDMMwjN6wsGAYhmEYhmEYRm9YWDAMwzAMwzAMozcsLBiGYRiGYRiG0RsWFgzDMAzDMAzD6A0LC4ZhGIZhGIZh9IaFBcMwDMMwDMMwesPCgmEYhmEYhmEYvWFhwTAMwzAMwzCM3rCwYBiGYRiGYRhGb1hYMAzDMAzDMAyjNywsGIZhGIZhGIbRGxYWDMMwDMMwDMPoDQsLhmEYhmEYhmH0hoUFwzAMwzAMwzB6w8KCYRiGYRiGYRi9YWHBMAzDMAzDMIzesLBgGIZhGIZhGEZvWFgwDMMwDMMwDKM3LCwYhmEYhmEYhtEbFhYMwzAMwzAMw+gNCwuGYRiGYRiGYfSGhQXDMAzDMAzDMHrDwoJhGIZhGIZhGL1hYcEwDMMwDMMwjN6wsGAYhmEYhmEYRm9YWDAMwzAMwzAMozcsLBiGYRiGYRiG0RsWFgzDMAzDMAzD6A0LC4ZhGIZhGIZh9IaFBcMwDMMwDMMwesPCgmEYhmEYhmEYvWFhwTAMwzAMwzCM3rCwYBiGYRiGYRhGb1hYMAzDMAzDMAyjNywsGIZhGIZhGIbRGxYWDMMwDMMwDMPoDQsLhmEYhmEYhmH0hoUFwzAMwzAMwzB6w8KCYRiGYRiGYRjoy/8BOARulrEQd00AAAAASUVORK5CYII=",
      "text/plain": [
       "<Figure size 1000x1000 with 1 Axes>"
      ]
     },
     "metadata": {},
     "output_type": "display_data"
    }
   ],
   "source": [
    "import networkx as nx\n",
    "import matplotlib.pyplot as plt\n",
    "import numpy as np\n",
    "import random\n",
    "import string\n",
    "import math\n",
    "from deap import base, creator, tools, algorithms\n",
    "\n",
    "### HELPER FUNCTIONS\n",
    "\n",
    "def generate_friendly_labels(node_ids):\n",
    "    \"\"\"Generate sequential friendly labels (A, B, C, …) for node IDs.\"\"\"\n",
    "    friendly = {}\n",
    "    def next_label(n):\n",
    "        if n < 26:\n",
    "            return string.ascii_uppercase[n]\n",
    "        else:\n",
    "            first = string.ascii_uppercase[(n // 26) - 1]\n",
    "            second = string.ascii_uppercase[n % 26]\n",
    "            return first + second\n",
    "    for i, node in enumerate(sorted(node_ids)):\n",
    "        friendly[node] = next_label(i)\n",
    "    return friendly\n",
    "\n",
    "def clean_trail(trail):\n",
    "    \"\"\"Remove consecutive duplicate nodes from a path.\"\"\"\n",
    "    cleaned = []\n",
    "    for node in trail:\n",
    "        if not cleaned or node != cleaned[-1]:\n",
    "            cleaned.append(node)\n",
    "    return cleaned\n",
    "\n",
    "def reconstruct_path_from_edge_order(edge_order, G):\n",
    "    \"\"\"\n",
    "    Given a candidate edge ordering (a list of edges, each edge is a tuple (u,v) in sorted order),\n",
    "    reconstruct a continuous node path. For the first edge, an arbitrary orientation is chosen.\n",
    "    If the end of one edge does not match the start of the next,\n",
    "    a shortest connecting sub-path (by weight) is inserted.\n",
    "    \"\"\"\n",
    "    if not edge_order:\n",
    "        return []\n",
    "    first_edge = edge_order[0]\n",
    "    path = [first_edge[0], first_edge[1]]\n",
    "    for edge in edge_order[1:]:\n",
    "        current = path[-1]\n",
    "        u, v = edge\n",
    "        if current == u:\n",
    "            path.append(v)\n",
    "        elif current == v:\n",
    "            path.append(u)\n",
    "        else:\n",
    "            try:\n",
    "                sp_u = nx.shortest_path(G, source=current, target=u, weight='weight')\n",
    "                cost_u = nx.shortest_path_length(G, source=current, target=u, weight='weight')\n",
    "            except nx.NetworkXNoPath:\n",
    "                sp_u, cost_u = None, float('inf')\n",
    "            try:\n",
    "                sp_v = nx.shortest_path(G, source=current, target=v, weight='weight')\n",
    "                cost_v = nx.shortest_path_length(G, source=current, target=v, weight='weight')\n",
    "            except nx.NetworkXNoPath:\n",
    "                sp_v, cost_v = None, float('inf')\n",
    "            if cost_u <= cost_v and sp_u is not None:\n",
    "                path.extend(sp_u[1:])\n",
    "                path.append(v)\n",
    "            elif sp_v is not None:\n",
    "                path.extend(sp_v[1:])\n",
    "                path.append(u)\n",
    "            else:\n",
    "                path.append(u)\n",
    "    return clean_trail(path)\n",
    "\n",
    "### LATTICE CONSTRUCTION\n",
    "\n",
    "def _face_diagonals_by_axis(axis):\n",
    "    \"\"\"\n",
    "    Return list of face diagonals for the two faces orthogonal to given axis.\n",
    "    axis in {'x','y','z'}.\n",
    "    \"\"\"\n",
    "    # Base cube labels:\n",
    "    # Bottom z=0: A(0,0,0) B(1,0,0) C(1,1,0) D(0,1,0)\n",
    "    # Top    z=1: E(0,0,1) F(1,0,1) G(1,1,1) H(0,1,1)\n",
    "    if axis == 'z':\n",
    "        # bottom and top faces\n",
    "        return [(\"A\",\"C\"), (\"B\",\"D\"), (\"E\",\"G\"), (\"F\",\"H\")]\n",
    "    if axis == 'y':\n",
    "        # front y=0: (A,B,F,E), back y=1: (D,C,G,H)\n",
    "        return [(\"A\",\"F\"), (\"B\",\"E\"), (\"D\",\"G\"), (\"C\",\"H\")]\n",
    "    if axis == 'x':\n",
    "        # left x=0: (A,D,H,E), right x=1: (B,C,G,F)\n",
    "        return [(\"A\",\"H\"), (\"D\",\"E\"), (\"B\",\"G\"), (\"C\",\"F\")]\n",
    "    return []\n",
    "\n",
    "def _all_face_diagonals():\n",
    "    return _face_diagonals_by_axis('x') + _face_diagonals_by_axis('y') + _face_diagonals_by_axis('z')\n",
    "\n",
    "def _base_edges_SC():\n",
    "    return [(\"A\",\"B\"), (\"B\",\"C\"), (\"C\",\"D\"), (\"D\",\"A\"),\n",
    "            (\"E\",\"F\"), (\"F\",\"G\"), (\"G\",\"H\"), (\"H\",\"E\"),\n",
    "            (\"A\",\"E\"), (\"B\",\"F\"), (\"C\",\"G\"), (\"D\",\"H\")]\n",
    "\n",
    "def _bcc_space_diagonals():\n",
    "    # Prior code's BCC approximation: body-space diagonals across cube corners\n",
    "    return [(\"A\",\"G\"), (\"B\",\"H\"), (\"C\",\"E\"), (\"D\",\"F\")]\n",
    "\n",
    "def _edges_for_type(lattice_type_key):\n",
    "    \"\"\"\n",
    "    Map lattice type key to list of edges (labels on unit cube).\n",
    "    All edges unweighted; caller will assign weight=1.\n",
    "    \"\"\"\n",
    "    lt = lattice_type_key.upper().strip()\n",
    "\n",
    "    # SC and BCC\n",
    "    if lt == \"SC\":\n",
    "        return _base_edges_SC()\n",
    "    if lt == \"BCC\":\n",
    "        return _base_edges_SC() + _bcc_space_diagonals()\n",
    "\n",
    "    # FCC variants: SC + selected face diagonals\n",
    "    if lt == \"FCCXYZ\":\n",
    "        return _base_edges_SC() + _all_face_diagonals()\n",
    "    if lt == \"FCCX\":\n",
    "        return _base_edges_SC() + _face_diagonals_by_axis('x')\n",
    "    if lt == \"FCCY\":\n",
    "        return _base_edges_SC() + _face_diagonals_by_axis('y')\n",
    "    if lt == \"FCCZ\":\n",
    "        return _base_edges_SC() + _face_diagonals_by_axis('z')\n",
    "    if lt == \"FCCXY\":\n",
    "        return _base_edges_SC() + _face_diagonals_by_axis('x') + _face_diagonals_by_axis('y')\n",
    "    if lt == \"FCCXZ\":\n",
    "        return _base_edges_SC() + _face_diagonals_by_axis('x') + _face_diagonals_by_axis('z')\n",
    "    if lt == \"FCCYZ\":\n",
    "        return _base_edges_SC() + _face_diagonals_by_axis('y') + _face_diagonals_by_axis('z')\n",
    "\n",
    "    # DC variants: only diagonals on specified faces (no SC base edges)\n",
    "    if lt == \"DCXYZ\":\n",
    "        return _all_face_diagonals()\n",
    "    if lt == \"DCX\":\n",
    "        return _face_diagonals_by_axis('x')\n",
    "    if lt == \"DCY\":\n",
    "        return _face_diagonals_by_axis('y')\n",
    "    if lt == \"DCZ\":\n",
    "        return _face_diagonals_by_axis('z')\n",
    "    if lt == \"DCXY\":\n",
    "        return _face_diagonals_by_axis('x') + _face_diagonals_by_axis('y')\n",
    "    if lt == \"DCYZ\":\n",
    "        return _face_diagonals_by_axis('y') + _face_diagonals_by_axis('z')\n",
    "    if lt == \"DCXZ\":\n",
    "        return _face_diagonals_by_axis('x') + _face_diagonals_by_axis('z')\n",
    "\n",
    "    # Fallback to SC if unknown\n",
    "    return _base_edges_SC()\n",
    "\n",
    "def create_multi_lattice(lattice_type, unit_cells):\n",
    "    \"\"\"\n",
    "    Build a multi-lattice 3D structure.\n",
    "    lattice_type:\n",
    "        - Single string: applies to all unit_cells (e.g., \"FCCXYZ\")\n",
    "        - Comma-separated string matching len(unit_cells): per-cell types\n",
    "          e.g., \"SC, DCY, DCX, DCYZ, ...\" aligned to unit_cells order.\n",
    "    unit_cells: list of (x, y, z) integer offsets.\n",
    "    Returns:\n",
    "      G: Graph with nodes (with 'pos') and edges (with attributes: 'cells' and 'weight'=1).\n",
    "      node_labels, node_positions: dictionaries for display.\n",
    "    \"\"\"\n",
    "    # Parse lattice_type to per-cell list\n",
    "    if isinstance(lattice_type, str) and (\",\" in lattice_type):\n",
    "        lt_list = [t.strip() for t in lattice_type.split(\",\")]\n",
    "        if len(lt_list) != len(unit_cells):\n",
    "            raise ValueError(\"Number of lattice types must match number of unit_cells.\")\n",
    "    elif isinstance(lattice_type, str):\n",
    "        lt_list = [lattice_type] * len(unit_cells)\n",
    "    elif isinstance(lattice_type, (list, tuple)):\n",
    "        if len(lattice_type) != len(unit_cells):\n",
    "            raise ValueError(\"Number of lattice types must match number of unit_cells.\")\n",
    "        lt_list = list(lattice_type)\n",
    "    else:\n",
    "        raise TypeError(\"lattice_type must be str or list/tuple of str.\")\n",
    "\n",
    "    G = nx.Graph()\n",
    "    node_positions = {}\n",
    "    node_labels = {}\n",
    "    base_nodes = [\"A\", \"B\", \"C\", \"D\", \"E\", \"F\", \"G\", \"H\"]\n",
    "    base_positions = {\n",
    "        \"A\": (0, 0, 0), \"B\": (1, 0, 0), \"C\": (1, 1, 0), \"D\": (0, 1, 0),\n",
    "        \"E\": (0, 0, 1), \"F\": (1, 0, 1), \"G\": (1, 1, 1), \"H\": (0, 1, 1)\n",
    "    }\n",
    "    node_map = {}\n",
    "\n",
    "    # Create nodes per cell\n",
    "    for cell in unit_cells:\n",
    "        for node in base_nodes:\n",
    "            global_pos = tuple(np.add(base_positions[node], cell))\n",
    "            if global_pos not in node_map:\n",
    "                cell_node_id = f\"{node}_{cell[0]}_{cell[1]}_{cell[2]}\"\n",
    "                node_map[global_pos] = cell_node_id\n",
    "                node_labels[cell_node_id] = node\n",
    "                G.add_node(cell_node_id, pos=global_pos)\n",
    "                node_positions[cell_node_id] = global_pos\n",
    "\n",
    "    # Add edges per cell type, weight=1 for all\n",
    "    for cell, lt in zip(unit_cells, lt_list):\n",
    "        edges_this_cell = _edges_for_type(lt)\n",
    "        for (u_label, v_label) in edges_this_cell:\n",
    "            u_pos = tuple(np.add(base_positions[u_label], cell))\n",
    "            v_pos = tuple(np.add(base_positions[v_label], cell))\n",
    "            u_id = node_map[u_pos]\n",
    "            v_id = node_map[v_pos]\n",
    "            if u_id == v_id:\n",
    "                continue\n",
    "            edge = tuple(sorted([u_id, v_id]))\n",
    "            if G.has_edge(*edge):\n",
    "                G.edges[edge][\"cells\"].add(cell)\n",
    "            else:\n",
    "                G.add_edge(*edge, cells={cell}, weight=1.0)  # uniform cost\n",
    "\n",
    "    return G, node_labels, node_positions\n",
    "\n",
    "### GENETIC ALGORITHM COMPONENT\n",
    "\n",
    "def evaluate_individual(individual, G, all_edges):\n",
    "    \"\"\"\n",
    "    Convert an individual (a permutation of indices into the all_edges list)\n",
    "    into a candidate edge ordering, reconstruct a continuous path, and compute\n",
    "    the total weighted length (fitness) of that path.\n",
    "    \"\"\"\n",
    "    candidate_edges = [all_edges[i] for i in individual]\n",
    "    path = reconstruct_path_from_edge_order(candidate_edges, G)\n",
    "    total_length = 0.0\n",
    "    for i in range(len(path) - 1):\n",
    "        try:\n",
    "            dist = nx.shortest_path_length(G, source=path[i], target=path[i+1], weight='weight')\n",
    "        except nx.NetworkXNoPath:\n",
    "            p1 = np.array(G.nodes[path[i]]['pos'])\n",
    "            p2 = np.array(G.nodes[path[i+1]]['pos'])\n",
    "            dist = np.linalg.norm(p1 - p2)\n",
    "        total_length += dist\n",
    "    return (total_length,)\n",
    "\n",
    "def init_individual(num_edges):\n",
    "    ind = list(range(num_edges))\n",
    "    random.shuffle(ind)\n",
    "    return creator.Individual(ind)\n",
    "\n",
    "def setup_ga(all_edges, G):\n",
    "    if not hasattr(creator, \"FitnessMin\"):\n",
    "        creator.create(\"FitnessMin\", base.Fitness, weights=(-1.0,))\n",
    "    if not hasattr(creator, \"Individual\"):\n",
    "        creator.create(\"Individual\", list, fitness=creator.FitnessMin)\n",
    "    toolbox = base.Toolbox()\n",
    "    toolbox.register(\"individual\", init_individual, num_edges=len(all_edges))\n",
    "    toolbox.register(\"population\", tools.initRepeat, list, toolbox.individual)\n",
    "    toolbox.register(\"evaluate\", evaluate_individual, G=G, all_edges=all_edges)\n",
    "    toolbox.register(\"mate\", tools.cxOrdered)\n",
    "    toolbox.register(\"mutate\", tools.mutShuffleIndexes, indpb=0.2)\n",
    "    toolbox.register(\"select\", tools.selTournament, tournsize=3)\n",
    "    return toolbox\n",
    "\n",
    "from tqdm import trange\n",
    "\n",
    "def simulate_path_ga(lattice_type, unit_cells, num_generations=100, pop_size=50):\n",
    "    global GA_G\n",
    "    GA_G, node_labels, node_positions = create_multi_lattice(lattice_type, unit_cells)\n",
    "    all_edges = list(GA_G.edges())\n",
    "    toolbox = setup_ga(all_edges, GA_G)\n",
    "    population = toolbox.population(n=pop_size)\n",
    "\n",
    "    for gen in trange(num_generations, desc=\"Evolving\"):\n",
    "        offspring = algorithms.varAnd(population, toolbox, cxpb=0.7, mutpb=0.3)\n",
    "        fits = list(map(toolbox.evaluate, offspring))\n",
    "        for ind, fit in zip(offspring, fits):\n",
    "            ind.fitness.values = fit\n",
    "        population = toolbox.select(offspring, k=len(population))\n",
    "\n",
    "    best_ind = tools.selBest(population, k=1)[0]\n",
    "    best_length = best_ind.fitness.values[0]\n",
    "    best_edge_order = [all_edges[i] for i in best_ind]\n",
    "    best_path = reconstruct_path_from_edge_order(best_edge_order, GA_G)\n",
    "    return best_path, best_length, GA_G, node_labels, node_positions\n",
    "\n",
    "\n",
    "### VISUALIZATION\n",
    "\n",
    "def visualize_lattice_with_path(G, friendly_labels, node_positions, path):\n",
    "    fig = plt.figure(figsize=(10,10))\n",
    "    ax = fig.add_subplot(111, projection='3d')\n",
    "    ax.set_facecolor(\"white\")\n",
    "    ax.grid(False)\n",
    "    ax.set_xticks([]); ax.set_yticks([]); ax.set_zticks([])\n",
    "    for node, pos in node_positions.items():\n",
    "        ax.scatter(*pos, color=\"red\", s=30)\n",
    "        ax.text(pos[0]+0.06, pos[1]+0.06, pos[2]+0.06, friendly_labels[node],\n",
    "                color=\"black\", fontsize=16, fontweight=\"bold\", ha=\"center\", va=\"center\")\n",
    "    for u, v in G.edges():\n",
    "        ax.plot(*zip(node_positions[u], node_positions[v]), color=\"blue\", linewidth=1, alpha=0.3)\n",
    "    for i in range(len(path)-1):\n",
    "        u, v = path[i], path[i+1]\n",
    "        ax.plot(*zip(node_positions[u], node_positions[v]), color=\"green\", linewidth=2)\n",
    "        mid = np.array(node_positions[u]) + (np.array(node_positions[v]) - np.array(node_positions[u]))/2\n",
    "        edge_vec = np.array(node_positions[v]) - np.array(node_positions[u])\n",
    "        norm = np.linalg.norm(edge_vec)\n",
    "        if norm != 0:\n",
    "            perp = np.cross(edge_vec, [0,0,1])\n",
    "            perp = perp/np.linalg.norm(perp) if np.linalg.norm(perp)!=0 else np.array([0.12,0,0])\n",
    "        else:\n",
    "            perp = np.array([0.12,0,0])\n",
    "        offset = 0.12 * perp + 0.03 * np.array([np.cos(i), np.sin(i), np.cos(i/2)])\n",
    "        ax.text(mid[0]+offset[0], mid[1]+offset[1], mid[2]+offset[2], str(i+1),\n",
    "                color=\"purple\", fontsize=0, ha=\"center\", va=\"center\")\n",
    "    plt.title(\"GA-Optimized Continuous Path\", fontsize=18)\n",
    "    plt.show()\n",
    "\n",
    "### MAIN SIMULATION\n",
    "\n",
    "# Example: per-cell lattice types as a comma-separated string (aligned with unit_cells order)\n",
    "lattice_type = \"FCCYZ, FCCYZ, SC, FCCYZ, FCCYZ\"  # Options include SC, BCC, FCCX/Y/Z/XY/XZ/XYZ, DCX/Y/Z/XY/YZ/XYZ\n",
    "unit_cells = [\n",
    "    (0,0,0),(1,0,0),(2,0,0),(3,0,0),(4,0,0)\n",
    "]\n",
    "\n",
    "best_path, best_length, GA_G, node_labels, node_positions = simulate_path_ga(\n",
    "    lattice_type, unit_cells, num_generations=200, pop_size=50\n",
    ")\n",
    "friendly_labels = generate_friendly_labels(node_positions.keys())\n",
    "print(\"Shortest Path Length:\", best_length)\n",
    "friendly_edges = []\n",
    "for i in range(len(best_path)-1):\n",
    "    u, v = best_path[i], best_path[i+1]\n",
    "    friendly_edges.append(f\"({friendly_labels[u]}, {friendly_labels[v]})\")\n",
    "print(\"Edge sequence (in order):\")\n",
    "print(\" -> \".join(friendly_edges))\n",
    "\n",
    "visualize_lattice_with_path(GA_G, friendly_labels, node_positions, best_path)\n"
   ]
  },
  {
   "cell_type": "code",
   "execution_count": null,
   "id": "28301c9b",
   "metadata": {},
   "outputs": [],
   "source": []
  }
 ],
 "metadata": {
  "kernelspec": {
   "display_name": "Python 3 (ipykernel)",
   "language": "python",
   "name": "python3"
  },
  "language_info": {
   "codemirror_mode": {
    "name": "ipython",
    "version": 3
   },
   "file_extension": ".py",
   "mimetype": "text/x-python",
   "name": "python",
   "nbconvert_exporter": "python",
   "pygments_lexer": "ipython3",
   "version": "3.11.5"
  }
 },
 "nbformat": 4,
 "nbformat_minor": 5
}
