# Supplementary material for: Mesoscale carbon fiber lattices with foam-like weight and bulk strength
Source: Nat Commun. 2026 Apr 21;17:3615. doi: 10.1038/s41467-026-72105-4 (PMC13100039; doi:10.1038/s41467-026-72105-4)
Supplement: Supplementary file 8 — Supplementary Code 2 [file 41467_2026_72105_MOESM8_ESM.unk]

{
 "cells": [
  {
   "cell_type": "code",
   "execution_count": 1,
   "id": "d45a5573",
   "metadata": {},
   "outputs": [
    {
     "name": "stdout",
     "output_type": "stream",
     "text": [
      "EI ~ b^1 * h^4.739 * a^{-1} * loops^2.144\n",
      "GA ~ b^1 * h^0.917 * a^{-1} * loops^3.068\n",
      "\n",
      "Top 5 (mass ≤ 8.00 g):\n",
      " rank  loops  b_mm  h_mm  a1_mm  a2_mm  a3_mm(=b)  a4_mm  a5_mm  mass_g  mass_g_exact  k_N_per_mm\n",
      "    1      1    20    34     50     65         20     65     50       8          7.99        6.33\n",
      "    2      1    16    36     63     54         16     54     63       8          8.00        6.11\n",
      "    3      1    24    30     78     35         24     35     78       8          8.00        5.74\n",
      "    4      1    24    29     70     43         24     43     70       8          7.91        5.36\n",
      "    5      1    20    31     73     42         20     42     73       8          7.90        5.31\n"
     ]
    }
   ],
   "source": [
    "# XCC lattice beam optimizer — Top-5 stiffness under mass cap\n",
    "import numpy as np, pandas as pd\n",
    "from math import sqrt, log, ceil, floor\n",
    "\n",
    "# ===== Settings =====\n",
    "L_total   = 250.0           # mm\n",
    "KAPPA     = 5.0/6.0\n",
    "LOOPS     = 1               # 1 or 2\n",
    "MASS_MAX  = 8.0             # g cap\n",
    "INTEGER_GEOMETRY = True\n",
    "RND_SEED  = 123\n",
    "N_SAMPLES = 50000\n",
    "\n",
    "# Design bounds\n",
    "B_MIN, B_MAX = 1, 250       # mm\n",
    "H_MIN, H_MAX = 1, 250       # mm\n",
    "A_MIN, A_MAX = 1, 250       # mm\n",
    "\n",
    "# Mass calibration [g/mm]\n",
    "MPL = {1: 0.003449, 2: 0.003562}\n",
    "\n",
    "def cell_length_mm(a,b,h):  # per loop\n",
    "    return 4*sqrt(a*a + b*b) + 4*sqrt(a*a + h*h)\n",
    "\n",
    "def beam_mass_g(a_list,b,h,loops):\n",
    "    return sum(cell_length_mm(a,b,h) for a in a_list)*loops*MPL[loops]\n",
    "\n",
    "# ===== Measured slopes (N/mm) =====\n",
    "rows = [\n",
    "    (100,30,22,1,66.05019284),(100,30,22,1,69.80206122),(100,30,22,1,72.34787176),\n",
    "    (100,22,30,1,24.99640823),(100,22,30,1,24.60576862),(100,22,30,1,23.63602332),\n",
    "    (140,30,22,1,14.9615668),(140,30,22,1,15.66531549),(140,30,22,1,15.68343518),\n",
    "    (140,22,30,1,8.491620893),(140,22,30,1,8.946751197),(140,22,30,1,7.5404292),\n",
    "    (180,30,22,1,12.56703336),(180,30,22,1,13.00367242),(180,30,22,1,13.59706509),\n",
    "    (180,22,30,1,5.755350251),(180,22,30,1,5.254598267),(180,22,30,1,5.280748094),\n",
    "    (100,30,22,2,288.0247713),(100,30,22,2,457.9174406),(100,30,22,2,462.4872656),\n",
    "    (100,22,30,2,167.7450136),(100,22,30,2,191.3110628),(100,22,30,2,194.3051869),\n",
    "    (140,30,22,2,72.94205132),(140,30,22,2,79.018257),(140,30,22,2,79.16011379),\n",
    "    (140,22,30,2,39.97104137),(140,22,30,2,46.13727193),(140,22,30,2,46.56799037),\n",
    "    (180,30,22,2,65.27392413),(180,30,22,2,66.49491423),(180,30,22,2,67.16160822),\n",
    "    (180,22,30,2,27.50071702),(180,22,30,2,25.8141688),(180,22,30,2,26.81751088),\n",
    "]\n",
    "df = pd.DataFrame(rows, columns=[\"S\",\"h\",\"b\",\"loops\",\"k\"])\n",
    "\n",
    "# ===== Fit EI, GA via Timoshenko compliance =====\n",
    "def fit_EI_GA(g):\n",
    "    S = g[\"S\"].to_numpy(float)\n",
    "    k = g[\"k\"].to_numpy(float)\n",
    "    c = 1.0/np.maximum(k,1e-12)\n",
    "    X = np.vstack([S**3/48.0, S/(4.0*KAPPA)]).T\n",
    "    coef, *_ = np.linalg.lstsq(X, c, rcond=None)\n",
    "    coef = np.maximum(coef, 1e-18)\n",
    "    inv_EI, inv_GA = coef\n",
    "    return 1.0/inv_EI, 1.0/inv_GA\n",
    "\n",
    "fits = {}\n",
    "for loops in [1,2]:\n",
    "    for (h,b) in [(30,22),(22,30)]:\n",
    "        g = df[(df.loops==loops)&(df.h==h)&(df.b==b)]\n",
    "        EI, GA = fit_EI_GA(g)\n",
    "        fits[(b,h,loops)] = {\"EI\":EI,\"GA\":GA}\n",
    "\n",
    "# ===== Scaling exponents =====\n",
    "p_bE = p_bG = 1.0\n",
    "p_aE = p_aG = -1.0  # EI,GA ∝ a^{-1}\n",
    "\n",
    "def infer_p_h(key):\n",
    "    vals=[]\n",
    "    for loops in [1,2]:\n",
    "        v_swap = fits[(22,30,loops)][key]  # b=22,h=30\n",
    "        v_base = fits[(30,22,loops)][key]  # b=30,h=22\n",
    "        ratio  = v_swap/v_base\n",
    "        p_h = (log(ratio) - p_bE*log(22/30))/log(30/22)\n",
    "        vals.append(p_h)\n",
    "    return float(np.mean(vals))\n",
    "\n",
    "def infer_p_L(key):\n",
    "    vals=[]\n",
    "    for (b,h) in [(30,22),(22,30)]:\n",
    "        v2 = fits[(b,h,2)][key]; v1 = fits[(b,h,1)][key]\n",
    "        vals.append(log(v2/v1)/log(2.0))\n",
    "    return float(np.mean(vals))\n",
    "\n",
    "p_hE, p_hG = infer_p_h(\"EI\"), infer_p_h(\"GA\")\n",
    "p_LE, p_LG = infer_p_L(\"EI\"), infer_p_L(\"GA\")\n",
    "\n",
    "# Baseline constants at (30,22, a=50, loops=1)\n",
    "b0,h0,a0,loops0 = 30.0,22.0,50.0,1\n",
    "EI0, GA0 = fits[(b0,h0,loops0)][\"EI\"], fits[(b0,h0,loops0)][\"GA\"]\n",
    "C_E = EI0 / ((b0**p_bE)*(h0**p_hE)*((a0/50.0)**p_aE)*(loops0**p_LE))\n",
    "C_G = GA0 / ((b0**p_bG)*(h0**p_hG)*((a0/50.0)**p_aG)*(loops0**p_LG))\n",
    "\n",
    "def EI_eff(b,h,a,loops): return C_E*(b**p_bE)*(h**p_hE)*((a/50.0)**p_aE)*(loops**p_LE)\n",
    "def GA_eff(b,h,a,loops): return C_G*(b**p_bG)*(h**p_hG)*((a/50.0)**p_aG)*(loops**p_LG)\n",
    "\n",
    "# Midspan deflection with piecewise EI, GA\n",
    "def midspan_deflection_mm(P, a_list, b, h, loops):\n",
    "    S = sum(a_list); x0=0.0; xh=S/2.0; db=0.0; ds=0.0\n",
    "    for a in a_list:\n",
    "        EI_i, GA_i = EI_eff(b,h,a,loops), GA_eff(b,h,a,loops)\n",
    "        x1 = x0 + a\n",
    "        L = max(x0,0.0); R = min(x1,xh)\n",
    "        if R>L:\n",
    "            db += P*((R**3 - L**3)/3.0)/(2.0*EI_i)\n",
    "            ds += P*((R-L))/(2.0*KAPPA*GA_i)\n",
    "        x0 = x1\n",
    "        if x0>=xh: break\n",
    "    return db+ds\n",
    "\n",
    "def stiffness_N_per_mm(a_list,b,h,loops):\n",
    "    return 1.0/max(midspan_deflection_mm(1.0,a_list,b,h,loops),1e-18)\n",
    "\n",
    "def build_a_list(b,a1):\n",
    "    a2 = (L_total - b)/2.0 - a1\n",
    "    return [a1,a2,b,a2,a1]\n",
    "\n",
    "def a_range_for_b(b):\n",
    "    lo = max(A_MIN, (L_total - b)/2.0 - A_MAX)\n",
    "    hi = min(A_MAX, (L_total - b)/2.0 - A_MIN)\n",
    "    if INTEGER_GEOMETRY:\n",
    "        lo, hi = ceil(lo), floor(hi)\n",
    "    return lo, hi\n",
    "\n",
    "# ===== Search =====\n",
    "rng = np.random.default_rng(RND_SEED)\n",
    "cands = []\n",
    "\n",
    "for _ in range(N_SAMPLES):\n",
    "    b = int(rng.integers(max(B_MIN,1), B_MAX+1)) if INTEGER_GEOMETRY else rng.uniform(B_MIN,B_MAX)\n",
    "    h = int(rng.integers(max(H_MIN,1), H_MAX+1)) if INTEGER_GEOMETRY else rng.uniform(H_MIN,H_MAX)\n",
    "    lo, hi = a_range_for_b(b)\n",
    "    if lo>hi: continue\n",
    "    a1 = int(rng.integers(lo, hi+1)) if INTEGER_GEOMETRY else rng.uniform(lo,hi)\n",
    "    a_list = build_a_list(b,a1)\n",
    "    if any(a<A_MIN or a>A_MAX for a in a_list): continue\n",
    "    if abs(sum(a_list)-L_total)>1e-6: continue\n",
    "    mass = beam_mass_g(a_list,b,h,LOOPS)\n",
    "    if mass > MASS_MAX: continue\n",
    "    k = stiffness_N_per_mm(a_list,b,h,LOOPS)\n",
    "    cands.append((k,mass,b,h,a_list))\n",
    "\n",
    "if not cands:\n",
    "    raise RuntimeError(\"No feasible designs. Adjust MASS_MAX or bounds.\")\n",
    "\n",
    "cands.sort(key=lambda x: x[0], reverse=True)\n",
    "top5 = cands[:5]\n",
    "\n",
    "def row(i,x):\n",
    "    k,mass,b,h,a = x\n",
    "    return {\n",
    "        \"rank\": i, \"loops\": LOOPS,\n",
    "        \"b_mm\": int(b), \"h_mm\": int(h),\n",
    "        \"a1_mm\": int(a[0]), \"a2_mm\": int(a[1]), \"a3_mm(=b)\": int(a[2]), \"a4_mm\": int(a[3]), \"a5_mm\": int(a[4]),\n",
    "        \"mass_g\": int(round(mass)), \"mass_g_exact\": round(mass,2), \"k_N_per_mm\": round(k,2)\n",
    "    }\n",
    "\n",
    "df_top = pd.DataFrame([row(i+1,x) for i,x in enumerate(top5)],\n",
    "                      columns=[\"rank\",\"loops\",\"b_mm\",\"h_mm\",\"a1_mm\",\"a2_mm\",\"a3_mm(=b)\",\"a4_mm\",\"a5_mm\",\n",
    "                               \"mass_g\",\"mass_g_exact\",\"k_N_per_mm\"])\n",
    "\n",
    "print(f\"EI ~ b^1 * h^{p_hE:.3f} * a^{{-1}} * loops^{p_LE:.3f}\")\n",
    "print(f\"GA ~ b^1 * h^{p_hG:.3f} * a^{{-1}} * loops^{p_LG:.3f}\")\n",
    "print(f\"\\nTop 5 (mass ≤ {MASS_MAX:.2f} g):\")\n",
    "print(df_top.to_string(index=False))\n"
   ]
  },
  {
   "cell_type": "code",
   "execution_count": null,
   "id": "d66f3bd6",
   "metadata": {},
   "outputs": [],
   "source": []
  }
 ],
 "metadata": {
  "kernelspec": {
   "display_name": "Python 3 (ipykernel)",
   "language": "python",
   "name": "python3"
  },
  "language_info": {
   "codemirror_mode": {
    "name": "ipython",
    "version": 3
   },
   "file_extension": ".py",
   "mimetype": "text/x-python",
   "name": "python",
   "nbconvert_exporter": "python",
   "pygments_lexer": "ipython3",
   "version": "3.11.5"
  }
 },
 "nbformat": 4,
 "nbformat_minor": 5
}
