# Supplementary material for: Mesoscale carbon fiber lattices with foam-like weight and bulk strength
Source: Nat Commun. 2026 Apr 21;17:3615. doi: 10.1038/s41467-026-72105-4 (PMC13100039; doi:10.1038/s41467-026-72105-4)
Supplement: Supplementary file 12 — Source Data [file 41467_2026_72105_MOESM12_ESM.xlsx]

## Sheet: Fig. 2a-c
This Work
Lattice	Relative Density	Force (N)	Stress (MPa)	Specific Compressive Strength (MPa·cm³·g⁻¹)		Reference	Source	Method	Density (g/cm³)	Relative Density	Compressive Strength (MPa)
BCC-25-A-0	0.102	115.8 ± 10.2	1.23	9.4579		41	Liu et al.	3D Printing	0.02956	0.056	1.24
BCC-37-A-0	0.05	63.8 ± 5.4	0.61	9.56863		15	Xu et al.	Mechanical fasteners	0.02878	0.03	0.1198
BCC-50-A-0	0.03	45.1 ± 3.6	0.48	12.549		37	Liu et al.	Mechanical fasteners		0.0085	0.48
SC-25-A-1	0.147	741.6 ± 70.4	4.09	21.8221		37	Liu et al.	Mechanical fasteners		0.0133	1.2
SC-25-A-1	0.048	313.9 ± 24.6	10.42	170.261		37	Liu et al.	Mechanical fasteners		0.0168	1.63
SC-25-A-2	0.192	1344.0 ± 131.7	6.38	26.0621		37	Liu et al.	Mechanical fasteners		0.0217	1.97
SC-25-A-2	0.096	1134.0 ± 99.5	18.83	153.84		37	Liu et al.	Mechanical fasteners		0.0289	2.46
SC-37-A-1	0.021	473.8 ± 39.1	15.73	587.488		37	Liu et al.	Mechanical fasteners		0.0435	3.32
SC-37-A-1	0.069	746.5 ± 68.8	3.7	42.0574		40	Schneider et al.	Hot press molding	0.06	0.037	2
SC-37-A-2	0.089	1519.6 ± 140.3	6.31	55.607		39	Yin et al.	Hot press molding	0.00016	0.00585	0.447
SC-37-A-2	0.043	816.2 ± 67.7	13.55	247.15		39	Yin et al.	Hot press molding	0.00228	0.0645	1.35
SC-50-A-1	0.012	131.5 ± 11.2	4.37	285.621		39	Yin et al.	Hot press molding	0.00228	0.0645	1.21
SC-50-A-1	0.041	377.7 ± 30.8	3.46	66.1884		39	Yin et al.	Hot press molding	0.00043	0.0123	1.31
SC-50-A-2	0.024	543.5 ± 46.5	9.02	294.771		39	Yin et al.	Hot press molding	0.00027	0.0103	0.66
SC-50-A-2	0.053	556.2 ± 54.0	3.63	53.7181		31	Wang et al.	Hot press molding	0.01278	0.012	0.84
FCC-25-A-1	0.211	1181.1 ± 109.8	4.92	18.2883		33	Xiong et al.	Hot press molding	0.05286	0.0341	0.32
FCC-25-A-1	0.116	902.5 ± 76.9	12.4	83.8404		33	Xiong et al.	Hot press molding	0.07735	0.0499	0.91
FCC-25-A-2	0.319	3484.5 ± 350.7	11.7	28.7664		33	Xiong et al.	Hot press molding	0.12261	0.0791	1.78
FCC-25-A-2	0.233	3219.6 ± 289.4	22.12	74.4593		33	Xiong et al.	Hot press molding	0.05286	0.0341	0.21
FCC-37-A-1	0.052	474.8 ± 42.7	6.52	98.3409		33	Xiong et al.	Hot press molding	0.07735	0.0499	0.54
FCC-37-A-1	0.098	885.8 ± 73.2	3.68	29.4518		33	Xiong et al.	Hot press molding	0.12261	0.0791	1.01
FCC-37-A-2	0.104	1579.4 ± 147.9	10.85	81.825		33	Xiong et al.	Hot press molding	0.05053	0.0326	0.5
FCC-37-A-2	0.146	1954.2 ± 182.5	6.53	35.0792		33	Xiong et al.	Hot press molding	0.07394	0.0477	1.03
FCC-50-A-1	0.057	492.5 ± 41.3	3.22	44.3068		33	Xiong et al.	Hot press molding	0.11703	0.0755	1.92
FCC-50-A-1	0.029	241.3 ± 19.9	3.32	89.7904		34	Sun et al.	Hot press molding	0.04216	0.0272	4.83
FCC-50-A-2	0.084	772.0 ± 67.3	4.23	39.4958		32	Wu et al.	Hot press molding	0.0797	0.0547	12.44
FCC-50-A-2	0.058	1690.3 ± 171.4	11.61	156.998		36	Fan et al.	Snap fit		0.086	1.31
SC-25-B-1	0.076	756.1 ± 70.1	15.86	163.674		38	Finnegan et al.	Snap fit		0.01	1
SC-25-B-2	0.129	1725.0 ± 183.6	21.39	130.05		38	Finnegan et al.	Snap fit		0.02	3
SC-37-B-1	0.031	934.6 ± 87.8	21.83	552.309		38	Finnegan et al.	Snap fit		0.035	5
SC-37-B-2	0.056	2445.8 ± 244.9	31.96	447.619		38	Finnegan et al.	Snap fit		0.05	9.5
SC-50-B-1	0.019	915.0 ± 82.6	18.94	781.837		14	Dong et al.	Snap fit	0.02448	0.017	0.073
SC-50-B-2	0.028	1186.6 ± 102.8	17.23	482.633		14	Dong et al.	Snap fit	0.07776	0.054	4.39
FCC-25-B-1	0.144	1653.4 ± 161.2	18.43	100.381		14	Dong et al.	Snap fit	0.13536	0.094	7.98
FCC-25-B-2	0.232	4852.3 ± 509.6	33.41	112.948		14	Dong et al.	Snap fit	0.1872	0.13	9.9
FCC-37-B-1	0.07	2065.3 ± 186.9	21.6	242.017		14	Dong et al.	Snap fit	0.22896	0.159	11.39
FCC-37-B-2	0.117	2549.7 ± 265.2	15.93	106.787		35	Che et al.	Stitching	0.00717	0.0075	0.33
FCC-50-B-1	0.033	1171.9 ± 101.3	14.26	338.919		35	Che et al.	Stitching	0.02227	0.0141	1.14
FCC-50-B-2	0.056	2134.9 ± 206.8	15.38	215.406		35	Che et al.	Stitching	0.03571	0.0226	2.57
						36	Fan et al.	Weaving		0.028	0.77
						18	McClintock et al.	Weaving	0.08968	0.0813	1.01
						18	McClintock et al.	Weaving	0.08866	0.0804	2.8
						18	McClintock et al.	Weaving	0.14486	0.1314	6.79

## Sheet: Fig. 4b
DC2_100_E_1		DC2_100_E_2		DC2_100_E_3		DC2_100_F_1		DC2_100_F_2		DC2_100_F_3		DC2_140_E_1		DC2_140_E_2		DC2_140_E_3		DC2_140_F_1		DC2_140_F_2		DC2_140_F_3		DC2_200_E_1		DC2_200_E_2		DC2_200_E_3		DC2_200_F_1		DC2_200_F_2		DC2_200_F_3
kgf	mm	kgf	mm	kgf	mm	kgf	mm	kgf	mm	kgf	mm	kgf	mm	kgf	mm	kgf	mm	kgf	mm	kgf	mm	kgf	mm	kgf	mm	kgf	mm	kgf	mm	kgf	mm	kgf	mm	kgf	mm
0	0	0	0	0	0	0	0	0	0	0	0	0	0	0	0	0	0	0	0	0	0	0	0	0	0	0	0	0	0	0	0	0	0	0	0
0.49	0	0.19	0	0.19	0	0.22	0	0.16	0	0.14	0	0.14	0	0.14	0	0.15	0	0.12	0	0.12	0	0.13	0	0.14	0	0.15	0	0.14	0	0.11	0	0.1	0	0.1	0
0.5	0.01	0.19	0.01	0.19	0.01	0.23	0	0.15	0	0.15	0	0.14	0.01	0.14	0.01	0.14	0	0.13	0.01	0.12	0.01	0.13	0.01	0.15	0	0.16	0.01	0.14	0.01	0.11	0.01	0.11	0	0	0
0.51	0.01	0.2	0.01	0.2	0.01	0.23	0.01	0.16	0	0.16	0	0.15	0.01	0.15	0.01	0.15	0	0.14	0.01	0.13	0.01	0.14	0.01	0.16	0	0.17	0.01	0.15	0.01	0.12	0.01	0.12	0.01	0.1	0
0.53	0.01	0.22	0.01	0.21	0.01	0.24	0.01	0.17	0	0.17	0	0.14	0.01	0.16	0.01	0.17	0	0.13	0.01	0.12	0.01	0.15	0.01	0.15	0	0.18	0.01	0.16	0.01	0.11	0.01	0.11	0.01	0.11	0
0.54	0.01	0.23	0.01	0.22	0.01	0.25	0.01	0.18	0	0.16	0	0.15	0.01	0.17	0.01	0.18	0	0.14	0.01	0.13	0.01	0.16	0.01	0.16	0	0.19	0.01	0.17	0.01	0.12	0.01	0.12	0.01	0.12	0
0.57	0.01	0.24	0.01	0.23	0.01	0.26	0.01	0.19	0	0.17	0	0.16	0.01	0.16	0.01	0.17	0	0.15	0.01	0.14	0.01	0.15	0.01	0.17	0.01	0.2	0.01	0.16	0.01	0.13	0.01	0.13	0.01	0.12	0.01
0.58	0.01	0.25	0.01	0.24	0.01	0.27	0.01	0.2	0	0.16	0	0.17	0.01	0.17	0.01	0.18	0	0.16	0.01	0.13	0.01	0.16	0.01	0.18	0.01	0.21	0.01	0.17	0.01	0.14	0.01	0.12	0.01	0.11	0.01
0.59	0.01	0.26	0.01	0.25	0.01	0.28	0.01	0.19	0.01	0.17	0	0.16	0.01	0.18	0.01	0.19	0	0.15	0.01	0.14	0.01	0.16	0.02	0.19	0.01	0.2	0.01	0.18	0.01	0.13	0.01	0.13	0.01	0.12	0.01
0.6	0.01	0.27	0.01	0.26	0.01	0.29	0.01	0.21	0.01	0.17	0.01	0.17	0.01	0.19	0.01	0.19	0.01	0.16	0.01	0.15	0.01	0.17	0.02	0.18	0.01	0.21	0.01	0.19	0.01	0.14	0.01	0.14	0.01	0.13	0.01
0.62	0.01	0.28	0.01	0.27	0.01	0.3	0.01	0.22	0.01	0.18	0.01	0.18	0.01	0.2	0.01	0.2	0.01	0.17	0.01	0.16	0.01	0.16	0.02	0.19	0.01	0.22	0.01	0.18	0.01	0.13	0.01	0.13	0.01	0.12	0.01
0.64	0.01	0.29	0.01	0.28	0.01	0.31	0.01	0.23	0.01	0.19	0.01	0.19	0.01	0.21	0.01	0.21	0.01	0.18	0.01	0.15	0.01	0.17	0.02	0.2	0.01	0.22	0.02	0.19	0.01	0.14	0.01	0.14	0.01	0.13	0.01
0.66	0.01	0.3	0.01	0.29	0.01	0.32	0.01	0.24	0.01	0.2	0.01	0.18	0.01	0.22	0.01	0.22	0.01	0.17	0.01	0.16	0.02	0.18	0.02	0.21	0.01	0.23	0.02	0.2	0.01	0.13	0.01	0.14	0.02	0.14	0.01
0.67	0.01	0.31	0.01	0.3	0.01	0.33	0.01	0.26	0.01	0.21	0.01	0.19	0.01	0.21	0.01	0.21	0.01	0.17	0.02	0.15	0.02	0.19	0.02	0.2	0.01	0.24	0.02	0.21	0.01	0.14	0.01	0.15	0.02	0.13	0.01
0.68	0.01	0.32	0.01	0.31	0.01	0.34	0.01	0.27	0.01	0.2	0.01	0.19	0.02	0.22	0.01	0.22	0.01	0.18	0.02	0.16	0.02	0.2	0.02	0.21	0.01	0.25	0.02	0.22	0.01	0.14	0.02	0.14	0.02	0.14	0.01
0.71	0.01	0.33	0.01	0.33	0.01	0.35	0.01	0.28	0.01	0.21	0.01	0.2	0.02	0.23	0.01	0.23	0.01	0.17	0.02	0.15	0.02	0.21	0.02	0.22	0.01	0.26	0.02	0.23	0.01	0.15	0.02	0.15	0.02	0.13	0.01
0.72	0.01	0.33	0.02	0.34	0.01	0.36	0.01	0.29	0.01	0.22	0.01	0.21	0.02	0.24	0.01	0.22	0.01	0.18	0.02	0.17	0.02	0.22	0.03	0.23	0.01	0.27	0.02	0.22	0.02	0.14	0.02	0.16	0.02	0.14	0.01
0.73	0.01	0.34	0.02	0.35	0.01	0.37	0.01	0.3	0.01	0.23	0.01	0.22	0.02	0.24	0.02	0.23	0.01	0.19	0.02	0.18	0.02	0.21	0.03	0.24	0.01	0.26	0.02	0.24	0.02	0.15	0.02	0.15	0.02	0.13	0.01
0.74	0.01	0.35	0.02	0.36	0.01	0.38	0.01	0.31	0.01	0.22	0.01	0.21	0.02	0.25	0.02	0.24	0.01	0.2	0.02	0.17	0.02	0.22	0.03	0.24	0.02	0.27	0.02	0.23	0.02	0.16	0.02	0.16	0.02	0.14	0.01
0.75	0.02	0.37	0.02	0.37	0.01	0.39	0.01	0.3	0.01	0.23	0.01	0.22	0.02	0.24	0.02	0.25	0.01	0.21	0.02	0.18	0.02	0.21	0.03	0.25	0.02	0.26	0.02	0.24	0.02	0.15	0.02	0.17	0.02	0.14	0.02
0.77	0.02	0.38	0.02	0.37	0.02	0.4	0.01	0.31	0.01	0.24	0.01	0.23	0.02	0.25	0.02	0.26	0.01	0.2	0.02	0.19	0.02	0.22	0.03	0.26	0.02	0.27	0.02	0.25	0.02	0.16	0.02	0.16	0.02	0.15	0.02
0.79	0.02	0.39	0.02	0.38	0.02	0.41	0.01	0.32	0.01	0.23	0.01	0.24	0.02	0.26	0.02	0.27	0.01	0.21	0.02	0.2	0.02	0.23	0.03	0.25	0.02	0.28	0.02	0.26	0.02	0.17	0.02	0.17	0.02	0.14	0.02
0.81	0.02	0.41	0.02	0.4	0.02	0.43	0.01	0.32	0.02	0.24	0.01	0.25	0.02	0.27	0.02	0.27	0.02	0.22	0.02	0.19	0.02	0.24	0.03	0.26	0.02	0.29	0.02	0.27	0.02	0.16	0.02	0.16	0.02	0.15	0.02
0.82	0.02	0.42	0.02	0.41	0.02	0.43	0.02	0.33	0.02	0.25	0.01	0.26	0.02	0.28	0.02	0.28	0.02	0.22	0.03	0.2	0.02	0.25	0.03	0.27	0.02	0.28	0.02	0.25	0.02	0.17	0.02	0.17	0.02	0.16	0.02
0.84	0.02	0.43	0.02	0.42	0.02	0.44	0.02	0.34	0.02	0.24	0.01	0.25	0.02	0.27	0.02	0.29	0.02	0.21	0.03	0.21	0.02	0.24	0.03	0.26	0.02	0.29	0.02	0.26	0.02	0.17	0.03	0.16	0.02	0.15	0.02
0.86	0.02	0.44	0.02	0.43	0.02	0.46	0.02	0.35	0.02	0.25	0.01	0.26	0.02	0.28	0.02	0.28	0.02	0.22	0.03	0.21	0.03	0.25	0.03	0.27	0.02	0.3	0.02	0.27	0.02	0.18	0.03	0.17	0.02	0.16	0.02
0.87	0.02	0.46	0.02	0.44	0.02	0.48	0.02	0.36	0.02	0.26	0.01	0.25	0.02	0.29	0.02	0.29	0.02	0.21	0.03	0.2	0.03	0.26	0.03	0.26	0.02	0.3	0.03	0.28	0.02	0.19	0.03	0.17	0.03	0.15	0.02
0.88	0.02	0.47	0.02	0.45	0.02	0.49	0.02	0.37	0.02	0.27	0.01	0.26	0.02	0.3	0.02	0.3	0.02	0.22	0.03	0.21	0.03	0.26	0.04	0.27	0.02	0.31	0.03	0.29	0.02	0.18	0.03	0.18	0.03	0.16	0.02
0.9	0.02	0.48	0.02	0.46	0.02	0.5	0.02	0.38	0.02	0.27	0.02	0.27	0.02	0.29	0.02	0.31	0.02	0.23	0.03	0.22	0.03	0.25	0.04	0.28	0.02	0.3	0.03	0.3	0.02	0.19	0.03	0.19	0.03	0.17	0.02
0.91	0.02	0.49	0.02	0.47	0.02	0.51	0.02	0.39	0.02	0.28	0.02	0.26	0.02	0.3	0.02	0.32	0.02	0.24	0.03	0.23	0.03	0.26	0.04	0.29	0.02	0.31	0.03	0.29	0.02	0.2	0.03	0.18	0.03	0.16	0.02
0.92	0.02	0.51	0.02	0.48	0.02	0.52	0.02	0.4	0.02	0.29	0.02	0.27	0.02	0.31	0.02	0.33	0.02	0.23	0.03	0.22	0.03	0.27	0.04	0.28	0.02	0.32	0.03	0.3	0.02	0.19	0.03	0.19	0.03	0.17	0.02
0.94	0.02	0.52	0.02	0.49	0.02	0.53	0.02	0.41	0.02	0.3	0.02	0.28	0.03	0.31	0.03	0.32	0.02	0.24	0.03	0.23	0.03	0.26	0.04	0.29	0.02	0.33	0.03	0.29	0.02	0.2	0.03	0.18	0.03	0.17	0.03
0.95	0.02	0.53	0.02	0.5	0.02	0.54	0.02	0.42	0.02	0.32	0.02	0.29	0.03	0.32	0.03	0.33	0.02	0.25	0.03	0.24	0.03	0.27	0.04	0.3	0.03	0.32	0.03	0.3	0.03	0.2	0.04	0.19	0.03	0.18	0.03
0.96	0.02	0.54	0.02	0.51	0.02	0.55	0.02	0.43	0.02	0.31	0.02	0.3	0.03	0.33	0.03	0.32	0.02	0.26	0.03	0.23	0.03	0.28	0.04	0.31	0.03	0.33	0.03	0.31	0.03	0.21	0.04	0.18	0.03	0.17	0.03
0.98	0.02	0.55	0.02	0.52	0.02	0.56	0.02	0.44	0.02	0.32	0.02	0.29	0.03	0.34	0.03	0.33	0.02	0.25	0.03	0.24	0.03	0.29	0.04	0.32	0.03	0.34	0.03	0.32	0.03	0.2	0.04	0.19	0.03	0.18	0.03
1	0.02	0.56	0.03	0.51	0.02	0.58	0.02	0.44	0.03	0.33	0.02	0.3	0.03	0.35	0.03	0.34	0.02	0.26	0.03	0.23	0.03	0.3	0.04	0.33	0.03	0.35	0.03	0.33	0.03	0.21	0.04	0.2	0.03	0.19	0.03
1.01	0.02	0.57	0.03	0.52	0.02	0.59	0.02	0.45	0.03	0.35	0.02	0.31	0.03	0.36	0.03	0.35	0.02	0.26	0.04	0.24	0.03	0.29	0.04	0.34	0.03	0.34	0.03	0.34	0.03	0.2	0.04	0.2	0.04	0.18	0.03
1.03	0.02	0.58	0.03	0.53	0.02	0.6	0.02	0.46	0.03	0.34	0.02	0.32	0.03	0.37	0.03	0.35	0.03	0.27	0.04	0.25	0.03	0.3	0.04	0.33	0.03	0.35	0.03	0.33	0.03	0.21	0.04	0.21	0.04	0.19	0.03
1.05	0.02	0.59	0.03	0.54	0.02	0.61	0.02	0.47	0.03	0.35	0.02	0.33	0.03	0.36	0.03	0.37	0.03	0.26	0.04	0.26	0.03	0.29	0.04	0.34	0.03	0.36	0.03	0.32	0.03	0.22	0.04	0.2	0.04	0.18	0.03
1.06	0.02	0.6	0.03	0.54	0.03	0.62	0.02	0.48	0.03	0.37	0.02	0.34	0.03	0.37	0.03	0.38	0.03	0.27	0.04	0.25	0.04	0.3	0.04	0.35	0.03	0.37	0.03	0.33	0.03	0.23	0.04	0.21	0.04	0.19	0.03
1.07	0.02	0.61	0.03	0.55	0.03	0.62	0.03	0.49	0.03	0.36	0.02	0.35	0.03	0.38	0.03	0.37	0.03	0.26	0.04	0.26	0.04	0.3	0.05	0.36	0.03	0.38	0.03	0.34	0.03	0.22	0.04	0.22	0.04	0.18	0.03
1.08	0.02	0.62	0.03	0.56	0.03	0.64	0.03	0.5	0.03	0.37	0.03	0.36	0.03	0.39	0.03	0.38	0.03	0.27	0.04	0.27	0.04	0.31	0.05	0.37	0.04	0.38	0.04	0.35	0.04	0.23	0.04	0.21	0.04	0.19	0.03
1.09	0.02	0.63	0.03	0.58	0.03	0.65	0.03	0.51	0.03	0.38	0.03	0.35	0.03	0.4	0.04	0.39	0.03	0.28	0.04	0.28	0.04	0.32	0.05	0.38	0.04	0.39	0.04	0.36	0.04	0.24	0.04	0.22	0.04	0.2	0.03
1.11	0.02	0.64	0.03	0.59	0.03	0.66	0.03	0.52	0.03	0.39	0.03	0.36	0.04	0.41	0.04	0.4	0.03	0.27	0.04	0.27	0.04	0.31	0.05	0.39	0.04	0.4	0.04	0.35	0.04	0.24	0.05	0.23	0.04	0.19	0.03
1.13	0.02	0.65	0.03	0.6	0.03	0.67	0.03	0.53	0.03	0.4	0.03	0.35	0.04	0.42	0.04	0.39	0.03	0.28	0.04	0.28	0.04	0.32	0.05	0.4	0.04	0.39	0.04	0.36	0.04	0.23	0.05	0.22	0.04	0.2	0.04
1.14	0.02	0.66	0.03	0.61	0.03	0.69	0.03	0.54	0.03	0.39	0.03	0.37	0.04	0.43	0.04	0.4	0.03	0.29	0.04	0.29	0.04	0.31	0.05	0.41	0.04	0.4	0.04	0.37	0.04	0.24	0.05	0.23	0.04	0.19	0.04
1.16	0.02	0.67	0.03	0.62	0.03	0.7	0.03	0.55	0.03	0.41	0.03	0.38	0.04	0.42	0.04	0.41	0.03	0.3	0.04	0.3	0.04	0.32	0.05	0.42	0.04	0.41	0.04	0.38	0.04	0.23	0.05	0.22	0.04	0.2	0.04
1.17	0.02	0.68	0.03	0.63	0.03	0.72	0.03	0.56	0.03	0.4	0.03	0.39	0.04	0.43	0.04	0.42	0.03	0.29	0.04	0.31	0.05	0.33	0.05	0.41	0.04	0.42	0.04	0.37	0.04	0.24	0.05	0.23	0.04	0.21	0.04
1.18	0.02	0.69	0.03	0.64	0.03	0.73	0.03	0.57	0.03	0.41	0.03	0.38	0.04	0.44	0.04	0.43	0.03	0.3	0.04	0.32	0.05	0.34	0.05	0.42	0.04	0.43	0.04	0.38	0.04	0.25	0.05	0.22	0.04	0.2	0.04
1.19	0.02	0.7	0.03	0.65	0.03	0.74	0.03	0.58	0.04	0.42	0.03	0.39	0.04	0.43	0.04	0.43	0.04	0.3	0.05	0.31	0.05	0.33	0.05	0.43	0.04	0.44	0.04	0.39	0.04	0.24	0.05	0.23	0.04	0.21	0.04
1.2	0.02	0.71	0.03	0.66	0.03	0.76	0.03	0.59	0.04	0.43	0.03	0.4	0.04	0.44	0.04	0.44	0.04	0.31	0.05	0.32	0.05	0.34	0.05	0.42	0.04	0.43	0.04	0.4	0.04	0.25	0.05	0.23	0.05	0.22	0.04
1.21	0.02	0.72	0.03	0.67	0.03	0.77	0.03	0.6	0.04	0.44	0.03	0.41	0.04	0.45	0.04	0.45	0.04	0.3	0.05	0.33	0.05	0.33	0.05	0.43	0.04	0.44	0.04	0.41	0.04	0.24	0.05	0.24	0.05	0.21	0.04
1.23	0.02	0.73	0.03	0.68	0.03	0.78	0.03	0.61	0.04	0.45	0.03	0.42	0.04	0.46	0.04	0.46	0.04	0.31	0.05	0.34	0.05	0.35	0.05	0.42	0.04	0.45	0.04	0.4	0.04	0.25	0.05	0.23	0.05	0.22	0.04
1.25	0.02	0.75	0.03	0.69	0.03	0.79	0.03	0.62	0.04	0.44	0.03	0.43	0.04	0.47	0.04	0.47	0.04	0.32	0.05	0.33	0.05	0.34	0.05	0.43	0.04	0.44	0.04	0.41	0.04	0.24	0.05	0.24	0.05	0.23	0.04
1.27	0.02	0.76	0.03	0.7	0.03	0.8	0.03	0.63	0.04	0.45	0.03	0.44	0.04	0.46	0.04	0.48	0.04	0.33	0.05	0.34	0.05	0.35	0.05	0.43	0.05	0.45	0.04	0.42	0.04	0.25	0.05	0.23	0.05	0.22	0.04
1.29	0.02	0.77	0.03	0.71	0.03	0.81	0.03	0.64	0.04	0.46	0.03	0.43	0.04	0.47	0.04	0.47	0.04	0.34	0.05	0.35	0.05	0.36	0.05	0.44	0.05	0.45	0.05	0.43	0.04	0.26	0.05	0.24	0.05	0.23	0.04
1.3	0.02	0.78	0.03	0.72	0.03	0.82	0.03	0.65	0.04	0.47	0.03	0.44	0.04	0.48	0.04	0.48	0.04	0.33	0.05	0.35	0.06	0.35	0.05	0.45	0.05	0.46	0.05	0.43	0.05	0.25	0.05	0.25	0.05	0.22	0.04
1.31	0.03	0.8	0.04	0.73	0.03	0.82	0.04	0.66	0.04	0.48	0.03	0.44	0.05	0.49	0.05	0.49	0.04	0.34	0.05	0.36	0.06	0.35	0.06	0.44	0.05	0.48	0.05	0.44	0.05	0.26	0.05	0.24	0.05	0.23	0.05
1.34	0.03	0.81	0.04	0.73	0.04	0.83	0.04	0.67	0.04	0.47	0.04	0.45	0.05	0.5	0.05	0.48	0.04	0.33	0.05	0.35	0.06	0.36	0.06	0.45	0.05	0.47	0.05	0.43	0.05	0.27	0.05	0.25	0.05	0.24	0.05
1.35	0.03	0.82	0.04	0.75	0.04	0.84	0.04	0.68	0.04	0.48	0.04	0.46	0.05	0.51	0.05	0.49	0.04	0.34	0.05	0.36	0.06	0.37	0.06	0.46	0.05	0.48	0.05	0.44	0.05	0.27	0.06	0.24	0.05	0.23	0.05
1.36	0.03	0.84	0.04	0.76	0.04	0.85	0.04	0.69	0.05	0.49	0.04	0.47	0.05	0.52	0.05	0.5	0.04	0.34	0.06	0.37	0.06	0.36	0.06	0.47	0.05	0.47	0.05	0.46	0.05	0.26	0.06	0.25	0.05	0.24	0.05
1.38	0.03	0.85	0.04	0.77	0.04	0.86	0.04	0.7	0.05	0.5	0.04	0.48	0.05	0.51	0.05	0.51	0.04	0.35	0.06	0.36	0.06	0.37	0.06	0.48	0.05	0.48	0.05	0.47	0.05	0.27	0.06	0.26	0.05	0.23	0.05
1.39	0.03	0.86	0.04	0.78	0.04	0.87	0.04	0.71	0.05	0.51	0.04	0.49	0.05	0.52	0.05	0.52	0.04	0.36	0.06	0.38	0.06	0.38	0.06	0.49	0.05	0.49	0.05	0.48	0.05	0.28	0.06	0.25	0.06	0.24	0.05
1.4	0.03	0.87	0.04	0.79	0.04	0.88	0.04	0.72	0.05	0.52	0.04	0.5	0.05	0.53	0.05	0.53	0.05	0.35	0.06	0.37	0.06	0.37	0.06	0.5	0.05	0.5	0.05	0.49	0.05	0.27	0.06	0.26	0.06	0.25	0.05
1.42	0.03	0.88	0.04	0.8	0.04	0.89	0.04	0.73	0.05	0.53	0.04	0.49	0.05	0.55	0.05	0.54	0.05	0.36	0.06	0.38	0.06	0.38	0.06	0.5	0.06	0.51	0.05	0.49	0.06	0.28	0.06	0.25	0.06	0.24	0.05
1.45	0.03	0.89	0.04	0.82	0.04	0.9	0.04	0.74	0.05	0.54	0.04	0.5	0.05	0.54	0.05	0.53	0.05	0.35	0.06	0.37	0.06	0.39	0.06	0.51	0.06	0.5	0.05	0.5	0.06	0.27	0.06	0.26	0.06	0.25	0.05
1.46	0.03	0.9	0.04	0.84	0.04	0.91	0.04	0.75	0.05	0.55	0.04	0.51	0.05	0.55	0.05	0.54	0.05	0.36	0.06	0.38	0.06	0.38	0.06	0.5	0.06	0.51	0.05	0.51	0.06	0.28	0.06	0.27	0.06	0.24	0.05
1.47	0.03	0.91	0.04	0.85	0.04	0.93	0.04	0.76	0.05	0.56	0.04	0.52	0.05	0.56	0.05	0.55	0.05	0.37	0.06	0.39	0.06	0.39	0.06	0.51	0.06	0.52	0.05	0.52	0.06	0.29	0.06	0.26	0.06	0.25	0.05
1.48	0.03	0.92	0.04	0.86	0.04	0.94	0.04	0.77	0.05	0.57	0.04	0.53	0.05	0.57	0.05	0.56	0.05	0.36	0.06	0.38	0.06	0.38	0.06	0.52	0.06	0.53	0.05	0.51	0.06	0.28	0.06	0.27	0.06	0.24	0.05
1.5	0.03	0.93	0.04	0.87	0.04	0.95	0.04	0.78	0.05	0.58	0.04	0.52	0.05	0.58	0.05	0.57	0.05	0.37	0.06	0.39	0.06	0.39	0.06	0.53	0.06	0.52	0.05	0.52	0.06	0.29	0.06	0.26	0.06	0.25	0.06
1.52	0.03	0.94	0.04	0.88	0.04	0.96	0.04	0.79	0.05	0.58	0.05	0.53	0.05	0.57	0.05	0.56	0.05	0.38	0.06	0.4	0.06	0.4	0.06	0.54	0.06	0.53	0.05	0.53	0.06	0.3	0.06	0.27	0.06	0.26	0.06
1.53	0.03	0.95	0.04	0.89	0.04	0.97	0.04	0.8	0.05	0.59	0.05	0.53	0.06	0.58	0.05	0.57	0.05	0.39	0.06	0.4	0.07	0.39	0.06	0.55	0.06	0.53	0.06	0.54	0.06	0.29	0.06	0.28	0.06	0.27	0.06
1.55	0.03	0.96	0.04	0.91	0.04	0.98	0.04	0.81	0.05	0.58	0.05	0.54	0.06	0.58	0.06	0.58	0.05	0.39	0.07	0.41	0.07	0.4	0.06	0.56	0.06	0.54	0.06	0.53	0.06	0.29	0.07	0.27	0.06	0.26	0.06
1.57	0.03	0.97	0.04	0.92	0.04	0.97	0.04	0.82	0.05	0.59	0.05	0.55	0.06	0.59	0.06	0.59	0.05	0.38	0.07	0.4	0.07	0.39	0.06	0.57	0.06	0.53	0.06	0.54	0.06	0.3	0.07	0.28	0.06	0.27	0.06
1.58	0.03	0.98	0.04	0.93	0.04	0.98	0.04	0.82	0.06	0.6	0.05	0.56	0.06	0.58	0.06	0.58	0.05	0.39	0.07	0.41	0.07	0.4	0.07	0.57	0.07	0.54	0.06	0.55	0.06	0.29	0.07	0.29	0.06	0.26	0.06
1.59	0.03	0.99	0.04	0.94	0.04	1	0.04	0.84	0.06	0.61	0.05	0.57	0.06	0.59	0.06	0.59	0.05	0.38	0.07	0.42	0.07	0.41	0.07	0.58	0.07	0.55	0.06	0.55	0.07	0.3	0.07	0.29	0.07	0.27	0.06
1.6	0.03	1	0.04	0.95	0.04	1.01	0.04	0.83	0.06	0.62	0.05	0.56	0.06	0.6	0.06	0.6	0.05	0.39	0.07	0.41	0.07	0.4	0.07	0.59	0.07	0.56	0.06	0.56	0.07	0.29	0.07	0.28	0.07	0.28	0.06
1.61	0.03	1.01	0.04	0.96	0.05	1.03	0.04	0.84	0.06	0.64	0.05	0.57	0.06	0.61	0.06	0.6	0.06	0.4	0.07	0.42	0.07	0.41	0.07	0.6	0.07	0.57	0.06	0.57	0.07	0.3	0.07	0.29	0.07	0.29	0.06
1.62	0.03	1.02	0.04	0.97	0.05	1.04	0.05	0.85	0.06	0.65	0.05	0.58	0.06	0.62	0.06	0.61	0.06	0.39	0.07	0.43	0.07	0.42	0.07	0.61	0.07	0.56	0.06	0.58	0.07	0.31	0.07	0.3	0.07	0.28	0.06
1.64	0.03	1.03	0.04	0.98	0.05	1.05	0.05	0.86	0.06	0.64	0.05	0.59	0.06	0.63	0.06	0.62	0.06	0.4	0.07	0.42	0.07	0.43	0.07	0.6	0.07	0.57	0.06	0.59	0.07	0.3	0.07	0.29	0.07	0.27	0.06
1.65	0.03	1.03	0.05	0.99	0.05	1.06	0.05	0.87	0.06	0.66	0.05	0.58	0.06	0.64	0.06	0.63	0.06	0.41	0.07	0.43	0.07	0.42	0.07	0.61	0.07	0.58	0.06	0.58	0.07	0.31	0.07	0.3	0.07	0.28	0.06
1.66	0.03	1.04	0.05	1	0.05	1.07	0.05	0.88	0.06	0.67	0.05	0.59	0.06	0.65	0.06	0.64	0.06	0.42	0.07	0.44	0.07	0.43	0.07	0.62	0.07	0.59	0.06	0.59	0.07	0.3	0.07	0.29	0.07	0.27	0.06
1.68	0.03	1.05	0.05	1.01	0.05	1.09	0.05	0.89	0.06	0.68	0.05	0.6	0.06	0.65	0.07	0.63	0.06	0.43	0.07	0.44	0.08	0.42	0.07	0.63	0.07	0.6	0.06	0.6	0.07	0.31	0.07	0.3	0.07	0.28	0.06
1.69	0.03	1.06	0.05	1.02	0.05	1.1	0.05	0.9	0.06	0.68	0.06	0.61	0.06	0.66	0.07	0.65	0.06	0.43	0.08	0.46	0.08	0.43	0.07	0.63	0.08	0.59	0.06	0.61	0.07	0.32	0.07	0.29	0.07	0.29	0.06
1.7	0.03	1.07	0.05	1.03	0.05	1.11	0.05	0.91	0.06	0.69	0.06	0.6	0.06	0.67	0.07	0.66	0.06	0.44	0.08	0.45	0.08	0.44	0.07	0.64	0.08	0.6	0.06	0.6	0.07	0.31	0.07	0.3	0.07	0.28	0.06
1.72	0.03	1.09	0.05	1.04	0.05	1.12	0.05	0.92	0.06	0.7	0.06	0.61	0.06	0.68	0.07	0.67	0.06	0.45	0.08	0.46	0.08	0.43	0.07	0.65	0.08	0.61	0.06	0.61	0.07	0.32	0.08	0.31	0.07	0.29	0.06
1.74	0.03	1.1	0.05	1.05	0.05	1.13	0.05	0.93	0.06	0.72	0.06	0.62	0.06	0.69	0.07	0.66	0.06	0.44	0.08	0.47	0.08	0.44	0.08	0.66	0.08	0.61	0.07	0.62	0.07	0.33	0.08	0.3	0.08	0.28	0.06
1.76	0.03	1.11	0.05	1.06	0.05	1.15	0.05	0.94	0.06	0.73	0.06	0.62	0.07	0.7	0.07	0.67	0.06	0.45	0.08	0.48	0.08	0.43	0.08	0.67	0.08	0.62	0.07	0.63	0.07	0.32	0.08	0.31	0.08	0.29	0.07
1.78	0.03	1.13	0.05	1.07	0.05	1.16	0.05	0.95	0.06	0.75	0.06	0.63	0.07	0.69	0.07	0.68	0.06	0.46	0.08	0.47	0.08	0.44	0.08	0.68	0.08	0.63	0.07	0.63	0.08	0.33	0.08	0.32	0.08	0.3	0.07
1.79	0.03	1.15	0.05	1.08	0.05	1.17	0.05	0.96	0.06	0.74	0.06	0.64	0.07	0.7	0.07	0.69	0.06	0.45	0.08	0.48	0.08	0.45	0.08	0.69	0.08	0.62	0.07	0.64	0.08	0.34	0.08	0.31	0.08	0.29	0.07
1.81	0.03	1.16	0.05	1.09	0.05	1.18	0.05	0.97	0.06	0.75	0.06	0.65	0.07	0.69	0.07	0.69	0.07	0.46	0.08	0.49	0.08	0.46	0.08	0.68	0.08	0.63	0.07	0.65	0.08	0.33	0.08	0.32	0.08	0.3	0.07
1.82	0.03	1.17	0.05	1.1	0.05	1.19	0.05	0.97	0.07	0.76	0.06	0.64	0.07	0.7	0.07	0.68	0.07	0.47	0.08	0.49	0.09	0.45	0.08	0.69	0.08	0.64	0.07	0.64	0.08	0.34	0.08	0.33	0.08	0.31	0.07
1.83	0.04	1.18	0.05	1.11	0.05	1.2	0.05	0.99	0.07	0.75	0.06	0.65	0.07	0.71	0.07	0.69	0.07	0.48	0.08	0.5	0.09	0.46	0.08	0.7	0.08	0.65	0.07	0.65	0.08	0.35	0.08	0.32	0.08	0.3	0.07
1.85	0.04	1.19	0.05	1.12	0.05	1.21	0.05	1	0.07	0.76	0.06	0.66	0.07	0.72	0.07	0.71	0.07	0.47	0.08	0.49	0.09	0.47	0.08	0.69	0.08	0.66	0.07	0.66	0.08	0.34	0.08	0.33	0.08	0.31	0.07
1.86	0.04	1.2	0.05	1.13	0.05	1.22	0.05	1.01	0.07	0.77	0.06	0.65	0.07	0.73	0.07	0.72	0.07	0.48	0.08	0.5	0.09	0.46	0.08	0.7	0.08	0.67	0.07	0.65	0.08	0.35	0.08	0.32	0.08	0.3	0.07
1.88	0.04	1.21	0.05	1.14	0.05	1.23	0.05	1.02	0.07	0.78	0.06	0.66	0.07	0.74	0.07	0.73	0.07	0.47	0.08	0.49	0.09	0.47	0.08	0.7	0.09	0.66	0.07	0.66	0.08	0.35	0.09	0.33	0.08	0.31	0.07
1.89	0.04	1.2	0.05	1.15	0.05	1.24	0.05	1.01	0.07	0.79	0.06	0.67	0.07	0.74	0.08	0.74	0.07	0.48	0.08	0.5	0.09	0.46	0.08	0.71	0.09	0.67	0.07	0.67	0.08	0.34	0.09	0.32	0.08	0.3	0.07
1.9	0.04	1.21	0.05	1.16	0.05	1.25	0.05	1.02	0.07	0.8	0.07	0.68	0.07	0.75	0.08	0.75	0.07	0.48	0.09	0.51	0.09	0.47	0.08	0.7	0.09	0.68	0.07	0.68	0.08	0.35	0.09	0.33	0.08	0.31	0.07
1.91	0.04	1.22	0.05	1.18	0.05	1.25	0.06	1.03	0.07	0.81	0.07	0.67	0.07	0.74	0.08	0.76	0.07	0.49	0.09	0.52	0.09	0.46	0.08	0.71	0.09	0.68	0.08	0.69	0.08	0.36	0.09	0.32	0.08	0.31	0.08
1.93	0.04	1.23	0.05	1.19	0.06	1.26	0.06	1.05	0.07	0.8	0.07	0.68	0.07	0.75	0.08	0.77	0.07	0.5	0.09	0.51	0.09	0.47	0.08	0.72	0.09	0.69	0.08	0.68	0.08	0.35	0.09	0.33	0.08	0.32	0.08
1.94	0.04	1.24	0.05	1.2	0.06	1.27	0.06	1.06	0.07	0.82	0.07	0.69	0.07	0.76	0.08	0.76	0.07	0.49	0.09	0.52	0.09	0.48	0.08	0.73	0.09	0.68	0.08	0.69	0.08	0.36	0.09	0.32	0.08	0.31	0.08
1.95	0.04	1.25	0.05	1.21	0.06	1.28	0.06	1.07	0.07	0.83	0.07	0.7	0.07	0.77	0.08	0.77	0.07	0.5	0.09	0.51	0.09	0.49	0.08	0.74	0.09	0.69	0.08	0.68	0.08	0.35	0.09	0.33	0.08	0.32	0.08
1.97	0.04	1.26	0.06	1.22	0.06	1.29	0.06	1.08	0.07	0.84	0.07	0.71	0.07	0.78	0.08	0.77	0.08	0.51	0.09	0.52	0.09	0.49	0.09	0.75	0.09	0.7	0.08	0.69	0.08	0.36	0.09	0.33	0.09	0.33	0.08
1.98	0.04	1.28	0.06	1.23	0.06	1.3	0.06	1.09	0.07	0.85	0.07	0.71	0.08	0.79	0.08	0.78	0.08	0.52	0.09	0.53	0.09	0.48	0.09	0.76	0.09	0.71	0.08	0.69	0.09	0.37	0.09	0.34	0.09	0.32	0.08
2	0.04	1.29	0.06	1.25	0.06	1.31	0.06	1.1	0.07	0.86	0.07	0.72	0.08	0.8	0.08	0.79	0.08	0.51	0.1	0.52	0.09	0.49	0.09	0.77	0.09	0.72	0.08	0.7	0.09	0.36	0.09	0.33	0.09	0.33	0.08
2.02	0.04	1.3	0.06	1.27	0.06	1.32	0.06	1.11	0.07	0.87	0.07	0.73	0.08	0.81	0.08	0.78	0.08	0.53	0.1	0.53	0.09	0.5	0.09	0.76	0.09	0.71	0.08	0.71	0.09	0.37	0.09	0.34	0.09	0.32	0.08
2.03	0.04	1.31	0.06	1.28	0.06	1.33	0.06	1.12	0.07	0.88	0.07	0.74	0.08	0.82	0.08	0.79	0.08	0.52	0.1	0.52	0.09	0.49	0.09	0.77	0.09	0.72	0.08	0.7	0.09	0.38	0.09	0.33	0.09	0.33	0.08
2.04	0.04	1.32	0.06	1.29	0.06	1.34	0.06	1.13	0.07	0.89	0.07	0.73	0.08	0.82	0.09	0.8	0.08	0.53	0.1	0.53	0.09	0.5	0.09	0.76	0.09	0.71	0.08	0.71	0.09	0.38	0.1	0.34	0.09	0.34	0.09
2.06	0.04	1.33	0.06	1.3	0.06	1.35	0.06	1.14	0.07	0.9	0.07	0.74	0.08	0.83	0.09	0.81	0.08	0.54	0.1	0.54	0.09	0.51	0.09	0.77	0.1	0.72	0.08	0.72	0.09	0.39	0.1	0.35	0.09	0.33	0.09
2.07	0.04	1.35	0.06	1.31	0.06	1.36	0.06	1.15	0.08	0.91	0.07	0.75	0.08	0.84	0.09	0.82	0.08	0.55	0.1	0.53	0.09	0.52	0.09	0.78	0.1	0.73	0.08	0.73	0.09	0.4	0.1	0.34	0.09	0.34	0.09
2.08	0.04	1.36	0.06	1.32	0.06	1.37	0.06	1.16	0.08	0.92	0.08	0.76	0.08	0.85	0.09	0.81	0.08	0.54	0.1	0.53	0.1	0.51	0.09	0.79	0.1	0.74	0.08	0.72	0.09	0.39	0.1	0.35	0.09	0.35	0.09
2.09	0.04	1.37	0.06	1.33	0.06	1.38	0.06	1.17	0.08	0.91	0.08	0.77	0.08	0.86	0.09	0.82	0.08	0.55	0.1	0.54	0.1	0.5	0.09	0.8	0.1	0.76	0.08	0.73	0.09	0.4	0.1	0.36	0.09	0.34	0.09
2.11	0.04	1.39	0.06	1.34	0.06	1.39	0.06	1.19	0.08	0.93	0.08	0.76	0.08	0.87	0.09	0.83	0.08	0.54	0.1	0.55	0.1	0.51	0.09	0.81	0.1	0.76	0.09	0.74	0.09	0.39	0.1	0.35	0.09	0.35	0.09
2.12	0.04	1.4	0.06	1.35	0.06	1.4	0.06	1.2	0.08	0.94	0.08	0.77	0.08	0.88	0.09	0.84	0.08	0.55	0.1	0.56	0.1	0.52	0.09	0.8	0.1	0.77	0.09	0.75	0.09	0.4	0.1	0.34	0.09	0.34	0.09
2.13	0.04	1.41	0.06	1.37	0.06	1.41	0.06	1.21	0.08	0.95	0.08	0.78	0.08	0.89	0.09	0.85	0.08	0.54	0.1	0.55	0.1	0.53	0.09	0.81	0.1	0.78	0.09	0.74	0.09	0.39	0.1	0.35	0.09	0.35	0.09
2.15	0.04	1.42	0.06	1.38	0.06	1.42	0.06	1.22	0.08	0.96	0.08	0.77	0.09	0.9	0.09	0.84	0.08	0.55	0.1	0.56	0.1	0.52	0.09	0.82	0.1	0.77	0.09	0.75	0.09	0.4	0.1	0.36	0.09	0.36	0.09
2.17	0.04	1.43	0.06	1.39	0.06	1.43	0.06	1.23	0.08	0.97	0.08	0.78	0.09	0.91	0.09	0.85	0.08	0.56	0.1	0.57	0.1	0.53	0.09	0.83	0.1	0.78	0.09	0.76	0.09	0.39	0.1	0.35	0.09	0.35	0.09
2.18	0.04	1.44	0.06	1.4	0.06	1.44	0.06	1.24	0.08	0.98	0.08	0.79	0.09	0.91	0.1	0.85	0.09	0.55	0.1	0.58	0.1	0.53	0.1	0.82	0.1	0.79	0.09	0.77	0.09	0.4	0.1	0.36	0.1	0.36	0.09
2.19	0.04	1.45	0.06	1.41	0.06	1.45	0.06	1.25	0.08	0.99	0.08	0.8	0.09	0.92	0.1	0.86	0.09	0.56	0.1	0.57	0.1	0.54	0.1	0.83	0.1	0.8	0.09	0.77	0.1	0.41	0.1	0.35	0.1	0.37	0.09
2.21	0.04	1.46	0.06	1.43	0.07	1.46	0.07	1.26	0.08	1	0.08	0.79	0.09	0.93	0.1	0.87	0.09	0.55	0.1	0.58	0.1	0.55	0.1	0.84	0.1	0.81	0.09	0.78	0.1	0.41	0.11	0.36	0.1	0.36	0.09
2.23	0.04	1.47	0.06	1.45	0.07	1.47	0.07	1.27	0.08	1.01	0.08	0.81	0.09	0.94	0.1	0.88	0.09	0.56	0.11	0.59	0.1	0.56	0.1	0.84	0.11	0.82	0.09	0.79	0.1	0.42	0.11	0.37	0.1	0.35	0.09
2.24	0.04	1.48	0.06	1.46	0.07	1.48	0.07	1.28	0.08	1.02	0.08	0.82	0.09	0.95	0.1	0.89	0.09	0.57	0.11	0.59	0.11	0.57	0.1	0.85	0.11	0.83	0.1	0.78	0.1	0.43	0.11	0.36	0.1	0.36	0.09
2.26	0.04	1.49	0.06	1.47	0.07	1.49	0.07	1.29	0.08	1.03	0.08	0.81	0.09	0.96	0.1	0.9	0.09	0.58	0.11	0.58	0.11	0.56	0.1	0.86	0.11	0.84	0.1	0.79	0.1	0.42	0.11	0.37	0.1	0.37	0.09
2.27	0.04	1.5	0.06	1.48	0.07	1.5	0.07	1.3	0.08	1.04	0.09	0.82	0.09	0.95	0.1	0.91	0.09	0.59	0.11	0.59	0.11	0.57	0.1	0.85	0.11	0.83	0.1	0.8	0.1	0.43	0.11	0.38	0.1	0.36	0.09
2.28	0.04	1.51	0.07	1.49	0.07	1.51	0.07	1.31	0.08	1.06	0.09	0.83	0.09	0.96	0.1	0.92	0.09	0.58	0.11	0.6	0.11	0.56	0.1	0.86	0.11	0.84	0.1	0.81	0.1	0.44	0.11	0.37	0.1	0.37	0.09
2.3	0.04	1.52	0.07	1.5	0.07	1.52	0.07	1.32	0.08	1.07	0.09	0.84	0.09	0.97	0.1	0.93	0.09	0.59	0.11	0.59	0.11	0.57	0.1	0.87	0.11	0.83	0.1	0.8	0.1	0.43	0.11	0.38	0.1	0.37	0.1
2.31	0.04	1.53	0.07	1.51	0.07	1.53	0.07	1.33	0.08	1.09	0.09	0.83	0.09	0.98	0.1	0.94	0.1	0.6	0.12	0.6	0.11	0.58	0.1	0.88	0.11	0.84	0.1	0.81	0.1	0.44	0.12	0.37	0.1	0.36	0.1
2.32	0.04	1.54	0.07	1.52	0.07	1.54	0.07	1.34	0.09	1.08	0.09	0.84	0.09	0.99	0.1	0.95	0.1	0.61	0.12	0.61	0.11	0.58	0.11	0.89	0.11	0.85	0.1	0.82	0.1	0.43	0.12	0.38	0.1	0.37	0.1
2.33	0.04	1.56	0.07	1.53	0.07	1.55	0.07	1.35	0.09	1.09	0.09	0.85	0.09	0.98	0.1	0.96	0.1	0.62	0.12	0.62	0.11	0.59	0.11	0.9	0.11	0.86	0.1	0.83	0.1	0.44	0.12	0.37	0.1	0.36	0.1
2.34	0.05	1.57	0.07	1.54	0.07	1.57	0.07	1.36	0.09	1.1	0.09	0.86	0.09	0.99	0.11	0.97	0.1	0.61	0.12	0.61	0.11	0.58	0.11	0.91	0.11	0.85	0.1	0.84	0.1	0.43	0.12	0.38	0.1	0.37	0.1
2.35	0.05	1.58	0.07	1.55	0.07	1.58	0.07	1.37	0.09	1.11	0.09	0.85	0.09	1	0.11	0.98	0.1	0.62	0.12	0.62	0.11	0.59	0.11	0.9	0.11	0.86	0.1	0.83	0.11	0.44	0.12	0.38	0.11	0.38	0.1
2.37	0.05	1.59	0.07	1.56	0.07	1.59	0.07	1.39	0.09	1.12	0.09	0.86	0.09	1.01	0.11	0.99	0.1	0.63	0.12	0.63	0.11	0.6	0.11	0.9	0.12	0.87	0.1	0.84	0.11	0.45	0.12	0.39	0.11	0.39	0.1
2.38	0.05	1.61	0.07	1.58	0.07	1.6	0.07	1.4	0.09	1.13	0.09	0.86	0.1	1.02	0.11	1	0.1	0.62	0.12	0.62	0.11	0.59	0.11	0.91	0.12	0.88	0.1	0.85	0.11	0.44	0.12	0.38	0.11	0.38	0.1
2.39	0.05	1.62	0.07	1.59	0.07	1.61	0.07	1.41	0.09	1.14	0.09	0.87	0.1	1.03	0.11	1.01	0.1	0.63	0.12	0.63	0.11	0.6	0.11	0.92	0.12	0.87	0.1	0.84	0.11	0.45	0.12	0.39	0.11	0.39	0.1
2.41	0.05	1.63	0.07	1.6	0.07	1.62	0.07	1.42	0.09	1.15	0.09	0.88	0.1	1.02	0.11	1	0.1	0.64	0.12	0.64	0.11	0.59	0.11	0.93	0.12	0.88	0.1	0.85	0.11	0.44	0.12	0.38	0.11	0.38	0.1
2.42	0.05	1.64	0.07	1.61	0.07	1.64	0.07	1.44	0.09	1.16	0.09	0.89	0.1	1.03	0.11	1.01	0.1	0.63	0.12	0.64	0.12	0.6	0.11	0.94	0.12	0.89	0.1	0.86	0.11	0.46	0.12	0.39	0.11	0.39	0.1
2.44	0.05	1.65	0.07	1.63	0.07	1.65	0.07	1.45	0.09	1.17	0.09	0.88	0.1	1.04	0.11	1.01	0.11	0.64	0.12	0.63	0.12	0.61	0.11	0.93	0.12	0.89	0.11	0.87	0.11	0.45	0.12	0.38	0.11	0.4	0.1
2.46	0.05	1.66	0.07	1.64	0.07	1.66	0.07	1.46	0.09	1.18	0.09	0.89	0.1	1.05	0.11	1.02	0.11	0.63	0.12	0.64	0.12	0.62	0.11	0.94	0.12	0.88	0.11	0.86	0.11	0.46	0.12	0.39	0.11	0.39	0.11
2.47	0.05	1.67	0.07	1.65	0.07	1.67	0.08	1.47	0.09	1.18	0.1	0.9	0.1	1.06	0.11	1.03	0.11	0.64	0.12	0.63	0.12	0.61	0.11	0.95	0.12	0.89	0.11	0.87	0.11	0.47	0.12	0.4	0.11	0.4	0.11
2.48	0.05	1.68	0.07	1.66	0.08	1.68	0.08	1.48	0.09	1.19	0.1	0.91	0.1	1.07	0.11	1.04	0.11	0.65	0.12	0.64	0.12	0.62	0.11	0.94	0.12	0.9	0.11	0.88	0.11	0.46	0.12	0.41	0.11	0.39	0.11
2.5	0.05	1.69	0.07	1.67	0.08	1.69	0.08	1.49	0.09	1.2	0.1	0.9	0.1	1.07	0.12	1.05	0.11	0.65	0.13	0.65	0.12	0.63	0.11	0.95	0.12	0.91	0.11	0.87	0.11	0.48	0.13	0.4	0.11	0.4	0.11
2.51	0.05	1.7	0.07	1.68	0.08	1.7	0.08	1.5	0.09	1.21	0.1	0.91	0.1	1.08	0.12	1.06	0.11	0.64	0.13	0.64	0.12	0.62	0.11	0.96	0.12	0.92	0.11	0.88	0.11	0.47	0.13	0.41	0.11	0.41	0.11
2.52	0.05	1.71	0.07	1.69	0.08	1.71	0.08	1.52	0.09	1.22	0.1	0.92	0.1	1.09	0.12	1.07	0.11	0.65	0.13	0.65	0.12	0.64	0.11	0.97	0.12	0.93	0.11	0.89	0.11	0.48	0.13	0.4	0.11	0.42	0.11
2.54	0.05	1.72	0.07	1.7	0.08	1.73	0.08	1.53	0.09	1.23	0.1	0.93	0.1	1.1	0.12	1.08	0.11	0.66	0.13	0.66	0.12	0.63	0.11	0.97	0.13	0.92	0.11	0.9	0.11	0.49	0.13	0.41	0.11	0.41	0.11
2.55	0.05	1.73	0.07	1.71	0.08	1.74	0.08	1.53	0.1	1.24	0.1	0.92	0.1	1.11	0.12	1.09	0.11	0.65	0.13	0.67	0.12	0.64	0.12	0.98	0.13	0.93	0.11	0.89	0.11	0.5	0.13	0.42	0.11	0.42	0.11
2.56	0.05	1.74	0.08	1.72	0.08	1.75	0.08	1.54	0.1	1.25	0.1	0.93	0.1	1.1	0.12	1.08	0.11	0.66	0.13	0.68	0.12	0.65	0.12	0.97	0.13	0.94	0.11	0.9	0.11	0.5	0.14	0.41	0.11	0.41	0.11
2.57	0.05	1.75	0.08	1.73	0.08	1.76	0.08	1.55	0.1	1.26	0.1	0.94	0.1	1.11	0.12	1.09	0.11	0.67	0.13	0.67	0.13	0.64	0.12	0.98	0.13	0.95	0.11	0.89	0.11	0.49	0.14	0.42	0.12	0.42	0.11
2.59	0.05	1.76	0.08	1.74	0.08	1.78	0.08	1.56	0.1	1.27	0.1	0.93	0.1	1.12	0.12	1.1	0.11	0.66	0.13	0.68	0.13	0.65	0.12	0.99	0.13	0.96	0.11	0.91	0.11	0.5	0.14	0.43	0.12	0.41	0.11
2.6	0.05	1.75	0.08	1.75	0.08	1.79	0.08	1.57	0.1	1.28	0.1	0.94	0.11	1.13	0.12	1.11	0.12	0.67	0.13	0.69	0.13	0.64	0.12	1	0.13	0.96	0.12	0.91	0.12	0.51	0.14	0.42	0.12	0.42	0.11
2.61	0.05	1.76	0.08	1.76	0.08	1.8	0.08	1.58	0.1	1.29	0.1	0.95	0.11	1.14	0.12	1.13	0.12	0.68	0.13	0.68	0.13	0.66	0.12	1.01	0.13	0.97	0.12	0.92	0.12	0.5	0.14	0.41	0.12	0.42	0.12
2.62	0.05	1.78	0.08	1.78	0.08	1.81	0.08	1.59	0.1	1.3	0.1	0.96	0.11	1.15	0.12	1.12	0.12	0.67	0.13	0.69	0.13	0.67	0.12	1.02	0.13	0.98	0.12	0.93	0.12	0.51	0.14	0.42	0.12	0.43	0.12
2.63	0.05	1.79	0.08	1.79	0.08	1.82	0.08	1.6	0.1	1.31	0.1	0.95	0.11	1.16	0.12	1.13	0.12	0.68	0.13	0.68	0.13	0.68	0.12	1.03	0.13	0.99	0.12	0.94	0.12	0.52	0.14	0.43	0.12	0.44	0.12
2.64	0.05	1.8	0.08	1.8	0.08	1.83	0.08	1.61	0.1	1.32	0.1	0.96	0.11	1.16	0.13	1.14	0.12	0.69	0.13	0.69	0.13	0.69	0.13	1.02	0.13	1	0.12	0.96	0.12	0.51	0.14	0.42	0.12	0.43	0.12
2.66	0.05	1.82	0.08	1.82	0.08	1.84	0.08	1.63	0.1	1.33	0.1	0.97	0.11	1.17	0.13	1.15	0.12	0.69	0.14	0.7	0.13	0.7	0.13	1.03	0.13	0.99	0.12	0.95	0.12	0.52	0.14	0.43	0.12	0.44	0.12
2.67	0.05	1.83	0.08	1.83	0.08	1.85	0.08	1.64	0.1	1.34	0.1	0.98	0.11	1.16	0.13	1.16	0.12	0.68	0.14	0.69	0.13	0.71	0.13	1.03	0.14	1	0.12	0.96	0.12	0.51	0.14	0.43	0.13	0.43	0.12
2.69	0.05	1.84	0.08	1.84	0.08	1.86	0.08	1.65	0.1	1.35	0.11	0.99	0.11	1.17	0.13	1.17	0.12	0.69	0.14	0.7	0.13	0.7	0.13	1.04	0.14	1.01	0.12	0.97	0.12	0.52	0.14	0.44	0.13	0.44	0.12
2.7	0.05	1.85	0.08	1.85	0.08	1.87	0.08	1.66	0.1	1.36	0.11	1	0.11	1.18	0.13	1.18	0.12	0.68	0.14	0.69	0.13	0.69	0.13	1.05	0.14	1	0.12	0.97	0.13	0.53	0.14	0.43	0.13	0.43	0.12
2.72	0.05	1.86	0.08	1.86	0.08	1.88	0.08	1.67	0.1	1.37	0.11	0.99	0.11	1.19	0.13	1.19	0.12	0.69	0.14	0.7	0.13	0.7	0.13	1.06	0.14	1.01	0.12	0.98	0.13	0.52	0.14	0.44	0.13	0.44	0.12
2.73	0.05	1.87	0.08	1.87	0.08	1.88	0.09	1.68	0.1	1.38	0.11	1	0.11	1.2	0.13	1.18	0.12	0.7	0.14	0.71	0.13	0.71	0.13	1.07	0.14	1.02	0.12	0.97	0.13	0.53	0.14	0.45	0.13	0.45	0.12
2.75	0.05	1.88	0.08	1.88	0.08	1.9	0.09	1.69	0.1	1.39	0.11	1.01	0.11	1.19	0.13	1.19	0.13	0.69	0.14	0.72	0.13	0.72	0.13	1.08	0.14	1.03	0.12	0.98	0.13	0.53	0.15	0.44	0.13	0.44	0.12
2.76	0.05	1.89	0.08	1.89	0.09	1.92	0.09	1.7	0.1	1.4	0.11	1.02	0.12	1.2	0.13	1.2	0.13	0.7	0.14	0.72	0.14	0.71	0.13	1.07	0.14	1.03	0.13	0.99	0.13	0.54	0.15	0.45	0.13	0.45	0.12
2.78	0.05	1.9	0.08	1.9	0.09	1.93	0.09	1.71	0.1	1.41	0.11	1.03	0.12	1.21	0.13	1.19	0.13	0.71	0.14	0.73	0.14	0.72	0.13	1.08	0.14	1.04	0.13	1	0.13	0.53	0.15	0.44	0.13	0.45	0.13
2.79	0.06	1.91	0.08	1.92	0.09	1.94	0.09	1.72	0.1	1.42	0.11	1.04	0.12	1.22	0.13	1.2	0.13	0.7	0.14	0.72	0.14	0.73	0.13	1.09	0.14	1.05	0.13	1.01	0.13	0.54	0.15	0.45	0.13	0.46	0.13
2.8	0.06	1.93	0.08	1.93	0.09	1.95	0.09	1.74	0.1	1.43	0.11	1.05	0.12	1.23	0.13	1.21	0.13	0.71	0.14	0.73	0.14	0.73	0.14	1.1	0.14	1.06	0.13	1.02	0.13	0.53	0.15	0.44	0.13	0.45	0.13
2.81	0.06	1.94	0.08	1.94	0.09	1.97	0.09	1.74	0.11	1.44	0.11	1.04	0.12	1.24	0.13	1.2	0.13	0.72	0.14	0.74	0.14	0.74	0.14	1.09	0.14	1.07	0.13	1.03	0.13	0.54	0.15	0.45	0.13	0.46	0.13
2.83	0.06	1.95	0.08	1.95	0.09	1.98	0.09	1.75	0.11	1.45	0.11	1.05	0.12	1.24	0.14	1.21	0.13	0.71	0.14	0.73	0.14	0.76	0.14	1.1	0.14	1.06	0.13	1.02	0.13	0.55	0.15	0.44	0.13	0.47	0.13
2.85	0.06	1.96	0.08	1.96	0.09	2	0.09	1.76	0.11	1.46	0.11	1.06	0.12	1.25	0.14	1.22	0.13	0.72	0.14	0.74	0.14	0.75	0.14	1.11	0.15	1.07	0.13	1.03	0.13	0.54	0.15	0.45	0.13	0.48	0.13
2.86	0.06	1.98	0.08	1.97	0.09	2.01	0.09	1.77	0.11	1.47	0.11	1.07	0.12	1.26	0.14	1.23	0.13	0.72	0.15	0.73	0.14	0.76	0.14	1.12	0.15	1.08	0.13	1.02	0.13	0.53	0.15	0.46	0.13	0.47	0.13
2.88	0.06	1.99	0.09	1.98	0.09	2.02	0.09	1.78	0.11	1.48	0.11	1.08	0.12	1.25	0.14	1.24	0.13	0.73	0.15	0.74	0.14	0.77	0.14	1.13	0.15	1.07	0.13	1.04	0.13	0.54	0.15	0.45	0.13	0.48	0.13
2.89	0.06	2	0.09	1.99	0.09	2.03	0.09	1.79	0.11	1.49	0.11	1.07	0.12	1.26	0.14	1.23	0.13	0.72	0.15	0.75	0.14	0.76	0.14	1.14	0.15	1.09	0.13	1.03	0.13	0.53	0.15	0.46	0.13	0.47	0.13
2.9	0.06	2.01	0.09	2	0.09	2.04	0.09	1.8	0.11	1.5	0.11	1.08	0.12	1.27	0.14	1.24	0.13	0.73	0.15	0.74	0.14	0.77	0.14	1.15	0.15	1.09	0.14	1.04	0.14	0.54	0.15	0.47	0.14	0.48	0.13
2.91	0.06	2.03	0.09	2.01	0.09	2.05	0.09	1.81	0.11	1.51	0.12	1.09	0.12	1.28	0.14	1.25	0.13	0.74	0.15	0.75	0.14	0.76	0.14	1.14	0.15	1.1	0.14	1.05	0.14	0.55	0.15	0.48	0.14	0.48	0.14
2.93	0.06	2.04	0.09	2.03	0.09	2.06	0.09	1.83	0.11	1.52	0.12	1.1	0.12	1.29	0.14	1.26	0.13	0.75	0.15	0.76	0.14	0.77	0.14	1.15	0.15	1.11	0.14	1.06	0.14	0.55	0.16	0.47	0.14	0.49	0.14
2.94	0.06	2.05	0.09	2.04	0.09	2.07	0.09	1.84	0.11	1.53	0.12	1.11	0.12	1.3	0.14	1.27	0.13	0.76	0.15	0.77	0.14	0.78	0.14	1.16	0.15	1.12	0.14	1.05	0.14	0.56	0.16	0.48	0.14	0.48	0.14
2.96	0.06	2.06	0.09	2.05	0.09	2.08	0.09	1.85	0.11	1.54	0.12	1.11	0.13	1.31	0.14	1.28	0.13	0.75	0.15	0.76	0.14	0.78	0.15	1.15	0.15	1.13	0.14	1.06	0.14	0.55	0.16	0.49	0.14	0.49	0.14
2.97	0.06	2.08	0.09	2.06	0.09	2.09	0.09	1.86	0.11	1.56	0.12	1.1	0.13	1.32	0.14	1.28	0.14	0.76	0.15	0.77	0.14	0.77	0.15	1.16	0.15	1.14	0.14	1.07	0.14	0.56	0.16	0.48	0.14	0.48	0.14
2.98	0.06	2.09	0.09	2.07	0.09	2.09	0.1	1.88	0.11	1.55	0.12	1.11	0.13	1.32	0.15	1.27	0.14	0.77	0.15	0.78	0.15	0.78	0.15	1.15	0.15	1.13	0.14	1.08	0.14	0.55	0.16	0.49	0.14	0.49	0.14
2.99	0.06	2.11	0.09	2.08	0.09	2.1	0.1	1.89	0.11	1.56	0.12	1.12	0.13	1.33	0.15	1.28	0.14	0.77	0.16	0.79	0.15	0.79	0.15	1.16	0.15	1.14	0.14	1.07	0.14	0.56	0.16	0.49	0.15	0.5	0.14
3	0.06	2.12	0.09	2.09	0.09	2.11	0.1	1.91	0.11	1.57	0.12	1.13	0.13	1.34	0.15	1.29	0.14	0.78	0.16	0.8	0.15	0.8	0.15	1.17	0.15	1.15	0.14	1.08	0.14	0.57	0.16	0.5	0.15	0.49	0.14
3.01	0.06	2.13	0.09	2.08	0.09	2.12	0.1	1.92	0.11	1.58	0.12	1.14	0.13	1.35	0.15	1.3	0.14	0.77	0.16	0.79	0.15	0.79	0.15	1.17	0.16	1.16	0.14	1.09	0.14	0.56	0.16	0.49	0.15	0.5	0.14
3.02	0.06	2.15	0.09	2.1	0.09	2.13	0.1	1.93	0.11	1.59	0.12	1.15	0.13	1.34	0.15	1.31	0.14	0.78	0.16	0.8	0.15	0.8	0.15	1.18	0.16	1.17	0.15	1.08	0.14	0.57	0.16	0.5	0.15	0.49	0.14
3.03	0.06	2.17	0.09	2.11	0.09	2.15	0.1	1.94	0.11	1.6	0.12	1.14	0.13	1.35	0.15	1.3	0.14	0.77	0.16	0.81	0.15	0.79	0.15	1.17	0.16	1.16	0.15	1.09	0.14	0.58	0.16	0.49	0.15	0.5	0.14
3.04	0.06	2.19	0.09	2.12	0.09	2.16	0.1	1.95	0.12	1.61	0.12	1.16	0.13	1.36	0.15	1.31	0.14	0.78	0.16	0.8	0.15	0.8	0.15	1.18	0.16	1.17	0.15	1.1	0.14	0.57	0.16	0.5	0.15	0.51	0.14
3.05	0.06	2.2	0.09	2.13	0.09	2.17	0.1	1.96	0.12	1.62	0.12	1.15	0.13	1.37	0.15	1.32	0.14	0.79	0.16	0.81	0.15	0.81	0.15	1.19	0.16	1.18	0.15	1.11	0.14	0.58	0.16	0.51	0.15	0.5	0.14
3.06	0.06	2.21	0.09	2.13	0.1	2.18	0.1	1.97	0.12	1.63	0.12	1.16	0.13	1.38	0.15	1.33	0.14	0.78	0.16	0.82	0.15	0.82	0.15	1.2	0.16	1.19	0.15	1.1	0.14	0.58	0.17	0.5	0.15	0.51	0.14
3.07	0.06	2.22	0.09	2.14	0.1	2.19	0.1	1.98	0.12	1.64	0.12	1.17	0.13	1.37	0.15	1.32	0.14	0.79	0.16	0.81	0.15	0.81	0.15	1.21	0.16	1.2	0.15	1.11	0.15	0.59	0.17	0.51	0.15	0.5	0.15
3.08	0.06	2.23	0.09	2.15	0.1	2.2	0.1	1.99	0.12	1.65	0.12	1.18	0.13	1.38	0.15	1.33	0.14	0.8	0.16	0.82	0.15	0.82	0.15	1.22	0.16	1.21	0.15	1.12	0.15	0.58	0.17	0.52	0.15	0.51	0.15
3.1	0.06	2.23	0.1	2.16	0.1	2.21	0.1	2	0.12	1.66	0.12	1.19	0.13	1.39	0.15	1.34	0.14	0.81	0.16	0.82	0.16	0.81	0.15	1.21	0.16	1.22	0.15	1.13	0.15	0.59	0.17	0.53	0.15	0.52	0.15
3.11	0.06	2.25	0.1	2.17	0.1	2.22	0.1	2.01	0.12	1.67	0.12	1.19	0.14	1.4	0.15	1.35	0.14	0.8	0.16	0.83	0.16	0.82	0.15	1.22	0.16	1.23	0.15	1.12	0.15	0.58	0.17	0.52	0.16	0.51	0.15
3.12	0.06	2.26	0.1	2.19	0.1	2.23	0.1	2.02	0.12	1.68	0.12	1.18	0.14	1.4	0.16	1.35	0.15	0.81	0.17	0.84	0.16	0.82	0.16	1.21	0.16	1.24	0.15	1.13	0.15	0.59	0.17	0.53	0.16	0.52	0.15
3.13	0.06	2.27	0.1	2.2	0.1	2.24	0.1	2.03	0.12	1.67	0.12	1.19	0.14	1.41	0.16	1.36	0.15	0.8	0.17	0.85	0.16	0.83	0.16	1.22	0.16	1.24	0.16	1.14	0.15	0.6	0.17	0.54	0.16	0.53	0.15
3.14	0.06	2.28	0.1	2.21	0.1	2.25	0.1	2.04	0.12	1.68	0.12	1.2	0.14	1.42	0.16	1.37	0.15	0.81	0.17	0.84	0.16	0.84	0.16	1.23	0.16	1.23	0.16	1.15	0.15	0.59	0.17	0.55	0.16	0.52	0.15
3.15	0.06	2.3	0.1	2.22	0.1	2.26	0.1	2.05	0.12	1.69	0.13	1.21	0.14	1.43	0.16	1.38	0.15	0.82	0.17	0.85	0.16	0.85	0.16	1.22	0.16	1.24	0.16	1.14	0.15	0.6	0.17	0.54	0.16	0.53	0.15
3.16	0.06	2.32	0.1	2.23	0.1	2.27	0.1	2.06	0.12	1.7	0.13	1.2	0.14	1.44	0.16	1.37	0.15	0.81	0.17	0.84	0.16	0.84	0.16	1.23	0.16	1.23	0.16	1.15	0.15	0.61	0.17	0.53	0.16	0.52	0.15
3.17	0.06	2.33	0.1	2.24	0.1	2.28	0.1	2.08	0.12	1.71	0.13	1.21	0.14	1.45	0.16	1.38	0.15	0.82	0.17	0.86	0.16	0.85	0.16	1.23	0.17	1.24	0.16	1.16	0.15	0.6	0.17	0.54	0.16	0.53	0.15
3.19	0.06	2.34	0.1	2.25	0.1	2.29	0.1	2.09	0.12	1.72	0.13	1.22	0.14	1.46	0.16	1.39	0.15	0.83	0.17	0.85	0.16	0.86	0.16	1.24	0.17	1.25	0.16	1.17	0.15	0.61	0.17	0.55	0.16	0.52	0.15
3.19	0.07	2.35	0.1	2.26	0.1	2.29	0.11	2.11	0.12	1.73	0.13	1.23	0.14	1.47	0.16	1.4	0.15	0.82	0.17	0.86	0.16	0.85	0.16	1.25	0.17	1.24	0.16	1.16	0.15	0.62	0.17	0.55	0.17	0.53	0.15
3.2	0.07	2.36	0.1	2.27	0.1	2.3	0.11	2.12	0.12	1.74	0.13	1.22	0.14	1.48	0.16	1.41	0.15	0.83	0.17	0.87	0.16	0.86	0.16	1.24	0.17	1.25	0.16	1.17	0.15	0.61	0.17	0.54	0.17	0.52	0.15
3.22	0.07	2.37	0.1	2.28	0.1	2.31	0.11	2.14	0.12	1.75	0.13	1.24	0.14	1.49	0.16	1.42	0.15	0.84	0.17	0.86	0.16	0.87	0.16	1.25	0.17	1.26	0.16	1.18	0.16	0.62	0.17	0.53	0.17	0.53	0.15
3.23	0.07	2.38	0.1	2.3	0.1	2.32	0.11	2.15	0.12	1.76	0.13	1.25	0.14	1.49	0.17	1.43	0.15	0.83	0.17	0.87	0.16	0.86	0.16	1.26	0.17	1.25	0.16	1.19	0.16	0.61	0.17	0.55	0.17	0.54	0.15
3.24	0.07	2.39	0.1	2.31	0.1	2.33	0.11	2.16	0.12	1.78	0.13	1.26	0.14	1.5	0.17	1.44	0.15	0.84	0.17	0.87	0.17	0.87	0.16	1.27	0.17	1.26	0.16	1.2	0.16	0.61	0.18	0.54	0.17	0.54	0.16
3.25	0.07	2.41	0.1	2.32	0.1	2.34	0.11	2.17	0.13	1.79	0.13	1.26	0.15	1.49	0.17	1.44	0.16	0.85	0.17	0.88	0.17	0.87	0.17	1.26	0.17	1.27	0.16	1.21	0.16	0.62	0.18	0.55	0.17	0.55	0.16
3.26	0.07	2.42	0.1	2.33	0.1	2.35	0.11	2.18	0.13	1.8	0.13	1.27	0.15	1.5	0.17	1.43	0.16	0.84	0.17	0.87	0.17	0.88	0.17	1.27	0.17	1.26	0.16	1.22	0.16	0.63	0.18	0.56	0.17	0.54	0.16
3.28	0.07	2.44	0.1	2.34	0.1	2.36	0.11	2.19	0.13	1.81	0.13	1.26	0.15	1.51	0.17	1.45	0.16	0.85	0.18	0.88	0.17	0.89	0.17	1.28	0.17	1.27	0.16	1.21	0.16	0.62	0.18	0.55	0.17	0.55	0.16
3.29	0.07	2.45	0.1	2.36	0.1	2.37	0.11	2.2	0.13	1.82	0.13	1.27	0.15	1.52	0.17	1.46	0.16	0.86	0.18	0.89	0.17	0.88	0.17	1.29	0.17	1.28	0.16	1.22	0.16	0.63	0.18	0.56	0.17	0.54	0.16
3.31	0.07	2.46	0.1	2.37	0.1	2.38	0.11	2.21	0.13	1.83	0.13	1.28	0.15	1.53	0.17	1.47	0.16	0.85	0.18	0.9	0.17	0.89	0.17	1.28	0.17	1.29	0.16	1.24	0.16	0.62	0.18	0.55	0.17	0.55	0.16
3.32	0.07	2.47	0.1	2.37	0.11	2.39	0.11	2.22	0.13	1.84	0.13	1.29	0.15	1.54	0.17	1.48	0.16	0.86	0.18	0.89	0.17	0.88	0.17	1.29	0.17	1.3	0.16	1.23	0.16	0.63	0.18	0.57	0.17	0.54	0.16
3.33	0.07	2.48	0.1	2.38	0.11	2.4	0.11	2.23	0.13	1.86	0.13	1.28	0.15	1.55	0.17	1.49	0.16	0.87	0.18	0.9	0.17	0.89	0.17	1.3	0.17	1.3	0.17	1.24	0.16	0.64	0.18	0.58	0.17	0.55	0.16
3.34	0.07	2.49	0.1	2.39	0.11	2.41	0.11	2.25	0.13	1.87	0.13	1.29	0.15	1.56	0.17	1.48	0.16	0.86	0.18	0.89	0.17	0.9	0.17	1.3	0.18	1.31	0.17	1.25	0.16	0.63	0.18	0.58	0.18	0.56	0.16
3.35	0.07	2.5	0.11	2.4	0.11	2.42	0.11	2.26	0.13	1.88	0.13	1.3	0.15	1.55	0.17	1.49	0.16	0.87	0.18	0.9	0.17	0.91	0.17	1.31	0.18	1.32	0.17	1.24	0.16	0.64	0.18	0.57	0.18	0.55	0.16
3.36	0.07	2.51	0.11	2.41	0.11	2.43	0.11	2.27	0.13	1.88	0.14	1.31	0.15	1.56	0.17	1.5	0.16	0.88	0.18	0.89	0.17	0.9	0.17	1.32	0.18	1.33	0.17	1.25	0.16	0.63	0.18	0.58	0.18	0.56	0.16
3.37	0.07	2.52	0.11	2.42	0.11	2.44	0.11	2.28	0.13	1.89	0.14	1.3	0.15	1.57	0.17	1.51	0.16	0.87	0.18	0.9	0.17	0.91	0.17	1.31	0.18	1.32	0.17	1.25	0.17	0.64	0.19	0.59	0.18	0.57	0.16
3.38	0.07	2.53	0.11	2.43	0.11	2.45	0.11	2.29	0.13	1.9	0.14	1.31	0.15	1.58	0.18	1.52	0.16	0.88	0.18	0.91	0.17	0.92	0.17	1.32	0.18	1.33	0.17	1.26	0.17	0.65	0.19	0.58	0.18	0.56	0.16
3.4	0.07	2.54	0.11	2.45	0.11	2.46	0.11	2.31	0.13	1.91	0.14	1.32	0.15	1.57	0.18	1.53	0.17	0.89	0.18	0.92	0.17	0.92	0.18	1.33	0.18	1.34	0.17	1.25	0.17	0.64	0.19	0.59	0.18	0.57	0.16
3.41	0.07	2.55	0.11	2.46	0.11	2.47	0.11	2.32	0.13	1.92	0.14	1.33	0.15	1.58	0.18	1.52	0.17	0.88	0.18	0.92	0.18	0.93	0.18	1.32	0.18	1.35	0.17	1.26	0.17	0.65	0.19	0.6	0.18	0.56	0.16
3.42	0.07	2.56	0.11	2.47	0.11	2.48	0.11	2.33	0.13	1.93	0.14	1.34	0.15	1.59	0.18	1.53	0.17	0.89	0.18	0.91	0.18	0.92	0.18	1.33	0.18	1.34	0.17	1.27	0.17	0.64	0.19	0.6	0.19	0.57	0.16
3.43	0.07	2.57	0.11	2.48	0.11	2.49	0.11	2.34	0.13	1.95	0.14	1.33	0.15	1.6	0.18	1.54	0.17	0.89	0.19	0.92	0.18	0.93	0.18	1.34	0.18	1.35	0.17	1.26	0.17	0.65	0.19	0.59	0.19	0.56	0.16
3.45	0.07	2.58	0.11	2.5	0.11	2.5	0.12	2.35	0.13	1.96	0.14	1.34	0.16	1.61	0.18	1.55	0.17	0.9	0.19	0.93	0.18	0.94	0.18	1.33	0.18	1.36	0.17	1.27	0.17	0.64	0.19	0.6	0.19	0.57	0.17
3.46	0.07	2.59	0.11	2.51	0.11	2.51	0.12	2.36	0.13	1.97	0.14	1.35	0.16	1.62	0.18	1.56	0.17	0.89	0.19	0.94	0.18	0.95	0.18	1.34	0.18	1.35	0.17	1.28	0.17	0.65	0.19	0.61	0.19	0.58	0.17
3.47	0.07	2.6	0.11	2.52	0.11	2.52	0.12	2.37	0.13	1.98	0.14	1.36	0.16	1.63	0.18	1.55	0.17	0.9	0.19	0.95	0.18	0.96	0.18	1.35	0.18	1.36	0.17	1.29	0.17	0.66	0.19	0.62	0.19	0.57	0.17
3.48	0.07	2.61	0.11	2.53	0.11	2.53	0.12	2.38	0.13	1.99	0.14	1.37	0.16	1.62	0.18	1.56	0.17	0.91	0.19	0.94	0.18	0.95	0.18	1.34	0.18	1.37	0.18	1.3	0.17	0.67	0.19	0.61	0.19	0.58	0.17
3.49	0.07	2.62	0.11	2.54	0.11	2.54	0.12	2.38	0.14	2	0.14	1.36	0.16	1.63	0.18	1.57	0.17	0.9	0.19	0.95	0.18	0.96	0.18	1.35	0.18	1.36	0.18	1.31	0.18	0.66	0.19	0.62	0.19	0.57	0.17
3.5	0.07	2.64	0.11	2.56	0.11	2.55	0.12	2.39	0.14	2.02	0.14	1.37	0.16	1.64	0.18	1.58	0.17	0.91	0.19	0.96	0.18	0.95	0.18	1.36	0.18	1.37	0.18	1.3	0.18	0.67	0.19	0.61	0.19	0.58	0.17
3.51	0.07	2.65	0.11	2.57	0.11	2.56	0.12	2.4	0.14	2.03	0.14	1.36	0.16	1.65	0.18	1.57	0.17	0.9	0.19	0.95	0.18	0.96	0.18	1.37	0.18	1.38	0.18	1.31	0.18	0.67	0.2	0.62	0.19	0.59	0.17
3.52	0.07	2.66	0.11	2.58	0.11	2.55	0.12	2.41	0.14	2.04	0.14	1.38	0.16	1.65	0.19	1.58	0.17	0.91	0.19	0.96	0.18	0.96	0.19	1.37	0.19	1.39	0.18	1.32	0.18	0.68	0.2	0.62	0.2	0.58	0.17
3.53	0.07	2.67	0.11	2.59	0.11	2.56	0.12	2.42	0.14	2.05	0.14	1.39	0.16	1.66	0.19	1.59	0.17	0.92	0.19	0.96	0.19	0.97	0.19	1.36	0.19	1.4	0.18	1.33	0.18	0.67	0.2	0.63	0.2	0.59	0.17
3.54	0.07	2.68	0.11	2.6	0.11	2.58	0.12	2.43	0.14	2.06	0.14	1.38	0.16	1.67	0.19	1.6	0.17	0.91	0.19	0.97	0.19	0.98	0.19	1.37	0.19	1.39	0.18	1.32	0.18	0.68	0.2	0.62	0.2	0.58	0.17
3.56	0.08	2.69	0.11	2.61	0.12	2.59	0.12	2.44	0.14	2.07	0.14	1.39	0.16	1.68	0.19	1.6	0.18	0.92	0.19	0.98	0.19	0.97	0.19	1.38	0.19	1.4	0.18	1.33	0.18	0.67	0.2	0.63	0.2	0.59	0.17
3.57	0.08	2.7	0.11	2.62	0.12	2.6	0.12	2.45	0.14	2.08	0.14	1.4	0.16	1.69	0.19	1.61	0.18	0.92	0.2	0.99	0.19	0.98	0.19	1.39	0.19	1.39	0.18	1.34	0.18	0.68	0.2	0.64	0.2	0.58	0.17
3.58	0.08	2.71	0.11	2.63	0.12	2.61	0.12	2.46	0.14	2.08	0.15	1.41	0.16	1.7	0.19	1.62	0.18	0.93	0.2	0.98	0.19	0.99	0.19	1.38	0.19	1.4	0.18	1.35	0.18	0.67	0.2	0.63	0.2	0.59	0.17
3.6	0.08	2.72	0.11	2.64	0.12	2.63	0.12	2.47	0.14	2.09	0.15	1.42	0.16	1.71	0.19	1.63	0.18	0.94	0.2	0.99	0.19	1	0.19	1.39	0.19	1.41	0.18	1.36	0.18	0.68	0.2	0.64	0.2	0.6	0.18
3.61	0.08	2.74	0.11	2.65	0.12	2.64	0.12	2.48	0.14	2.1	0.15	1.42	0.17	1.72	0.19	1.64	0.18	0.93	0.2	1	0.19	0.99	0.19	1.4	0.19	1.42	0.18	1.37	0.18	0.69	0.2	0.63	0.2	0.61	0.18
3.62	0.08	2.75	0.12	2.66	0.12	2.65	0.12	2.49	0.14	2.12	0.15	1.43	0.17	1.73	0.19	1.65	0.18	0.94	0.2	1.01	0.19	1	0.19	1.39	0.19	1.41	0.18	1.36	0.18	0.68	0.2	0.64	0.2	0.6	0.18
3.63	0.08	2.76	0.12	2.67	0.12	2.66	0.12	2.51	0.14	2.13	0.15	1.44	0.17	1.72	0.19	1.66	0.18	0.93	0.2	1	0.19	1.01	0.19	1.4	0.19	1.43	0.18	1.37	0.18	0.69	0.2	0.63	0.2	0.59	0.18
3.64	0.08	2.78	0.12	2.69	0.12	2.67	0.12	2.52	0.14	2.14	0.15	1.43	0.17	1.74	0.19	1.65	0.18	0.94	0.2	1.01	0.19	1.01	0.2	1.41	0.19	1.42	0.18	1.38	0.18	0.7	0.2	0.64	0.2	0.6	0.18
3.65	0.08	2.79	0.12	2.7	0.12	2.68	0.12	2.53	0.14	2.15	0.15	1.44	0.17	1.73	0.19	1.66	0.18	0.95	0.2	1.01	0.2	1.02	0.2	1.4	0.19	1.44	0.18	1.38	0.19	0.69	0.21	0.63	0.2	0.61	0.18
3.66	0.08	2.8	0.12	2.72	0.12	2.69	0.13	2.54	0.14	2.16	0.15	1.45	0.17	1.74	0.19	1.67	0.18	0.94	0.2	1.02	0.2	1.03	0.2	1.41	0.19	1.43	0.18	1.39	0.19	0.7	0.21	0.64	0.2	0.6	0.18
3.67	0.08	2.81	0.12	2.73	0.12	2.7	0.13	2.55	0.14	2.17	0.15	1.46	0.17	1.74	0.2	1.66	0.18	0.95	0.2	1.01	0.2	1.04	0.2	1.42	0.19	1.44	0.19	1.4	0.19	0.69	0.21	0.63	0.2	0.61	0.18
3.69	0.08	2.82	0.12	2.74	0.12	2.71	0.13	2.56	0.14	2.18	0.15	1.47	0.17	1.75	0.2	1.67	0.18	0.96	0.2	1.02	0.2	1.03	0.2	1.43	0.19	1.45	0.19	1.39	0.19	0.7	0.21	0.64	0.2	0.6	0.18
3.71	0.08	2.83	0.12	2.75	0.12	2.72	0.13	2.57	0.14	2.19	0.15	1.48	0.17	1.76	0.2	1.68	0.18	0.96	0.21	1.01	0.2	1.04	0.2	1.44	0.19	1.46	0.19	1.4	0.19	0.71	0.21	0.65	0.2	0.61	0.18
3.72	0.08	2.84	0.12	2.76	0.12	2.73	0.13	2.58	0.14	2.21	0.15	1.47	0.17	1.77	0.2	1.69	0.18	0.97	0.21	1.02	0.2	1.05	0.2	1.44	0.2	1.45	0.19	1.39	0.19	0.7	0.21	0.64	0.2	0.62	0.18
3.73	0.08	2.85	0.12	2.77	0.12	2.74	0.13	2.59	0.14	2.22	0.15	1.48	0.17	1.76	0.2	1.68	0.18	0.98	0.21	1.03	0.2	1.06	0.2	1.43	0.2	1.46	0.19	1.4	0.19	0.71	0.21	0.65	0.2	0.61	0.18
3.74	0.08	2.86	0.12	2.78	0.12	2.75	0.13	2.59	0.15	2.23	0.15	1.49	0.17	1.77	0.2	1.69	0.18	0.99	0.21	1.02	0.2	1.05	0.2	1.44	0.2	1.47	0.19	1.41	0.19	0.72	0.21	0.64	0.2	0.62	0.18
3.75	0.08	2.87	0.12	2.79	0.12	2.77	0.13	2.6	0.15	2.24	0.15	1.49	0.18	1.78	0.2	1.69	0.19	1	0.21	1.03	0.2	1.06	0.2	1.45	0.2	1.46	0.19	1.42	0.19	0.71	0.21	0.65	0.2	0.62	0.19
3.76	0.08	2.88	0.12	2.8	0.12	2.79	0.13	2.61	0.15	2.25	0.15	1.5	0.18	1.77	0.2	1.7	0.19	0.99	0.21	1.02	0.2	1.05	0.2	1.46	0.2	1.47	0.19	1.41	0.19	0.7	0.21	0.66	0.2	0.63	0.19
3.77	0.08	2.89	0.12	2.81	0.12	2.8	0.13	2.62	0.15	2.26	0.15	1.51	0.18	1.78	0.2	1.71	0.19	1	0.21	1.03	0.2	1.06	0.2	1.45	0.2	1.48	0.19	1.42	0.19	0.71	0.21	0.65	0.2	0.62	0.19
3.79	0.08	2.9	0.12	2.83	0.12	2.81	0.13	2.63	0.15	2.27	0.15	1.5	0.18	1.79	0.2	1.72	0.19	0.99	0.21	1.04	0.2	1.06	0.21	1.46	0.2	1.49	0.19	1.43	0.19	0.72	0.21	0.66	0.2	0.63	0.19
3.8	0.08	2.92	0.12	2.85	0.13	2.83	0.13	2.64	0.15	2.28	0.15	1.51	0.18	1.8	0.2	1.73	0.19	1	0.21	1.03	0.2	1.07	0.21	1.47	0.2	1.5	0.19	1.44	0.19	0.71	0.21	0.65	0.21	0.62	0.19
3.81	0.08	2.93	0.12	2.86	0.13	2.84	0.13	2.65	0.15	2.29	0.16	1.52	0.18	1.79	0.2	1.74	0.19	1.01	0.21	1.04	0.2	1.08	0.21	1.46	0.2	1.49	0.19	1.45	0.19	0.72	0.21	0.66	0.21	0.63	0.19
3.82	0.08	2.94	0.12	2.87	0.13	2.85	0.13	2.66	0.15	2.3	0.16	1.53	0.18	1.8	0.2	1.73	0.19	1.01	0.22	1.05	0.2	1.07	0.21	1.47	0.2	1.5	0.2	1.44	0.19	0.72	0.22	0.65	0.21	0.64	0.19
3.84	0.08	2.95	0.12	2.89	0.13	2.87	0.13	2.67	0.15	2.31	0.16	1.54	0.18	1.81	0.2	1.74	0.19	1.02	0.22	1.06	0.2	1.08	0.21	1.48	0.2	1.51	0.2	1.45	0.2	0.73	0.22	0.66	0.21	0.65	0.19
3.85	0.08	2.96	0.12	2.9	0.13	2.88	0.13	2.69	0.15	2.32	0.16	1.55	0.18	1.82	0.2	1.75	0.19	1.01	0.22	1.05	0.2	1.09	0.21	1.49	0.2	1.52	0.2	1.46	0.2	0.74	0.22	0.67	0.21	0.64	0.19
3.86	0.08	2.97	0.12	2.91	0.13	2.9	0.14	2.7	0.15	2.33	0.16	1.56	0.18	1.81	0.2	1.74	0.19	1.02	0.22	1.06	0.2	1.1	0.21	1.49	0.21	1.51	0.2	1.45	0.2	0.73	0.22	0.66	0.21	0.65	0.19
3.87	0.09	2.98	0.12	2.92	0.13	2.91	0.14	2.71	0.15	2.34	0.16	1.57	0.18	1.82	0.2	1.75	0.19	1.03	0.22	1.06	0.21	1.09	0.21	1.5	0.21	1.52	0.2	1.47	0.2	0.72	0.22	0.67	0.21	0.65	0.2
3.89	0.09	2.99	0.12	2.93	0.13	2.92	0.14	2.72	0.15	2.35	0.16	1.56	0.18	1.82	0.21	1.76	0.19	1.02	0.22	1.07	0.21	1.1	0.21	1.51	0.21	1.53	0.2	1.46	0.2	0.73	0.22	0.66	0.21	0.66	0.2
3.9	0.09	3.01	0.13	2.94	0.13	2.93	0.14	2.73	0.15	2.36	0.16	1.57	0.18	1.83	0.21	1.75	0.19	1.03	0.22	1.08	0.21	1.09	0.21	1.52	0.21	1.52	0.2	1.47	0.2	0.74	0.22	0.67	0.21	0.67	0.2
3.91	0.09	3.02	0.13	2.95	0.13	2.94	0.14	2.74	0.15	2.37	0.16	1.58	0.18	1.84	0.21	1.76	0.19	1.02	0.22	1.07	0.21	1.1	0.21	1.51	0.21	1.53	0.2	1.48	0.2	0.75	0.22	0.67	0.22	0.66	0.2
3.92	0.09	3.03	0.13	2.97	0.13	2.95	0.14	2.73	0.15	2.38	0.16	1.58	0.19	1.85	0.21	1.75	0.19	1.03	0.22	1.08	0.21	1.11	0.21	1.52	0.21	1.54	0.2	1.47	0.2	0.76	0.23	0.68	0.22	0.67	0.2
3.93	0.09	3.04	0.13	2.98	0.13	2.96	0.14	2.74	0.15	2.39	0.16	1.59	0.19	1.86	0.21	1.76	0.19	1.02	0.22	1.07	0.21	1.11	0.22	1.53	0.21	1.53	0.2	1.48	0.2	0.75	0.23	0.67	0.22	0.66	0.2
3.94	0.09	3.05	0.13	2.99	0.13	2.97	0.14	2.75	0.15	2.4	0.16	1.6	0.19	1.87	0.21	1.77	0.19	1.03	0.22	1.08	0.21	1.12	0.22	1.52	0.21	1.54	0.2	1.49	0.2	0.76	0.23	0.68	0.22	0.67	0.2
3.95	0.09	3.06	0.13	3	0.13	2.98	0.14	2.76	0.15	2.41	0.16	1.59	0.19	1.88	0.21	1.78	0.19	1.04	0.22	1.09	0.21	1.13	0.22	1.53	0.21	1.55	0.2	1.5	0.2	0.77	0.23	0.67	0.22	0.66	0.2
3.96	0.09	3.07	0.13	3.02	0.13	2.99	0.14	2.77	0.15	2.42	0.16	1.6	0.19	1.87	0.21	1.78	0.2	1.04	0.23	1.1	0.21	1.12	0.22	1.54	0.21	1.56	0.2	1.51	0.2	0.76	0.23	0.68	0.22	0.67	0.2
3.97	0.09	3.08	0.13	3.03	0.13	3	0.14	2.79	0.15	2.43	0.16	1.61	0.19	1.88	0.21	1.79	0.2	1.05	0.23	1.09	0.21	1.13	0.22	1.55	0.21	1.57	0.2	1.5	0.2	0.77	0.23	0.69	0.22	0.66	0.2
3.98	0.09	3.09	0.13	3.04	0.13	3.01	0.14	2.8	0.15	2.44	0.16	1.6	0.19	1.89	0.21	1.8	0.2	1.06	0.23	1.1	0.21	1.12	0.22	1.54	0.21	1.58	0.21	1.51	0.2	0.76	0.23	0.68	0.22	0.67	0.2
3.99	0.09	3.1	0.13	3.05	0.13	3.02	0.14	2.8	0.16	2.45	0.16	1.61	0.19	1.88	0.21	1.81	0.2	1.05	0.23	1.09	0.21	1.13	0.22	1.55	0.21	1.57	0.21	1.51	0.21	0.77	0.23	0.69	0.22	0.68	0.21
4	0.09	3.11	0.13	3.06	0.13	3.03	0.14	2.81	0.16	2.46	0.16	1.62	0.19	1.89	0.21	1.8	0.2	1.06	0.23	1.1	0.21	1.14	0.22	1.56	0.21	1.58	0.21	1.52	0.21	0.76	0.23	0.7	0.22	0.67	0.21
4.01	0.09	3.12	0.13	3.06	0.14	3.04	0.14	2.82	0.16	2.47	0.16	1.63	0.19	1.88	0.21	1.81	0.2	1.07	0.23	1.11	0.21	1.13	0.22	1.55	0.21	1.57	0.21	1.53	0.21	0.77	0.23	0.69	0.22	0.68	0.21
4.03	0.09	3.13	0.13	3.07	0.14	3.05	0.14	2.84	0.16	2.48	0.16	1.64	0.19	1.89	0.21	1.83	0.2	1.06	0.23	1.1	0.21	1.14	0.22	1.56	0.21	1.58	0.21	1.54	0.21	0.78	0.23	0.7	0.22	0.69	0.21
4.04	0.09	3.14	0.13	3.08	0.14	3.06	0.14	2.85	0.16	2.49	0.16	1.63	0.19	1.9	0.21	1.82	0.2	1.07	0.23	1.11	0.21	1.13	0.22	1.57	0.21	1.59	0.21	1.55	0.21	0.77	0.23	0.69	0.22	0.68	0.21
4.05	0.09	3.15	0.13	3.09	0.14	3.07	0.14	2.87	0.16	2.5	0.17	1.64	0.19	1.89	0.21	1.83	0.2	1.06	0.23	1.11	0.22	1.14	0.22	1.56	0.22	1.58	0.21	1.56	0.21	0.78	0.24	0.7	0.22	0.69	0.21
4.06	0.09	3.16	0.13	3.1	0.14	3.08	0.14	2.88	0.16	2.51	0.17	1.65	0.19	1.9	0.21	1.84	0.2	1.07	0.23	1.12	0.22	1.15	0.22	1.57	0.22	1.59	0.21	1.55	0.21	0.79	0.24	0.71	0.23	0.68	0.21
4.07	0.09	3.17	0.13	3.11	0.14	3.09	0.15	2.89	0.16	2.52	0.17	1.64	0.19	1.91	0.22	1.85	0.2	1.08	0.23	1.11	0.22	1.14	0.22	1.58	0.22	1.6	0.21	1.56	0.21	0.78	0.24	0.72	0.23	0.69	0.21
4.08	0.09	3.18	0.13	3.12	0.14	3.1	0.15	2.9	0.16	2.53	0.17	1.65	0.19	1.93	0.22	1.85	0.21	1.09	0.23	1.12	0.22	1.16	0.22	1.59	0.22	1.59	0.21	1.57	0.21	0.79	0.24	0.71	0.23	0.7	0.21
4.1	0.09	3.19	0.13	3.13	0.14	3.11	0.15	2.91	0.16	2.55	0.17	1.66	0.19	1.94	0.22	1.86	0.21	1.08	0.23	1.13	0.22	1.15	0.22	1.58	0.22	1.61	0.21	1.58	0.21	0.78	0.24	0.72	0.23	0.69	0.21
4.11	0.09	3.2	0.13	3.14	0.14	3.13	0.15	2.92	0.16	2.56	0.17	1.66	0.2	1.95	0.22	1.87	0.21	1.08	0.24	1.14	0.22	1.16	0.22	1.59	0.22	1.62	0.21	1.59	0.21	0.79	0.24	0.71	0.23	0.7	0.21
4.12	0.09	3.21	0.13	3.16	0.14	3.14	0.15	2.93	0.16	2.58	0.17	1.67	0.2	1.96	0.22	1.88	0.21	1.07	0.24	1.15	0.22	1.16	0.23	1.6	0.22	1.63	0.21	1.58	0.21	0.8	0.24	0.72	0.23	0.71	0.21
4.14	0.09	3.22	0.13	3.17	0.14	3.15	0.15	2.94	0.16	2.59	0.17	1.66	0.2	1.95	0.22	1.89	0.21	1.08	0.24	1.14	0.22	1.17	0.23	1.61	0.22	1.62	0.21	1.59	0.21	0.81	0.24	0.73	0.23	0.7	0.21
4.14	0.1	3.24	0.13	3.18	0.14	3.16	0.15	2.93	0.16	2.6	0.17	1.68	0.2	1.96	0.22	1.9	0.21	1.09	0.24	1.15	0.22	1.16	0.23	1.62	0.22	1.63	0.21	1.59	0.22	0.8	0.24	0.72	0.23	0.71	0.21
4.15	0.1	3.25	0.13	3.19	0.14	3.17	0.15	2.94	0.16	2.61	0.17	1.67	0.2	1.97	0.22	1.91	0.21	1.1	0.24	1.14	0.22	1.17	0.23	1.63	0.22	1.62	0.21	1.6	0.22	0.81	0.24	0.73	0.23	0.7	0.21
4.16	0.1	3.27	0.13	3.2	0.14	3.18	0.15	2.95	0.16	2.62	0.17	1.68	0.2	1.96	0.22	1.92	0.21	1.11	0.24	1.15	0.22	1.16	0.23	1.62	0.22	1.64	0.21	1.61	0.22	0.82	0.24	0.72	0.23	0.7	0.22
4.17	0.1	3.28	0.13	3.21	0.14	3.19	0.15	2.96	0.16	2.61	0.17	1.67	0.2	1.97	0.22	1.93	0.21	1.1	0.24	1.16	0.22	1.17	0.23	1.63	0.22	1.64	0.22	1.6	0.22	0.81	0.25	0.73	0.23	0.71	0.22
4.18	0.1	3.28	0.14	3.22	0.14	3.2	0.15	2.97	0.16	2.63	0.17	1.68	0.2	1.98	0.22	1.93	0.22	1.09	0.24	1.15	0.22	1.18	0.23	1.63	0.23	1.65	0.22	1.61	0.22	0.82	0.25	0.72	0.23	0.72	0.22
4.19	0.1	3.29	0.14	3.23	0.14	3.21	0.15	2.98	0.16	2.64	0.17	1.69	0.2	1.99	0.22	1.94	0.22	1.1	0.24	1.16	0.23	1.19	0.23	1.64	0.23	1.66	0.22	1.6	0.22	0.81	0.25	0.73	0.24	0.71	0.22
4.2	0.1	3.3	0.14	3.24	0.14	3.22	0.15	2.99	0.16	2.66	0.17	1.7	0.2	2	0.23	1.95	0.22	1.11	0.24	1.17	0.23	1.18	0.23	1.65	0.23	1.67	0.22	1.61	0.22	0.82	0.25	0.72	0.24	0.72	0.22
4.21	0.1	3.32	0.14	3.26	0.14	3.23	0.15	3.01	0.16	2.67	0.17	1.71	0.2	1.99	0.23	1.94	0.22	1.12	0.24	1.18	0.23	1.19	0.23	1.64	0.23	1.66	0.22	1.62	0.22	0.83	0.25	0.73	0.24	0.71	0.22
4.23	0.1	3.33	0.14	3.27	0.14	3.24	0.15	3.02	0.17	2.68	0.17	1.72	0.2	2	0.23	1.95	0.22	1.12	0.25	1.19	0.23	1.2	0.23	1.65	0.23	1.67	0.22	1.63	0.22	0.84	0.25	0.74	0.24	0.72	0.22
4.24	0.1	3.34	0.14	3.28	0.14	3.25	0.15	3.03	0.17	2.7	0.17	1.71	0.2	2.01	0.23	1.96	0.22	1.11	0.25	1.18	0.23	1.19	0.23	1.66	0.23	1.68	0.22	1.64	0.22	0.83	0.25	0.75	0.24	0.71	0.22
4.25	0.1	3.35	0.14	3.3	0.14	3.26	0.15	3.04	0.17	2.7	0.18	1.72	0.2	2.02	0.23	1.97	0.22	1.12	0.25	1.19	0.23	1.2	0.23	1.67	0.23	1.69	0.22	1.63	0.22	0.84	0.25	0.74	0.24	0.72	0.22
4.26	0.1	3.36	0.14	3.3	0.15	3.28	0.16	3.05	0.17	2.72	0.18	1.73	0.2	2.03	0.23	1.98	0.22	1.13	0.25	1.2	0.23	1.2	0.24	1.66	0.23	1.68	0.22	1.64	0.22	0.83	0.26	0.75	0.24	0.73	0.22
4.28	0.1	3.37	0.14	3.32	0.15	3.29	0.16	3.06	0.17	2.73	0.18	1.74	0.2	2.04	0.23	1.99	0.22	1.12	0.25	1.2	0.24	1.21	0.24	1.67	0.23	1.69	0.22	1.65	0.22	0.84	0.26	0.76	0.24	0.72	0.22
4.29	0.1	3.38	0.14	3.33	0.15	3.3	0.16	3.07	0.17	2.74	0.18	1.74	0.21	2.05	0.23	2	0.22	1.13	0.25	1.21	0.24	1.22	0.24	1.68	0.23	1.7	0.22	1.65	0.23	0.85	0.26	0.75	0.24	0.73	0.22
4.3	0.1	3.39	0.14	3.34	0.15	3.32	0.16	3.08	0.17	2.75	0.18	1.75	0.21	2.04	0.23	1.99	0.22	1.14	0.25	1.2	0.24	1.21	0.24	1.67	0.23	1.71	0.22	1.66	0.23	0.84	0.26	0.76	0.24	0.72	0.22
4.31	0.1	3.4	0.14	3.35	0.15	3.33	0.16	3.09	0.17	2.76	0.18	1.76	0.21	2.05	0.23	2	0.22	1.13	0.25	1.21	0.24	1.22	0.24	1.68	0.23	1.71	0.23	1.67	0.23	0.85	0.26	0.75	0.24	0.73	0.22
4.32	0.1	3.41	0.14	3.36	0.15	3.34	0.16	3.1	0.17	2.77	0.18	1.77	0.21	2.06	0.23	2.01	0.22	1.14	0.25	1.22	0.24	1.23	0.24	1.69	0.23	1.72	0.23	1.66	0.23	0.86	0.26	0.76	0.24	0.72	0.22
4.33	0.1	3.42	0.14	3.37	0.15	3.35	0.16	3.11	0.17	2.78	0.18	1.78	0.21	2.07	0.23	2.02	0.22	1.13	0.25	1.21	0.24	1.24	0.24	1.68	0.23	1.71	0.23	1.67	0.23	0.85	0.26	0.77	0.24	0.73	0.22
4.34	0.1	3.43	0.14	3.38	0.15	3.36	0.16	3.12	0.17	2.8	0.18	1.77	0.21	2.08	0.23	2.03	0.22	1.14	0.25	1.22	0.24	1.23	0.24	1.69	0.23	1.72	0.23	1.68	0.23	0.86	0.26	0.76	0.24	0.73	0.23
4.35	0.1	3.44	0.14	3.39	0.15	3.38	0.16	3.13	0.17	2.81	0.18	1.78	0.21	2.08	0.24	2.03	0.23	1.15	0.25	1.23	0.24	1.24	0.24	1.69	0.24	1.73	0.23	1.67	0.23	0.85	0.26	0.76	0.25	0.74	0.23
4.36	0.1	3.45	0.14	3.41	0.15	3.39	0.16	3.14	0.17	2.83	0.18	1.79	0.21	2.09	0.24	2.04	0.23	1.14	0.25	1.24	0.24	1.25	0.24	1.7	0.24	1.74	0.23	1.68	0.23	0.86	0.26	0.77	0.25	0.73	0.23
4.37	0.1	3.47	0.14	3.42	0.15	3.4	0.16	3.15	0.17	2.84	0.18	1.78	0.21	2.1	0.24	2.05	0.23	1.15	0.25	1.23	0.24	1.24	0.24	1.71	0.24	1.75	0.23	1.69	0.23	0.85	0.26	0.76	0.25	0.74	0.23
4.38	0.11	3.48	0.14	3.43	0.15	3.41	0.16	3.16	0.17	2.85	0.18	1.79	0.21	2.11	0.24	2.06	0.23	1.14	0.25	1.22	0.24	1.25	0.24	1.72	0.24	1.74	0.23	1.7	0.23	0.86	0.26	0.77	0.25	0.75	0.23
4.39	0.11	3.49	0.14	3.44	0.15	3.43	0.16	3.17	0.17	2.86	0.18	1.8	0.21	2.12	0.24	2.05	0.23	1.15	0.25	1.23	0.24	1.25	0.25	1.73	0.24	1.75	0.23	1.71	0.23	0.87	0.26	0.76	0.25	0.74	0.23
4.4	0.11	3.5	0.14	3.45	0.15	3.44	0.16	3.18	0.17	2.87	0.18	1.79	0.21	2.13	0.24	2.07	0.23	1.16	0.25	1.24	0.24	1.26	0.25	1.72	0.24	1.76	0.23	1.7	0.23	0.86	0.26	0.77	0.25	0.75	0.23
4.41	0.11	3.52	0.14	3.46	0.15	3.45	0.16	3.19	0.17	2.88	0.18	1.8	0.21	2.12	0.24	2.08	0.23	1.15	0.25	1.23	0.24	1.27	0.25	1.73	0.24	1.75	0.23	1.71	0.23	0.87	0.26	0.78	0.25	0.76	0.23
4.42	0.11	3.53	0.14	3.47	0.15	3.46	0.16	3.2	0.17	2.89	0.18	1.81	0.21	2.13	0.24	2.09	0.23	1.16	0.25	1.24	0.24	1.28	0.25	1.74	0.24	1.76	0.23	1.72	0.23	0.87	0.27	0.77	0.25	0.75	0.23
4.43	0.11	3.53	0.15	3.48	0.15	3.47	0.16	3.21	0.17	2.9	0.18	1.81	0.22	2.14	0.24	2.08	0.23	1.16	0.26	1.25	0.25	1.29	0.25	1.73	0.24	1.77	0.23	1.71	0.23	0.88	0.27	0.78	0.25	0.76	0.23
4.45	0.11	3.54	0.15	3.49	0.15	3.48	0.17	3.22	0.17	2.91	0.18	1.82	0.22	2.15	0.24	2.09	0.23	1.17	0.26	1.26	0.25	1.3	0.25	1.74	0.24	1.78	0.23	1.72	0.23	0.89	0.27	0.79	0.25	0.75	0.23
4.46	0.11	3.55	0.15	3.51	0.15	3.49	0.17	3.23	0.17	2.92	0.18	1.83	0.22	2.16	0.24	2.1	0.23	1.18	0.26	1.25	0.25	1.29	0.25	1.75	0.24	1.77	0.23	1.72	0.24	0.88	0.27	0.78	0.25	0.76	0.23
4.47	0.11	3.56	0.15	3.52	0.15	3.51	0.17	3.24	0.18	2.93	0.18	1.82	0.22	2.15	0.24	2.11	0.23	1.17	0.26	1.26	0.25	1.3	0.25	1.74	0.24	1.78	0.24	1.74	0.24	0.89	0.27	0.78	0.26	0.75	0.23
4.48	0.11	3.58	0.15	3.53	0.15	3.52	0.17	3.25	0.18	2.93	0.19	1.83	0.22	2.16	0.24	2.1	0.24	1.18	0.26	1.27	0.25	1.3	0.26	1.75	0.24	1.79	0.24	1.73	0.24	0.88	0.27	0.79	0.26	0.76	0.23
4.49	0.11	3.59	0.15	3.54	0.15	3.53	0.17	3.26	0.18	2.94	0.19	1.84	0.22	2.16	0.25	2.11	0.24	1.17	0.26	1.26	0.25	1.31	0.26	1.76	0.24	1.8	0.24	1.74	0.24	0.89	0.27	0.78	0.26	0.76	0.24
4.5	0.11	3.6	0.15	3.55	0.16	3.54	0.17	3.27	0.18	2.95	0.19	1.83	0.22	2.17	0.25	2.12	0.24	1.18	0.26	1.27	0.25	1.3	0.26	1.75	0.24	1.79	0.24	1.75	0.24	0.88	0.27	0.79	0.26	0.77	0.24
4.51	0.11	3.62	0.15	3.56	0.16	3.55	0.17	3.28	0.18	2.97	0.19	1.84	0.22	2.16	0.25	2.13	0.24	1.19	0.26	1.28	0.25	1.31	0.26	1.76	0.24	1.8	0.24	1.74	0.24	0.89	0.27	0.78	0.26	0.76	0.24
4.52	0.11	3.63	0.15	3.58	0.16	3.56	0.17	3.29	0.18	2.98	0.19	1.85	0.22	2.17	0.25	2.14	0.24	1.18	0.26	1.27	0.25	1.32	0.26	1.77	0.24	1.81	0.24	1.75	0.24	0.88	0.27	0.79	0.26	0.77	0.24
4.51	0.11	3.64	0.15	3.59	0.16	3.57	0.17	3.3	0.18	2.99	0.19	1.84	0.22	2.18	0.25	2.15	0.24	1.19	0.26	1.28	0.25	1.33	0.26	1.77	0.25	1.8	0.24	1.76	0.24	0.89	0.27	0.78	0.26	0.78	0.24
4.53	0.11	3.65	0.15	3.6	0.16	3.58	0.17	3.32	0.18	3	0.19	1.85	0.22	2.19	0.25	2.14	0.24	1.2	0.26	1.27	0.25	1.34	0.26	1.78	0.25	1.81	0.24	1.75	0.24	0.9	0.28	0.79	0.26	0.78	0.25
4.54	0.11	3.66	0.15	3.61	0.16	3.6	0.17	3.33	0.18	3.01	0.19	1.86	0.22	2.2	0.25	2.15	0.24	1.2	0.27	1.28	0.25	1.33	0.26	1.77	0.25	1.82	0.24	1.76	0.24	0.91	0.28	0.8	0.26	0.79	0.25
4.55	0.11	3.67	0.15	3.62	0.16	3.61	0.17	3.35	0.18	3.02	0.19	1.85	0.22	2.21	0.25	2.16	0.24	1.21	0.27	1.29	0.25	1.34	0.26	1.78	0.25	1.81	0.24	1.77	0.24	0.9	0.28	0.79	0.26	0.8	0.25
4.56	0.11	3.68	0.15	3.63	0.16	3.62	0.17	3.37	0.18	3.03	0.19	1.86	0.22	2.22	0.25	2.17	0.24	1.2	0.27	1.28	0.25	1.33	0.26	1.79	0.25	1.82	0.24	1.78	0.24	0.91	0.28	0.8	0.26	0.79	0.25
4.57	0.11	3.69	0.15	3.64	0.16	3.64	0.17	3.38	0.18	3.04	0.19	1.87	0.22	2.23	0.25	2.16	0.24	1.21	0.27	1.29	0.25	1.34	0.26	1.78	0.25	1.83	0.24	1.79	0.24	0.92	0.28	0.81	0.26	0.8	0.25
4.58	0.11	3.71	0.15	3.65	0.16	3.65	0.17	3.39	0.18	3.05	0.19	1.88	0.22	2.24	0.25	2.17	0.24	1.22	0.27	1.28	0.25	1.35	0.26	1.79	0.25	1.84	0.24	1.78	0.24	0.91	0.28	0.8	0.26	0.79	0.25
4.59	0.11	3.72	0.15	3.66	0.16	3.66	0.17	3.4	0.18	3.06	0.19	1.89	0.22	2.24	0.26	2.18	0.24	1.21	0.27	1.29	0.25	1.34	0.26	1.8	0.25	1.84	0.25	1.79	0.24	0.92	0.28	0.79	0.26	0.8	0.25
4.6	0.11	3.73	0.15	3.67	0.16	3.67	0.17	3.41	0.18	3.07	0.19	1.89	0.23	2.25	0.26	2.19	0.25	1.22	0.27	1.29	0.26	1.35	0.26	1.81	0.25	1.83	0.25	1.79	0.25	0.91	0.28	0.81	0.26	0.79	0.25
4.6	0.12	3.75	0.15	3.66	0.16	3.67	0.18	3.42	0.18	3.08	0.19	1.9	0.23	2.26	0.26	2.2	0.25	1.23	0.27	1.3	0.26	1.35	0.27	1.82	0.25	1.84	0.25	1.8	0.25	0.92	0.28	0.8	0.26	0.81	0.25
4.62	0.12	3.77	0.15	3.67	0.16	3.68	0.18	3.43	0.18	3.09	0.19	1.89	0.23	2.25	0.26	2.21	0.25	1.22	0.27	1.31	0.26	1.36	0.27	1.83	0.25	1.85	0.25	1.79	0.25	0.91	0.28	0.81	0.26	0.8	0.25
4.63	0.12	3.78	0.15	3.68	0.16	3.69	0.18	3.44	0.18	3.11	0.19	1.9	0.23	2.26	0.26	2.22	0.25	1.23	0.27	1.32	0.26	1.35	0.27	1.83	0.26	1.84	0.25	1.8	0.25	0.93	0.29	0.8	0.26	0.81	0.25
4.64	0.12	3.8	0.16	3.69	0.16	3.7	0.18	3.44	0.19	3.13	0.19	1.91	0.23	2.27	0.26	2.23	0.25	1.23	0.28	1.31	0.26	1.36	0.27	1.84	0.26	1.85	0.25	1.81	0.25	0.92	0.29	0.81	0.26	0.82	0.25
4.65	0.12	3.81	0.16	3.71	0.16	3.71	0.18	3.46	0.19	3.14	0.19	1.92	0.23	2.28	0.26	2.24	0.25	1.24	0.28	1.32	0.26	1.37	0.27	1.85	0.26	1.86	0.25	1.8	0.25	0.93	0.29	0.82	0.27	0.81	0.25
4.66	0.12	3.82	0.16	3.72	0.16	3.72	0.18	3.47	0.19	3.15	0.2	1.93	0.23	2.27	0.26	2.23	0.25	1.25	0.28	1.33	0.26	1.36	0.27	1.84	0.26	1.87	0.25	1.82	0.25	0.92	0.29	0.81	0.27	0.82	0.25
4.67	0.12	3.83	0.16	3.73	0.16	3.73	0.18	3.48	0.19	3.16	0.2	1.92	0.23	2.28	0.26	2.24	0.25	1.24	0.28	1.32	0.26	1.37	0.27	1.85	0.26	1.86	0.25	1.83	0.25	0.93	0.29	0.82	0.27	0.82	0.26
4.68	0.12	3.84	0.16	3.74	0.16	3.74	0.18	3.49	0.19	3.18	0.2	1.93	0.23	2.29	0.26	2.25	0.25	1.25	0.28	1.33	0.26	1.38	0.27	1.86	0.26	1.87	0.25	1.82	0.25	0.94	0.29	0.81	0.27	0.81	0.26
4.69	0.12	3.85	0.16	3.75	0.16	3.75	0.18	3.5	0.19	3.19	0.2	1.94	0.23	2.3	0.26	2.26	0.25	1.24	0.28	1.34	0.26	1.39	0.27	1.87	0.26	1.88	0.25	1.83	0.25	0.93	0.29	0.82	0.27	0.82	0.26
4.7	0.12	3.86	0.16	3.76	0.16	3.76	0.18	3.51	0.19	3.2	0.2	1.93	0.23	2.29	0.26	2.27	0.25	1.25	0.28	1.33	0.27	1.38	0.27	1.88	0.26	1.89	0.25	1.84	0.25	0.94	0.29	0.83	0.27	0.83	0.26
4.71	0.12	3.87	0.16	3.77	0.16	3.77	0.18	3.52	0.19	3.21	0.2	1.94	0.23	2.3	0.26	2.26	0.25	1.26	0.28	1.34	0.27	1.39	0.27	1.87	0.26	1.88	0.25	1.83	0.25	0.95	0.29	0.82	0.27	0.84	0.26
4.73	0.12	3.88	0.16	3.78	0.16	3.79	0.18	3.53	0.19	3.23	0.2	1.95	0.23	2.31	0.26	2.27	0.26	1.25	0.28	1.35	0.27	1.4	0.27	1.88	0.26	1.89	0.25	1.84	0.25	0.96	0.29	0.83	0.27	0.83	0.26
4.74	0.12	3.89	0.16	3.79	0.17	3.8	0.18	3.55	0.19	3.24	0.2	1.94	0.23	2.32	0.26	2.28	0.26	1.26	0.28	1.34	0.27	1.39	0.27	1.89	0.26	1.9	0.25	1.85	0.25	0.96	0.3	0.84	0.27	0.84	0.26
4.75	0.12	3.91	0.16	3.8	0.17	3.81	0.18	3.56	0.19	3.25	0.2	1.95	0.23	2.32	0.27	2.29	0.26	1.25	0.28	1.35	0.27	1.4	0.28	1.9	0.26	1.91	0.26	1.86	0.25	0.95	0.3	0.84	0.28	0.83	0.26
4.76	0.12	3.92	0.16	3.81	0.17	3.82	0.18	3.58	0.19	3.26	0.2	1.94	0.23	2.33	0.27	2.3	0.26	1.26	0.28	1.36	0.27	1.41	0.28	1.89	0.26	1.92	0.26	1.85	0.25	0.96	0.3	0.83	0.28	0.84	0.26
4.77	0.12	3.93	0.16	3.82	0.17	3.83	0.18	3.59	0.19	3.27	0.2	1.96	0.23	2.34	0.27	2.29	0.26	1.27	0.28	1.35	0.27	1.4	0.28	1.89	0.27	1.93	0.26	1.87	0.25	0.97	0.3	0.85	0.28	0.85	0.26
4.78	0.12	3.94	0.16	3.83	0.17	3.85	0.18	3.61	0.19	3.28	0.2	1.97	0.23	2.35	0.27	2.3	0.26	1.27	0.29	1.36	0.27	1.41	0.28	1.9	0.27	1.94	0.26	1.86	0.26	0.96	0.3	0.84	0.28	0.84	0.26
4.79	0.12	3.95	0.16	3.85	0.17	3.86	0.18	3.62	0.19	3.29	0.2	1.97	0.24	2.36	0.27	2.32	0.26	1.28	0.29	1.37	0.27	1.42	0.28	1.91	0.27	1.95	0.26	1.87	0.26	0.97	0.3	0.85	0.28	0.84	0.27
4.8	0.12	3.96	0.16	3.84	0.17	3.87	0.18	3.63	0.19	3.31	0.2	1.98	0.24	2.37	0.27	2.31	0.26	1.27	0.29	1.38	0.27	1.41	0.28	1.92	0.27	1.96	0.26	1.86	0.26	0.96	0.3	0.84	0.28	0.85	0.27
4.81	0.12	3.97	0.16	3.85	0.17	3.87	0.19	3.64	0.19	3.32	0.2	1.99	0.24	2.38	0.27	2.32	0.26	1.28	0.29	1.37	0.27	1.42	0.28	1.93	0.27	1.95	0.26	1.88	0.26	0.97	0.3	0.85	0.28	0.84	0.27
4.82	0.13	3.99	0.16	3.86	0.17	3.89	0.19	3.65	0.19	3.33	0.2	2	0.24	2.39	0.27	2.33	0.26	1.29	0.29	1.38	0.27	1.43	0.28	1.94	0.27	1.96	0.26	1.89	0.26	0.96	0.3	0.84	0.28	0.85	0.27
4.83	0.13	4	0.16	3.87	0.17	3.9	0.19	3.66	0.19	3.34	0.2	1.99	0.24	2.38	0.27	2.34	0.26	1.28	0.29	1.39	0.27	1.42	0.28	1.95	0.27	1.97	0.26	1.88	0.26	0.97	0.3	0.85	0.28	0.86	0.27
4.84	0.13	4.01	0.16	3.89	0.17	3.91	0.19	3.67	0.2	3.35	0.2	2	0.24	2.39	0.27	2.35	0.26	1.29	0.29	1.38	0.28	1.43	0.28	1.96	0.27	1.98	0.26	1.89	0.26	0.98	0.3	0.86	0.28	0.85	0.27
4.85	0.13	4.02	0.16	3.9	0.17	3.92	0.19	3.68	0.2	3.36	0.2	2.01	0.24	2.4	0.27	2.36	0.26	1.3	0.29	1.39	0.28	1.44	0.28	1.97	0.27	1.97	0.26	1.9	0.26	0.97	0.3	0.85	0.28	0.86	0.27
4.86	0.13	4.03	0.16	3.91	0.17	3.93	0.19	3.69	0.2	3.37	0.2	2	0.24	2.39	0.27	2.36	0.27	1.29	0.29	1.38	0.28	1.43	0.28	1.96	0.27	1.98	0.26	1.91	0.26	0.98	0.3	0.86	0.28	0.85	0.27
4.87	0.13	4.05	0.16	3.92	0.17	3.94	0.19	3.7	0.2	3.38	0.21	2.01	0.24	2.41	0.27	2.37	0.27	1.3	0.29	1.39	0.28	1.44	0.28	1.97	0.27	1.98	0.27	1.92	0.26	0.97	0.3	0.87	0.28	0.86	0.27
4.88	0.13	4.06	0.16	3.94	0.17	3.95	0.19	3.71	0.2	3.39	0.21	2.02	0.24	2.41	0.28	2.36	0.27	1.3	0.3	1.4	0.28	1.43	0.28	1.97	0.28	1.99	0.27	1.91	0.26	0.98	0.3	0.86	0.28	0.87	0.27
4.89	0.13	4.06	0.17	3.96	0.17	3.96	0.19	3.72	0.2	3.4	0.21	2.01	0.24	2.42	0.28	2.37	0.27	1.31	0.3	1.39	0.28	1.44	0.28	1.98	0.28	1.98	0.27	1.92	0.26	0.98	0.31	0.87	0.28	0.86	0.27
4.9	0.13	4.07	0.17	3.97	0.17	3.98	0.19	3.73	0.2	3.41	0.21	2.02	0.24	2.43	0.28	2.38	0.27	1.32	0.3	1.4	0.28	1.43	0.28	1.99	0.28	1.99	0.27	1.93	0.26	0.99	0.31	0.86	0.28	0.87	0.27
4.91	0.13	4.08	0.17	3.98	0.17	3.99	0.19	3.74	0.2	3.42	0.21	2.03	0.24	2.44	0.28	2.39	0.27	1.31	0.3	1.41	0.28	1.44	0.28	1.98	0.28	2	0.27	1.93	0.27	0.98	0.31	0.87	0.28	0.86	0.27
4.93	0.13	4.11	0.17	3.99	0.17	4	0.19	3.76	0.2	3.43	0.21	2.02	0.24	2.43	0.28	2.4	0.27	1.32	0.3	1.4	0.28	1.45	0.28	1.99	0.28	2.01	0.27	1.94	0.27	0.99	0.31	0.87	0.29	0.87	0.27
4.94	0.13	4.12	0.17	4	0.17	4.01	0.19	3.77	0.2	3.44	0.21	2.03	0.24	2.44	0.28	2.41	0.27	1.33	0.3	1.41	0.28	1.45	0.29	2	0.28	2.02	0.27	1.93	0.27	1	0.31	0.88	0.29	0.87	0.28
4.95	0.13	4.13	0.17	4.01	0.17	4.02	0.19	3.78	0.2	3.45	0.21	2.04	0.24	2.45	0.28	2.4	0.27	1.32	0.3	1.42	0.28	1.44	0.29	1.99	0.28	2.03	0.27	1.94	0.27	0.99	0.31	0.87	0.29	0.88	0.28
4.96	0.13	4.15	0.17	4.02	0.18	4.03	0.19	3.79	0.2	3.46	0.21	2.03	0.25	2.46	0.28	2.41	0.27	1.33	0.3	1.41	0.28	1.45	0.29	2	0.28	2.02	0.27	1.93	0.27	1	0.31	0.88	0.29	0.87	0.28
4.98	0.13	4.16	0.17	4.03	0.18	4.04	0.19	3.8	0.2	3.48	0.21	2.04	0.25	2.47	0.28	2.4	0.27	1.34	0.3	1.43	0.28	1.46	0.29	2.01	0.28	2.03	0.27	1.94	0.27	1.01	0.31	0.87	0.29	0.88	0.28
4.99	0.13	4.17	0.17	4.04	0.18	4.05	0.19	3.81	0.2	3.49	0.21	2.05	0.25	2.48	0.28	2.41	0.27	1.33	0.3	1.43	0.29	1.45	0.29	2.02	0.28	2.02	0.27	1.95	0.27	1	0.31	0.88	0.29	0.87	0.28
5.01	0.13	4.18	0.17	4.05	0.18	4.06	0.19	3.82	0.2	3.5	0.21	2.06	0.25	2.47	0.28	2.42	0.27	1.34	0.3	1.44	0.29	1.46	0.29	2.03	0.28	2.03	0.27	1.96	0.27	1.01	0.31	0.89	0.29	0.88	0.28
5.02	0.13	4.19	0.17	4.06	0.18	4.07	0.19	3.84	0.2	3.51	0.21	2.07	0.25	2.48	0.28	2.43	0.27	1.33	0.3	1.45	0.29	1.45	0.29	2.02	0.28	2.04	0.27	1.97	0.27	1	0.31	0.88	0.29	0.89	0.28
5.03	0.13	4.2	0.17	4.07	0.18	4.07	0.2	3.85	0.2	3.52	0.21	2.08	0.25	2.49	0.29	2.44	0.27	1.34	0.3	1.46	0.29	1.46	0.29	2.03	0.28	2.04	0.28	1.98	0.27	1.01	0.31	0.89	0.29	0.88	0.28
5.04	0.14	4.21	0.17	4.08	0.18	4.09	0.2	3.86	0.2	3.53	0.21	2.09	0.25	2.5	0.29	2.43	0.27	1.33	0.3	1.45	0.29	1.45	0.29	2.03	0.29	2.05	0.28	1.99	0.27	1.01	0.32	0.88	0.3	0.89	0.28
5.05	0.14	4.22	0.17	4.1	0.18	4.1	0.2	3.87	0.2	3.54	0.21	2.1	0.25	2.51	0.29	2.43	0.28	1.34	0.3	1.46	0.29	1.46	0.29	2.04	0.29	2.06	0.28	1.99	0.28	1.02	0.32	0.89	0.3	0.9	0.28
5.07	0.14	4.23	0.17	4.11	0.18	4.11	0.2	3.88	0.2	3.55	0.21	2.09	0.25	2.5	0.29	2.44	0.28	1.35	0.3	1.45	0.29	1.47	0.29	2.03	0.29	2.07	0.28	2	0.28	1.01	0.32	0.9	0.3	0.91	0.28
5.09	0.14	4.25	0.17	4.12	0.18	4.12	0.2	3.89	0.21	3.57	0.21	2.1	0.25	2.51	0.29	2.45	0.28	1.35	0.31	1.46	0.29	1.46	0.29	2.04	0.29	2.06	0.28	2.01	0.28	1.02	0.32	0.89	0.3	0.91	0.29
5.1	0.14	4.27	0.17	4.13	0.18	4.13	0.2	3.9	0.21	3.58	0.21	2.11	0.25	2.52	0.29	2.46	0.28	1.36	0.31	1.47	0.29	1.47	0.29	2.05	0.29	2.07	0.28	2.02	0.28	1.01	0.32	0.9	0.3	0.9	0.29
5.11	0.14	4.28	0.17	4.14	0.18	4.14	0.2	3.91	0.21	3.59	0.21	2.12	0.26	2.51	0.29	2.47	0.28	1.35	0.31	1.48	0.29	1.48	0.29	2.06	0.29	2.08	0.28	2.01	0.28	1.02	0.32	0.89	0.3	0.91	0.29
5.1	0.14	4.3	0.17	4.15	0.18	4.15	0.2	3.92	0.21	3.6	0.22	2.13	0.26	2.52	0.29	2.48	0.28	1.36	0.31	1.48	0.3	1.47	0.29	2.05	0.29	2.09	0.28	2.02	0.28	1.03	0.32	0.9	0.3	0.9	0.29
5.12	0.14	4.31	0.17	4.16	0.18	4.16	0.2	3.94	0.21	3.61	0.22	2.12	0.26	2.53	0.29	2.49	0.28	1.37	0.31	1.49	0.3	1.48	0.29	2.06	0.29	2.08	0.28	2.01	0.28	1.02	0.32	0.91	0.3	0.91	0.29
5.13	0.14	4.32	0.17	4.17	0.18	4.17	0.2	3.96	0.21	3.62	0.22	2.13	0.26	2.54	0.29	2.5	0.28	1.36	0.31	1.48	0.3	1.49	0.29	2.07	0.29	2.09	0.28	2.02	0.28	1.03	0.32	0.9	0.3	0.9	0.29
5.14	0.14	4.34	0.17	4.18	0.18	4.18	0.2	3.97	0.21	3.64	0.22	2.14	0.26	2.53	0.29	2.51	0.28	1.37	0.31	1.49	0.3	1.48	0.29	2.06	0.29	2.1	0.28	2.03	0.28	1.02	0.32	0.91	0.3	0.91	0.29
5.15	0.14	4.34	0.18	4.19	0.18	4.19	0.2	3.98	0.21	3.65	0.22	2.15	0.26	2.54	0.29	2.52	0.29	1.38	0.31	1.5	0.3	1.49	0.29	2.07	0.29	2.11	0.28	2.04	0.28	1.03	0.32	0.9	0.3	0.9	0.29
5.17	0.14	4.35	0.18	4.2	0.18	4.2	0.2	3.99	0.21	3.66	0.22	2.16	0.26	2.55	0.29	2.53	0.29	1.39	0.31	1.51	0.3	1.48	0.29	2.08	0.29	2.11	0.29	2.05	0.28	1.04	0.32	0.91	0.3	0.91	0.29
5.18	0.14	4.36	0.18	4.21	0.18	4.21	0.2	4	0.21	3.67	0.22	2.17	0.26	2.56	0.29	2.52	0.29	1.38	0.31	1.5	0.3	1.49	0.29	2.09	0.29	2.12	0.29	2.06	0.28	1.03	0.32	0.92	0.31	0.92	0.29
5.19	0.14	4.37	0.18	4.22	0.18	4.22	0.2	4.01	0.21	3.68	0.22	2.18	0.26	2.57	0.29	2.53	0.29	1.39	0.31	1.51	0.3	1.49	0.3	2.1	0.3	2.13	0.29	2.05	0.28	1.04	0.32	0.93	0.31	0.91	0.29
5.2	0.14	4.39	0.18	4.23	0.18	4.23	0.2	4.02	0.21	3.69	0.22	2.19	0.26	2.56	0.29	2.54	0.29	1.38	0.31	1.52	0.3	1.5	0.3	2.11	0.3	2.14	0.29	2.06	0.28	1.03	0.32	0.92	0.31	0.92	0.29
5.21	0.14	4.4	0.18	4.24	0.18	4.24	0.2	4.03	0.21	3.7	0.22	2.18	0.26	2.57	0.29	2.55	0.29	1.39	0.31	1.51	0.3	1.51	0.3	2.12	0.3	2.15	0.29	2.06	0.29	1.04	0.32	0.93	0.31	0.91	0.29
5.22	0.14	4.41	0.18	4.25	0.18	4.25	0.2	4.05	0.21	3.71	0.22	2.19	0.26	2.58	0.3	2.56	0.29	1.39	0.32	1.52	0.3	1.5	0.3	2.13	0.3	2.14	0.29	2.07	0.29	1.04	0.33	0.94	0.31	0.92	0.29
5.23	0.14	4.42	0.18	4.26	0.18	4.26	0.2	4.06	0.21	3.72	0.22	2.19	0.27	2.57	0.3	2.57	0.29	1.38	0.32	1.53	0.31	1.51	0.3	2.12	0.3	2.15	0.29	2.08	0.29	1.03	0.33	0.95	0.31	0.91	0.29
5.25	0.14	4.43	0.18	4.27	0.19	4.27	0.2	4.07	0.21	3.73	0.22	2.2	0.27	2.58	0.3	2.58	0.29	1.4	0.32	1.54	0.31	1.52	0.3	2.13	0.3	2.16	0.29	2.07	0.29	1.04	0.33	0.94	0.31	0.92	0.29
5.26	0.14	4.45	0.18	4.28	0.19	4.28	0.21	4.09	0.21	3.74	0.22	2.21	0.27	2.59	0.3	2.57	0.29	1.41	0.32	1.55	0.31	1.51	0.3	2.14	0.3	2.15	0.29	2.08	0.29	1.05	0.33	0.95	0.31	0.93	0.29
5.27	0.14	4.46	0.18	4.3	0.19	4.29	0.21	4.1	0.21	3.75	0.22	2.22	0.27	2.6	0.3	2.59	0.29	1.4	0.32	1.54	0.31	1.52	0.3	2.13	0.3	2.16	0.29	2.09	0.29	1.04	0.33	0.94	0.31	0.93	0.3
5.27	0.15	4.47	0.18	4.31	0.19	4.3	0.21	4.11	0.22	3.76	0.22	2.23	0.27	2.59	0.3	2.58	0.29	1.42	0.32	1.55	0.31	1.53	0.3	2.14	0.3	2.17	0.29	2.1	0.29	1.05	0.33	0.94	0.32	0.92	0.3
5.28	0.15	4.49	0.18	4.33	0.19	4.31	0.21	4.12	0.22	3.77	0.22	2.24	0.27	2.61	0.3	2.59	0.29	1.41	0.32	1.54	0.31	1.52	0.3	2.15	0.3	2.18	0.29	2.11	0.29	1.06	0.33	0.95	0.32	0.93	0.3
5.29	0.15	4.5	0.18	4.34	0.19	4.32	0.21	4.13	0.22	3.78	0.22	2.23	0.27	2.6	0.3	2.6	0.29	1.42	0.32	1.55	0.31	1.54	0.3	2.16	0.3	2.17	0.29	2.1	0.29	1.05	0.33	0.94	0.32	0.92	0.3
5.3	0.15	4.51	0.18	4.35	0.19	4.33	0.21	4.14	0.22	3.79	0.22	2.24	0.27	2.61	0.3	2.6	0.3	1.42	0.33	1.56	0.31	1.53	0.3	2.17	0.3	2.18	0.29	2.11	0.29	1.06	0.33	0.95	0.32	0.93	0.3
5.32	0.15	4.52	0.18	4.36	0.19	4.34	0.21	4.15	0.22	3.8	0.22	2.25	0.27	2.62	0.3	2.61	0.3	1.43	0.33	1.57	0.31	1.54	0.3	2.17	0.31	2.18	0.3	2.12	0.29	1.07	0.34	0.96	0.32	0.94	0.3
5.33	0.15	4.54	0.18	4.37	0.19	4.35	0.21	4.16	0.22	3.81	0.22	2.26	0.27	2.63	0.3	2.62	0.3	1.44	0.33	1.56	0.31	1.54	0.31	2.18	0.31	2.19	0.3	2.11	0.29	1.06	0.34	0.95	0.32	0.93	0.3
5.34	0.15	4.55	0.18	4.38	0.19	4.36	0.21	4.17	0.22	3.82	0.23	2.27	0.27	2.64	0.3	2.63	0.3	1.43	0.33	1.57	0.31	1.55	0.31	2.19	0.31	2.18	0.3	2.12	0.29	1.07	0.34	0.96	0.32	0.94	0.3
5.35	0.15	4.56	0.18	4.39	0.19	4.37	0.21	4.19	0.22	3.83	0.23	2.27	0.28	2.65	0.3	2.64	0.3	1.44	0.33	1.57	0.32	1.56	0.31	2.2	0.31	2.19	0.3	2.13	0.29	1.06	0.34	0.95	0.32	0.95	0.3
5.36	0.15	4.57	0.18	4.4	0.19	4.38	0.21	4.2	0.22	3.84	0.23	2.26	0.28	2.66	0.31	2.63	0.3	1.45	0.33	1.58	0.32	1.55	0.31	2.19	0.31	2.2	0.3	2.13	0.3	1.08	0.34	0.96	0.32	0.94	0.3
5.37	0.15	4.58	0.18	4.42	0.19	4.39	0.21	4.21	0.22	3.85	0.23	2.27	0.28	2.67	0.31	2.64	0.3	1.46	0.33	1.59	0.32	1.56	0.31	2.2	0.31	2.21	0.3	2.14	0.3	1.07	0.34	0.95	0.32	0.93	0.3
5.38	0.15	4.59	0.18	4.41	0.19	4.4	0.21	4.22	0.22	3.86	0.23	2.28	0.28	2.68	0.31	2.65	0.3	1.45	0.33	1.58	0.32	1.57	0.31	2.21	0.31	2.2	0.3	2.15	0.3	1.08	0.34	0.96	0.32	0.94	0.3
5.4	0.15	4.6	0.18	4.43	0.19	4.41	0.21	4.23	0.22	3.87	0.23	2.27	0.28	2.67	0.31	2.66	0.3	1.46	0.33	1.59	0.32	1.58	0.31	2.22	0.31	2.21	0.3	2.14	0.3	1.07	0.34	0.97	0.32	0.95	0.3
5.41	0.15	4.61	0.18	4.45	0.19	4.42	0.21	4.24	0.22	3.88	0.23	2.28	0.28	2.68	0.31	2.67	0.3	1.45	0.33	1.6	0.32	1.57	0.31	2.23	0.32	2.22	0.3	2.15	0.3	1.08	0.34	0.96	0.32	0.94	0.3
5.42	0.15	4.62	0.19	4.46	0.19	4.43	0.21	4.25	0.22	3.89	0.23	2.29	0.28	2.69	0.31	2.66	0.3	1.46	0.33	1.59	0.32	1.58	0.31	2.24	0.32	2.23	0.3	2.16	0.3	1.07	0.34	0.97	0.32	0.95	0.3
5.43	0.15	4.64	0.19	4.47	0.19	4.44	0.21	4.26	0.22	3.9	0.23	2.28	0.28	2.7	0.31	2.67	0.3	1.45	0.33	1.6	0.32	1.59	0.31	2.23	0.32	2.22	0.3	2.17	0.3	1.08	0.34	0.96	0.32	0.95	0.31
5.44	0.15	4.65	0.19	4.49	0.19	4.45	0.21	4.27	0.22	3.91	0.23	2.29	0.28	2.69	0.31	2.68	0.3	1.46	0.33	1.59	0.32	1.59	0.32	2.24	0.32	2.23	0.3	2.16	0.3	1.07	0.34	0.97	0.33	0.96	0.31
5.45	0.15	4.66	0.19	4.51	0.2	4.47	0.21	4.28	0.22	3.92	0.23	2.3	0.28	2.7	0.31	2.68	0.31	1.47	0.33	1.6	0.32	1.6	0.32	2.25	0.32	2.24	0.3	2.17	0.3	1.08	0.34	0.96	0.33	0.95	0.31
5.46	0.15	4.67	0.19	4.52	0.2	4.48	0.21	4.29	0.22	3.93	0.23	2.31	0.28	2.71	0.31	2.69	0.31	1.46	0.33	1.61	0.32	1.61	0.32	2.24	0.32	2.25	0.3	2.18	0.3	1.09	0.34	0.97	0.33	0.96	0.31
5.47	0.15	4.68	0.19	4.54	0.2	4.49	0.22	4.3	0.22	3.94	0.23	2.3	0.28	2.72	0.31	2.7	0.31	1.47	0.33	1.62	0.32	1.6	0.32	2.25	0.32	2.26	0.31	2.17	0.3	1.08	0.34	0.98	0.33	0.95	0.31
5.48	0.15	4.69	0.19	4.55	0.2	4.48	0.22	4.31	0.22	3.95	0.23	2.31	0.28	2.73	0.31	2.71	0.31	1.47	0.34	1.61	0.32	1.61	0.32	2.26	0.32	2.27	0.31	2.18	0.3	1.09	0.34	0.97	0.33	0.96	0.31
5.49	0.15	4.7	0.19	4.56	0.2	4.49	0.22	4.32	0.23	3.96	0.23	2.32	0.28	2.72	0.31	2.72	0.31	1.48	0.34	1.62	0.32	1.62	0.32	2.27	0.32	2.26	0.31	2.19	0.3	1.08	0.34	0.98	0.33	0.97	0.31
5.51	0.15	4.71	0.19	4.57	0.2	4.51	0.22	4.33	0.23	3.97	0.23	2.33	0.28	2.73	0.31	2.73	0.31	1.47	0.34	1.61	0.32	1.61	0.32	2.28	0.32	2.27	0.31	2.18	0.3	1.09	0.34	0.97	0.33	0.96	0.31
5.51	0.16	4.73	0.19	4.58	0.2	4.52	0.22	4.34	0.23	3.98	0.23	2.32	0.28	2.74	0.31	2.72	0.31	1.48	0.34	1.62	0.32	1.62	0.32	2.27	0.32	2.28	0.31	2.19	0.3	1.1	0.34	0.98	0.33	0.97	0.31
5.52	0.16	4.74	0.19	4.59	0.2	4.54	0.22	4.35	0.23	3.99	0.23	2.33	0.28	2.74	0.32	2.73	0.31	1.47	0.34	1.62	0.33	1.61	0.32	2.29	0.32	2.27	0.31	2.2	0.3	1.11	0.35	0.99	0.33	0.96	0.31
5.53	0.16	4.75	0.19	4.6	0.2	4.56	0.22	4.36	0.23	4	0.23	2.34	0.28	2.75	0.32	2.72	0.31	1.48	0.34	1.61	0.33	1.62	0.32	2.28	0.32	2.29	0.31	2.19	0.3	1.1	0.35	0.98	0.33	0.97	0.31
5.55	0.16	4.76	0.19	4.62	0.2	4.57	0.22	4.37	0.23	4.01	0.23	2.34	0.29	2.74	0.32	2.73	0.31	1.49	0.34	1.62	0.33	1.63	0.32	2.29	0.32	2.28	0.31	2.2	0.3	1.11	0.35	0.99	0.33	0.98	0.31
5.56	0.16	4.77	0.19	4.63	0.2	4.58	0.22	4.38	0.23	4.03	0.23	2.35	0.29	2.75	0.32	2.74	0.31	1.48	0.34	1.63	0.33	1.62	0.32	2.29	0.33	2.29	0.31	2.2	0.31	1.1	0.35	0.98	0.33	0.98	0.32
5.58	0.16	4.78	0.19	4.64	0.2	4.59	0.22	4.39	0.23	4.04	0.23	2.34	0.29	2.76	0.32	2.75	0.31	1.49	0.34	1.62	0.33	1.63	0.32	2.3	0.33	2.3	0.31	2.21	0.31	1.11	0.35	0.99	0.33	0.99	0.32
5.59	0.16	4.79	0.19	4.65	0.2	4.6	0.22	4.38	0.23	4.05	0.24	2.35	0.29	2.77	0.32	2.74	0.31	1.5	0.34	1.63	0.33	1.64	0.32	2.31	0.33	2.31	0.31	2.2	0.31	1.1	0.35	0.98	0.33	0.98	0.32
5.6	0.16	4.81	0.19	4.66	0.2	4.62	0.22	4.39	0.23	4.06	0.24	2.36	0.29	2.78	0.32	2.75	0.31	1.49	0.34	1.64	0.33	1.64	0.33	2.32	0.33	2.32	0.31	2.22	0.31	1.11	0.35	0.99	0.33	0.99	0.32
5.61	0.16	4.82	0.19	4.67	0.2	4.63	0.22	4.4	0.23	4.05	0.24	2.35	0.29	2.79	0.32	2.76	0.31	1.5	0.34	1.63	0.33	1.65	0.33	2.33	0.33	2.32	0.32	2.23	0.31	1.12	0.35	1	0.33	1	0.32
5.62	0.16	4.83	0.19	4.68	0.2	4.64	0.22	4.41	0.23	4.06	0.24	2.36	0.29	2.78	0.32	2.76	0.32	1.49	0.34	1.64	0.33	1.64	0.33	2.34	0.33	2.31	0.32	2.22	0.31	1.12	0.36	1	0.34	0.99	0.32
5.63	0.16	4.84	0.19	4.69	0.2	4.63	0.22	4.42	0.23	4.07	0.24	2.37	0.29	2.79	0.32	2.77	0.32	1.5	0.34	1.65	0.33	1.65	0.33	2.35	0.33	2.32	0.32	2.23	0.31	1.13	0.36	1.01	0.34	1	0.32
5.64	0.16	4.85	0.19	4.7	0.2	4.64	0.22	4.43	0.23	4.08	0.24	2.38	0.29	2.8	0.32	2.78	0.32	1.51	0.35	1.66	0.33	1.66	0.33	2.34	0.33	2.33	0.32	2.24	0.31	1.12	0.36	1	0.34	0.99	0.32
5.66	0.16	4.86	0.19	4.71	0.2	4.65	0.22	4.44	0.23	4.09	0.24	2.39	0.29	2.81	0.32	2.77	0.32	1.52	0.35	1.67	0.33	1.67	0.33	2.35	0.33	2.34	0.32	2.23	0.31	1.13	0.36	1.01	0.34	1	0.32
5.67	0.16	4.87	0.19	4.72	0.2	4.66	0.22	4.45	0.23	4.1	0.24	2.4	0.29	2.82	0.32	2.78	0.32	1.51	0.35	1.66	0.33	1.68	0.33	2.36	0.33	2.33	0.32	2.24	0.31	1.14	0.36	1	0.34	1.01	0.32
5.68	0.16	4.88	0.19	4.74	0.2	4.67	0.22	4.47	0.23	4.11	0.24	2.39	0.29	2.81	0.33	2.79	0.32	1.52	0.35	1.67	0.33	1.67	0.33	2.37	0.34	2.35	0.32	2.23	0.31	1.13	0.36	1.01	0.34	1	0.32
5.69	0.16	4.87	0.2	4.75	0.2	4.68	0.22	4.48	0.23	4.12	0.24	2.4	0.29	2.82	0.33	2.8	0.32	1.53	0.35	1.67	0.34	1.68	0.33	2.38	0.34	2.34	0.32	2.25	0.31	1.14	0.36	1.02	0.34	1.01	0.32
5.7	0.16	4.88	0.2	4.76	0.21	4.69	0.22	4.49	0.23	4.13	0.24	2.41	0.29	2.83	0.33	2.81	0.32	1.52	0.35	1.68	0.34	1.69	0.34	2.37	0.34	2.35	0.32	2.24	0.31	1.15	0.36	1.01	0.34	1	0.33
5.71	0.16	4.89	0.2	4.77	0.21	4.69	0.23	4.5	0.23	4.15	0.24	2.41	0.3	2.82	0.33	2.82	0.32	1.53	0.35	1.69	0.34	1.7	0.34	2.38	0.34	2.34	0.32	2.25	0.31	1.16	0.36	1.02	0.34	1.01	0.33
5.72	0.16	4.9	0.2	4.78	0.21	4.7	0.23	4.51	0.23	4.16	0.24	2.42	0.3	2.83	0.33	2.83	0.32	1.54	0.35	1.68	0.34	1.71	0.34	2.39	0.34	2.35	0.32	2.26	0.31	1.15	0.36	1.01	0.34	1.02	0.33
5.73	0.16	4.91	0.2	4.8	0.21	4.71	0.23	4.52	0.23	4.17	0.24	2.43	0.3	2.84	0.33	2.84	0.32	1.53	0.35	1.69	0.34	1.7	0.34	2.4	0.34	2.36	0.32	2.27	0.31	1.16	0.36	1.02	0.34	1.01	0.33
5.74	0.16	4.92	0.2	4.82	0.21	4.72	0.23	4.54	0.24	4.18	0.24	2.42	0.3	2.83	0.33	2.85	0.32	1.54	0.35	1.68	0.34	1.71	0.34	2.39	0.34	2.37	0.32	2.26	0.31	1.16	0.37	1.02	0.35	1.02	0.33
5.75	0.16	4.93	0.2	4.83	0.21	4.73	0.23	4.55	0.24	4.19	0.24	2.43	0.3	2.84	0.33	2.85	0.33	1.54	0.36	1.69	0.34	1.7	0.34	2.4	0.34	2.36	0.32	2.27	0.31	1.17	0.37	1.01	0.35	1.01	0.33
5.75	0.17	4.94	0.2	4.84	0.21	4.74	0.23	4.56	0.24	4.2	0.24	2.44	0.3	2.85	0.33	2.86	0.33	1.55	0.36	1.7	0.34	1.71	0.34	2.41	0.34	2.37	0.32	2.27	0.32	1.16	0.37	1.02	0.35	1.02	0.33
5.76	0.17	4.95	0.2	4.85	0.21	4.75	0.23	4.57	0.24	4.21	0.24	2.45	0.3	2.86	0.33	2.85	0.33	1.56	0.36	1.69	0.34	1.72	0.34	2.4	0.34	2.38	0.32	2.28	0.32	1.17	0.37	1.03	0.35	1.03	0.33
5.77	0.17	4.97	0.2	4.86	0.21	4.76	0.23	4.58	0.24	4.22	0.24	2.44	0.3	2.85	0.33	2.86	0.33	1.55	0.36	1.7	0.34	1.73	0.34	2.41	0.34	2.37	0.32	2.29	0.32	1.16	0.37	1.02	0.35	1.02	0.33
5.79	0.17	4.98	0.2	4.87	0.21	4.75	0.23	4.59	0.24	4.23	0.24	2.45	0.3	2.87	0.33	2.87	0.33	1.56	0.36	1.71	0.34	1.72	0.34	2.42	0.34	2.38	0.32	2.28	0.32	1.17	0.37	1.03	0.35	1.03	0.33
5.8	0.17	4.99	0.2	4.88	0.21	4.77	0.23	4.6	0.24	4.24	0.24	2.46	0.3	2.88	0.33	2.88	0.33	1.55	0.36	1.72	0.34	1.73	0.34	2.41	0.34	2.38	0.33	2.29	0.32	1.18	0.37	1.04	0.35	1.02	0.33
5.81	0.17	5.01	0.2	4.89	0.21	4.78	0.23	4.61	0.24	4.25	0.24	2.47	0.3	2.89	0.33	2.89	0.33	1.56	0.36	1.71	0.34	1.74	0.35	2.42	0.34	2.37	0.33	2.3	0.32	1.17	0.37	1.03	0.35	1.03	0.33
5.82	0.17	5.02	0.2	4.9	0.21	4.79	0.23	4.62	0.24	4.26	0.25	2.48	0.3	2.9	0.33	2.9	0.33	1.55	0.36	1.72	0.34	1.73	0.35	2.43	0.34	2.39	0.33	2.29	0.32	1.17	0.38	1.04	0.35	1.02	0.33
5.83	0.17	5.03	0.2	4.91	0.21	4.8	0.23	4.64	0.24	4.27	0.25	2.49	0.3	2.9	0.34	2.89	0.33	1.57	0.36	1.72	0.35	1.74	0.35	2.43	0.35	2.4	0.33	2.3	0.32	1.18	0.38	1.03	0.35	1.03	0.33
5.84	0.17	5.05	0.2	4.93	0.21	4.82	0.23	4.66	0.24	4.28	0.25	2.5	0.31	2.91	0.34	2.9	0.33	1.58	0.36	1.73	0.35	1.75	0.35	2.44	0.35	2.39	0.33	2.31	0.32	1.19	0.38	1.04	0.35	1.04	0.33
5.85	0.17	5.06	0.2	4.94	0.21	4.83	0.23	4.68	0.24	4.29	0.25	2.51	0.31	2.92	0.34	2.91	0.33	1.57	0.36	1.72	0.35	1.74	0.35	2.45	0.35	2.4	0.33	2.32	0.32	1.18	0.38	1.05	0.35	1.03	0.34
5.86	0.17	5.07	0.2	4.95	0.21	4.84	0.23	4.69	0.24	4.3	0.25	2.52	0.31	2.91	0.34	2.92	0.33	1.58	0.36	1.73	0.35	1.75	0.35	2.46	0.35	2.41	0.33	2.31	0.32	1.19	0.38	1.04	0.35	1.04	0.34
5.87	0.17	5.08	0.2	4.96	0.21	4.85	0.23	4.7	0.24	4.31	0.25	2.53	0.31	2.92	0.34	2.93	0.34	1.57	0.36	1.74	0.35	1.76	0.35	2.47	0.35	2.42	0.33	2.32	0.32	1.18	0.38	1.05	0.35	1.05	0.34
5.88	0.17	5.09	0.2	4.97	0.21	4.86	0.23	4.71	0.24	4.32	0.25	2.54	0.31	2.93	0.34	2.94	0.34	1.58	0.36	1.75	0.35	1.77	0.35	2.46	0.35	2.43	0.33	2.33	0.32	1.19	0.38	1.04	0.35	1.04	0.34
5.89	0.17	5.11	0.2	4.98	0.21	4.87	0.23	4.72	0.24	4.33	0.25	2.55	0.31	2.92	0.34	2.95	0.34	1.59	0.36	1.74	0.35	1.76	0.35	2.47	0.35	2.44	0.33	2.34	0.32	1.2	0.38	1.05	0.35	1.05	0.34
5.9	0.17	5.12	0.2	4.99	0.21	4.88	0.23	4.73	0.24	4.34	0.25	2.56	0.31	2.93	0.34	2.96	0.34	1.58	0.36	1.75	0.35	1.77	0.35	2.48	0.35	2.43	0.33	2.33	0.32	1.19	0.38	1.04	0.35	1.04	0.34
5.91	0.17	5.13	0.2	4.99	0.22	4.89	0.24	4.74	0.25	4.35	0.25	2.55	0.31	2.94	0.34	2.97	0.34	1.59	0.37	1.76	0.35	1.78	0.35	2.49	0.35	2.44	0.33	2.34	0.32	1.2	0.38	1.05	0.35	1.05	0.34
5.9	0.17	5.15	0.21	5.01	0.22	4.9	0.24	4.75	0.25	4.36	0.25	2.56	0.31	2.95	0.34	2.96	0.34	1.6	0.37	1.75	0.35	1.79	0.36	2.48	0.35	2.45	0.33	2.33	0.33	1.19	0.38	1.06	0.35	1.06	0.34
5.91	0.17	5.16	0.21	5.02	0.22	4.91	0.24	4.76	0.25	4.37	0.25	2.57	0.31	2.94	0.34	2.97	0.34	1.59	0.37	1.76	0.35	1.78	0.36	2.49	0.35	2.45	0.34	2.35	0.33	1.2	0.38	1.05	0.35	1.06	0.35
5.92	0.17	5.17	0.21	5.03	0.22	4.93	0.24	4.77	0.25	4.38	0.25	2.57	0.32	2.95	0.34	2.98	0.34	1.6	0.37	1.76	0.36	1.79	0.36	2.5	0.36	2.46	0.34	2.34	0.33	1.21	0.38	1.04	0.36	1.07	0.35
5.91	0.17	5.18	0.21	5.04	0.22	4.94	0.24	4.78	0.25	4.39	0.25	2.58	0.32	2.96	0.34	2.99	0.34	1.61	0.37	1.77	0.36	1.8	0.36	2.51	0.36	2.47	0.34	2.35	0.33	1.2	0.38	1.05	0.36	1.06	0.35
5.92	0.17	5.2	0.21	5.05	0.22	4.95	0.24	4.79	0.25	4.4	0.25	2.59	0.32	2.95	0.34	2.98	0.34	1.6	0.37	1.78	0.36	1.79	0.36	2.5	0.36	2.46	0.34	2.36	0.33	1.2	0.39	1.06	0.36	1.07	0.35
5.93	0.17	5.21	0.21	5.07	0.22	4.97	0.24	4.8	0.25	4.41	0.25	2.6	0.32	2.96	0.34	2.99	0.34	1.61	0.37	1.79	0.36	1.8	0.36	2.51	0.36	2.47	0.34	2.35	0.33	1.21	0.39	1.05	0.36	1.06	0.35
5.94	0.17	5.22	0.21	5.08	0.22	4.98	0.24	4.81	0.25	4.42	0.25	2.61	0.32	2.97	0.34	3	0.34	1.62	0.37	1.8	0.36	1.81	0.36	2.52	0.36	2.48	0.34	2.36	0.33	1.2	0.39	1.06	0.36	1.07	0.35
5.95	0.17	5.23	0.21	5.09	0.22	4.99	0.24	4.83	0.25	4.43	0.25	2.62	0.32	2.98	0.34	2.99	0.34	1.61	0.37	1.79	0.36	1.8	0.36	2.53	0.36	2.49	0.34	2.37	0.33	1.21	0.39	1.07	0.36	1.08	0.35
5.96	0.17	5.24	0.21	5.1	0.22	5	0.24	4.84	0.25	4.44	0.25	2.63	0.32	2.97	0.34	3	0.34	1.63	0.37	1.8	0.36	1.81	0.36	2.54	0.36	2.5	0.34	2.38	0.33	1.22	0.39	1.06	0.36	1.09	0.35
5.98	0.17	5.25	0.21	5.11	0.22	5.01	0.24	4.85	0.25	4.45	0.25	2.64	0.32	2.98	0.34	3.01	0.35	1.62	0.37	1.79	0.36	1.82	0.36	2.53	0.36	2.49	0.34	2.37	0.33	1.21	0.39	1.07	0.36	1.08	0.35
5.99	0.17	5.26	0.21	5.12	0.22	5.02	0.24	4.86	0.25	4.46	0.25	2.63	0.32	2.98	0.35	3.02	0.35	1.63	0.37	1.8	0.36	1.81	0.36	2.54	0.36	2.5	0.34	2.38	0.33	1.22	0.39	1.08	0.36	1.09	0.35
6	0.17	5.27	0.21	5.13	0.22	5.03	0.24	4.85	0.25	4.48	0.26	2.65	0.32	2.99	0.35	3.01	0.35	1.64	0.37	1.81	0.36	1.82	0.36	2.53	0.36	2.51	0.34	2.39	0.33	1.21	0.39	1.07	0.36	1.08	0.35
6.01	0.17	5.28	0.21	5.14	0.22	5.04	0.24	4.86	0.25	4.49	0.26	2.64	0.32	2.98	0.35	3.03	0.35	1.63	0.37	1.8	0.36	1.83	0.36	2.54	0.36	2.5	0.34	2.4	0.33	1.22	0.39	1.07	0.37	1.09	0.35
6.02	0.18	5.3	0.21	5.15	0.22	5.05	0.24	4.88	0.25	4.5	0.26	2.65	0.32	2.99	0.35	3.04	0.35	1.62	0.37	1.81	0.36	1.83	0.37	2.55	0.36	2.51	0.34	2.41	0.33	1.21	0.39	1.08	0.37	1.09	0.36
6.03	0.18	5.32	0.21	5.16	0.22	5.06	0.24	4.89	0.25	4.51	0.26	2.65	0.33	3	0.35	3.05	0.35	1.63	0.38	1.81	0.37	1.84	0.37	2.56	0.36	2.51	0.35	2.41	0.34	1.22	0.39	1.09	0.37	1.1	0.36
6.04	0.18	5.33	0.21	5.17	0.22	5.07	0.24	4.9	0.25	4.52	0.26	2.66	0.33	3.01	0.35	3.06	0.35	1.64	0.38	1.82	0.37	1.83	0.37	2.55	0.36	2.52	0.35	2.42	0.34	1.23	0.39	1.08	0.37	1.11	0.36
6.05	0.18	5.35	0.21	5.19	0.22	5.08	0.24	4.91	0.25	4.53	0.26	2.67	0.33	3.02	0.35	3.05	0.35	1.63	0.38	1.83	0.37	1.84	0.37	2.56	0.36	2.53	0.35	2.41	0.34	1.22	0.39	1.09	0.37	1.1	0.36
6.06	0.18	5.36	0.21	5.2	0.22	5.1	0.25	4.92	0.25	4.54	0.26	2.66	0.33	3.03	0.35	3.06	0.35	1.64	0.38	1.82	0.37	1.85	0.37	2.56	0.37	2.54	0.35	2.42	0.34	1.23	0.39	1.08	0.37	1.11	0.36
6.07	0.18	5.37	0.21	5.21	0.22	5.11	0.25	4.93	0.26	4.56	0.26	2.67	0.33	3.04	0.35	3.07	0.35	1.65	0.38	1.83	0.37	1.84	0.37	2.57	0.37	2.53	0.35	2.43	0.34	1.22	0.39	1.09	0.37	1.12	0.36
6.08	0.18	5.38	0.21	5.22	0.22	5.12	0.25	4.94	0.26	4.58	0.26	2.68	0.33	3.03	0.35	3.08	0.35	1.64	0.38	1.84	0.37	1.85	0.37	2.58	0.37	2.54	0.35	2.44	0.34	1.23	0.39	1.1	0.37	1.11	0.36
6.09	0.18	5.39	0.21	5.24	0.22	5.13	0.25	4.95	0.26	4.59	0.26	2.69	0.33	3.04	0.35	3.09	0.35	1.65	0.38	1.85	0.37	1.86	0.37	2.59	0.37	2.55	0.35	2.43	0.34	1.22	0.39	1.09	0.37	1.12	0.36
6.11	0.18	5.4	0.21	5.26	0.22	5.15	0.25	4.96	0.26	4.6	0.26	2.68	0.33	3.05	0.35	3.09	0.36	1.64	0.38	1.84	0.37	1.85	0.37	2.6	0.37	2.56	0.35	2.44	0.34	1.23	0.4	1.1	0.37	1.11	0.36
6.12	0.18	5.41	0.21	5.26	0.23	5.16	0.25	4.97	0.26	4.61	0.26	2.69	0.33	3.04	0.35	3.1	0.36	1.65	0.38	1.85	0.37	1.86	0.37	2.59	0.37	2.57	0.35	2.45	0.34	1.24	0.4	1.09	0.37	1.12	0.36
6.13	0.18	5.42	0.21	5.27	0.23	5.17	0.25	4.98	0.26	4.62	0.26	2.7	0.33	3.05	0.35	3.11	0.36	1.66	0.38	1.86	0.38	1.85	0.37	2.6	0.37	2.56	0.35	2.44	0.34	1.25	0.4	1.1	0.37	1.12	0.37
6.14	0.18	5.43	0.21	5.28	0.23	5.18	0.25	4.99	0.26	4.63	0.26	2.71	0.33	3.06	0.35	3.1	0.36	1.65	0.38	1.87	0.38	1.86	0.37	2.61	0.37	2.57	0.35	2.45	0.34	1.24	0.4	1.11	0.37	1.13	0.37
6.15	0.18	5.44	0.22	5.3	0.23	5.19	0.25	5	0.26	4.64	0.26	2.7	0.33	3.05	0.35	3.11	0.36	1.66	0.38	1.86	0.38	1.87	0.37	2.6	0.37	2.58	0.35	2.46	0.34	1.25	0.4	1.1	0.37	1.12	0.37
6.16	0.18	5.46	0.22	5.31	0.23	5.2	0.25	5.01	0.26	4.65	0.26	2.71	0.33	3.06	0.35	3.12	0.36	1.67	0.38	1.87	0.38	1.87	0.38	2.61	0.37	2.59	0.35	2.47	0.34	1.26	0.4	1.11	0.38	1.13	0.37
6.18	0.18	5.47	0.22	5.32	0.23	5.22	0.25	5.02	0.26	4.66	0.26	2.7	0.33	3.07	0.36	3.13	0.36	1.67	0.39	1.86	0.38	1.88	0.38	2.62	0.37	2.59	0.36	2.48	0.35	1.25	0.41	1.12	0.38	1.14	0.37
6.19	0.18	5.49	0.22	5.34	0.23	5.21	0.25	5.03	0.26	4.67	0.26	2.71	0.33	3.08	0.36	3.14	0.36	1.68	0.39	1.87	0.38	1.89	0.38	2.63	0.38	2.6	0.36	2.49	0.35	1.26	0.41	1.11	0.38	1.13	0.37
6.2	0.18	5.5	0.22	5.35	0.23	5.22	0.25	5.04	0.26	4.68	0.26	2.72	0.33	3.09	0.36	3.15	0.36	1.69	0.39	1.88	0.38	1.9	0.38	2.64	0.38	2.61	0.36	2.5	0.35	1.27	0.41	1.12	0.38	1.14	0.37
6.22	0.18	5.51	0.22	5.36	0.23	5.23	0.25	5.05	0.26	4.69	0.27	2.72	0.34	3.1	0.36	3.16	0.36	1.7	0.39	1.89	0.38	1.89	0.38	2.65	0.38	2.62	0.36	2.51	0.35	1.28	0.41	1.11	0.38	1.15	0.37
6.23	0.18	5.52	0.22	5.37	0.23	5.24	0.25	5.06	0.26	4.7	0.27	2.73	0.34	3.09	0.36	3.15	0.36	1.69	0.39	1.9	0.38	1.9	0.38	2.66	0.38	2.61	0.36	2.5	0.35	1.27	0.41	1.12	0.38	1.14	0.37
6.24	0.18	5.54	0.22	5.38	0.23	5.25	0.25	5.07	0.26	4.71	0.27	2.74	0.34	3.1	0.36	3.16	0.36	1.7	0.39	1.89	0.38	1.91	0.38	2.67	0.38	2.62	0.36	2.51	0.35	1.28	0.41	1.13	0.38	1.15	0.37
6.25	0.18	5.55	0.22	5.39	0.23	5.26	0.25	5.08	0.26	4.72	0.27	2.75	0.34	3.11	0.36	3.17	0.36	1.69	0.39	1.9	0.38	1.9	0.38	2.66	0.38	2.64	0.36	2.52	0.35	1.27	0.41	1.14	0.39	1.14	0.37
6.26	0.18	5.56	0.22	5.4	0.23	5.27	0.25	5.09	0.26	4.74	0.27	2.74	0.34	3.12	0.36	3.17	0.37	1.7	0.39	1.91	0.38	1.91	0.38	2.67	0.38	2.63	0.36	2.53	0.35	1.28	0.41	1.13	0.39	1.15	0.37
6.26	0.19	5.57	0.22	5.41	0.23	5.28	0.25	5.1	0.26	4.75	0.27	2.75	0.34	3.13	0.36	3.18	0.37	1.69	0.39	1.9	0.39	1.92	0.38	2.68	0.38	2.64	0.36	2.54	0.35	1.27	0.41	1.14	0.39	1.15	0.38
6.27	0.19	5.59	0.22	5.42	0.23	5.29	0.25	5.12	0.26	4.77	0.27	2.76	0.34	3.14	0.36	3.17	0.37	1.7	0.39	1.91	0.39	1.91	0.38	2.69	0.38	2.65	0.36	2.54	0.36	1.28	0.41	1.13	0.39	1.16	0.38
6.28	0.19	5.6	0.22	5.43	0.23	5.3	0.25	5.13	0.27	4.78	0.27	2.77	0.34	3.13	0.36	3.18	0.37	1.71	0.39	1.9	0.39	1.92	0.38	2.68	0.38	2.66	0.37	2.55	0.36	1.29	0.41	1.14	0.39	1.15	0.38
6.29	0.19	5.61	0.22	5.44	0.23	5.31	0.26	5.15	0.27	4.79	0.27	2.78	0.34	3.14	0.36	3.19	0.37	1.71	0.4	1.91	0.39	1.92	0.39	2.69	0.38	2.65	0.37	2.56	0.36	1.29	0.42	1.15	0.39	1.16	0.38
6.31	0.19	5.62	0.22	5.45	0.23	5.32	0.26	5.16	0.27	4.8	0.27	2.77	0.34	3.15	0.37	3.2	0.37	1.7	0.4	1.92	0.39	1.93	0.39	2.68	0.38	2.66	0.37	2.57	0.36	1.3	0.42	1.14	0.39	1.15	0.38
6.32	0.19	5.64	0.22	5.46	0.23	5.33	0.26	5.17	0.27	4.81	0.27	2.78	0.34	3.16	0.37	3.19	0.37	1.71	0.4	1.91	0.39	1.92	0.39	2.69	0.38	2.67	0.37	2.58	0.36	1.31	0.42	1.15	0.39	1.16	0.38
6.33	0.19	5.65	0.22	5.47	0.23	5.34	0.26	5.18	0.27	4.82	0.27	2.79	0.34	3.17	0.37	3.21	0.37	1.72	0.4	1.92	0.39	1.93	0.39	2.69	0.39	2.68	0.37	2.59	0.36	1.3	0.42	1.14	0.39	1.17	0.38
6.34	0.19	5.66	0.22	5.48	0.23	5.35	0.26	5.19	0.27	4.83	0.27	2.8	0.34	3.18	0.37	3.22	0.37	1.71	0.4	1.93	0.39	1.94	0.39	2.7	0.39	2.69	0.37	2.6	0.36	1.31	0.42	1.15	0.39	1.16	0.38
6.36	0.19	5.67	0.22	5.49	0.23	5.36	0.26	5.2	0.27	4.84	0.27	2.8	0.35	3.19	0.37	3.23	0.37	1.72	0.4	1.94	0.39	1.95	0.39	2.69	0.39	2.68	0.37	2.59	0.36	1.3	0.42	1.16	0.39	1.17	0.38
6.37	0.19	5.68	0.22	5.5	0.23	5.37	0.26	5.21	0.27	4.85	0.27	2.81	0.35	3.2	0.37	3.24	0.37	1.73	0.4	1.93	0.39	1.96	0.39	2.7	0.39	2.69	0.37	2.6	0.36	1.31	0.42	1.15	0.39	1.16	0.38
6.38	0.19	5.69	0.22	5.51	0.23	5.38	0.26	5.22	0.27	4.86	0.27	2.82	0.35	3.19	0.37	3.25	0.37	1.74	0.4	1.94	0.39	1.97	0.39	2.71	0.39	2.7	0.37	2.61	0.36	1.32	0.43	1.16	0.39	1.17	0.38
6.39	0.19	5.7	0.22	5.52	0.24	5.39	0.26	5.23	0.27	4.87	0.27	2.83	0.35	3.2	0.37	3.24	0.37	1.75	0.4	1.95	0.39	1.96	0.39	2.72	0.39	2.69	0.37	2.61	0.37	1.31	0.43	1.16	0.4	1.16	0.38
6.4	0.19	5.72	0.22	5.53	0.24	5.4	0.26	5.24	0.27	4.88	0.27	2.84	0.35	3.21	0.37	3.25	0.37	1.75	0.41	1.94	0.39	1.97	0.39	2.73	0.39	2.7	0.37	2.62	0.37	1.32	0.43	1.17	0.4	1.17	0.38
6.41	0.19	5.73	0.22	5.55	0.24	5.41	0.26	5.23	0.27	4.89	0.27	2.85	0.35	3.22	0.37	3.25	0.38	1.76	0.41	1.95	0.39	1.96	0.39	2.72	0.39	2.71	0.37	2.61	0.37	1.31	0.43	1.16	0.4	1.17	0.39
6.42	0.19	5.75	0.23	5.56	0.24	5.42	0.26	5.24	0.27	4.9	0.28	2.84	0.35	3.23	0.37	3.26	0.38	1.75	0.41	1.95	0.4	1.97	0.39	2.73	0.39	2.73	0.38	2.62	0.37	1.32	0.43	1.17	0.4	1.18	0.39
6.43	0.19	5.76	0.23	5.58	0.24	5.43	0.26	5.25	0.27	4.91	0.28	2.85	0.35	3.23	0.38	3.27	0.38	1.76	0.41	1.96	0.4	1.97	0.4	2.74	0.39	2.72	0.38	2.63	0.37	1.33	0.43	1.16	0.4	1.19	0.39
6.45	0.19	5.77	0.23	5.59	0.24	5.44	0.26	5.26	0.27	4.92	0.28	2.86	0.35	3.24	0.38	3.28	0.38	1.75	0.41	1.95	0.4	1.98	0.4	2.73	0.39	2.73	0.38	2.64	0.37	1.34	0.43	1.17	0.4	1.18	0.39
6.47	0.19	5.78	0.23	5.61	0.24	5.45	0.26	5.27	0.27	4.93	0.28	2.87	0.35	3.25	0.38	3.27	0.38	1.76	0.41	1.96	0.4	1.97	0.4	2.74	0.39	2.72	0.38	2.65	0.37	1.33	0.43	1.18	0.4	1.19	0.39
6.48	0.19	5.8	0.23	5.62	0.24	5.46	0.26	5.28	0.27	4.94	0.28	2.88	0.35	3.26	0.38	3.28	0.38	1.75	0.41	1.97	0.4	1.98	0.4	2.75	0.39	2.73	0.38	2.64	0.37	1.32	0.43	1.17	0.4	1.18	0.39
6.49	0.19	5.81	0.23	5.63	0.24	5.47	0.26	5.29	0.27	4.96	0.28	2.88	0.36	3.27	0.38	3.29	0.38	1.76	0.41	1.96	0.4	1.99	0.4	2.76	0.39	2.74	0.38	2.65	0.37	1.33	0.43	1.18	0.4	1.19	0.39
6.51	0.19	5.82	0.23	5.64	0.24	5.48	0.26	5.3	0.27	4.97	0.28	2.89	0.36	3.28	0.38	3.3	0.38	1.77	0.41	1.97	0.4	1.98	0.4	2.75	0.39	2.75	0.38	2.66	0.37	1.34	0.43	1.17	0.4	1.2	0.39
6.52	0.19	5.84	0.23	5.65	0.24	5.49	0.26	5.31	0.27	4.98	0.28	2.88	0.36	3.27	0.38	3.29	0.38	1.76	0.41	1.98	0.4	1.99	0.4	2.76	0.4	2.76	0.38	2.67	0.37	1.33	0.43	1.18	0.4	1.2	0.4
6.53	0.2	5.85	0.23	5.66	0.24	5.5	0.26	5.32	0.27	4.99	0.28	2.9	0.36	3.28	0.38	3.3	0.38	1.77	0.41	1.97	0.4	1.98	0.4	2.77	0.4	2.77	0.38	2.68	0.37	1.34	0.43	1.17	0.4	1.21	0.4
6.54	0.2	5.86	0.23	5.67	0.24	5.51	0.27	5.32	0.28	5	0.28	2.91	0.36	3.29	0.38	3.31	0.38	1.78	0.41	1.98	0.4	1.99	0.4	2.78	0.4	2.78	0.38	2.67	0.37	1.35	0.44	1.18	0.4	1.2	0.4
6.55	0.2	5.87	0.23	5.68	0.24	5.52	0.27	5.33	0.28	5.01	0.28	2.92	0.36	3.3	0.38	3.32	0.38	1.79	0.41	1.99	0.4	2	0.4	2.77	0.4	2.79	0.39	2.68	0.37	1.36	0.44	1.19	0.4	1.21	0.4
6.56	0.2	5.89	0.23	5.69	0.24	5.53	0.27	5.34	0.28	5.02	0.28	2.93	0.36	3.3	0.39	3.33	0.38	1.78	0.41	1.98	0.4	1.99	0.4	2.78	0.4	2.8	0.39	2.68	0.38	1.35	0.44	1.18	0.4	1.2	0.4
6.57	0.2	5.9	0.23	5.68	0.24	5.54	0.27	5.35	0.28	5.03	0.28	2.92	0.36	3.31	0.39	3.33	0.39	1.79	0.41	1.99	0.4	2	0.4	2.79	0.4	2.82	0.39	2.69	0.38	1.36	0.44	1.18	0.41	1.21	0.4
6.58	0.2	5.91	0.23	5.69	0.24	5.55	0.27	5.36	0.28	5.05	0.28	2.93	0.36	3.32	0.39	3.34	0.39	1.79	0.42	2	0.4	2.01	0.4	2.8	0.4	2.83	0.39	2.68	0.38	1.35	0.44	1.19	0.41	1.22	0.4
6.59	0.2	5.92	0.23	5.7	0.24	5.56	0.27	5.37	0.28	5.06	0.28	2.94	0.36	3.33	0.39	3.35	0.39	1.8	0.42	2.01	0.4	2.02	0.4	2.81	0.4	2.82	0.39	2.69	0.38	1.36	0.44	1.18	0.41	1.21	0.4
6.61	0.2	5.93	0.23	5.71	0.24	5.57	0.27	5.38	0.28	5.07	0.28	2.95	0.36	3.34	0.39	3.36	0.39	1.79	0.42	2	0.41	2.02	0.41	2.82	0.4	2.83	0.39	2.7	0.38	1.35	0.44	1.19	0.41	1.22	0.4
6.62	0.2	5.94	0.23	5.72	0.24	5.59	0.27	5.39	0.28	5.08	0.28	2.95	0.37	3.33	0.39	3.35	0.39	1.8	0.42	2.01	0.41	2.03	0.41	2.83	0.4	2.84	0.39	2.71	0.38	1.36	0.44	1.18	0.41	1.21	0.4
6.63	0.2	5.95	0.23	5.73	0.24	5.61	0.27	5.4	0.28	5.09	0.28	2.97	0.37	3.34	0.39	3.37	0.39	1.79	0.42	2	0.41	2.02	0.41	2.82	0.4	2.85	0.39	2.72	0.38	1.37	0.44	1.19	0.41	1.22	0.4
6.64	0.2	5.96	0.23	5.74	0.24	5.62	0.27	5.41	0.28	5.1	0.29	2.98	0.37	3.35	0.39	3.38	0.39	1.8	0.42	2.01	0.41	2.03	0.41	2.83	0.4	2.85	0.4	2.73	0.38	1.36	0.44	1.2	0.41	1.21	0.4
6.65	0.2	5.97	0.23	5.75	0.24	5.63	0.27	5.42	0.28	5.12	0.29	2.99	0.37	3.36	0.39	3.37	0.39	1.81	0.42	2.02	0.41	2.02	0.41	2.82	0.4	2.86	0.4	2.74	0.38	1.37	0.44	1.19	0.41	1.22	0.4
6.66	0.2	5.98	0.23	5.76	0.24	5.62	0.27	5.43	0.28	5.13	0.29	3	0.37	3.37	0.39	3.38	0.39	1.8	0.42	2.01	0.41	2.03	0.41	2.83	0.41	2.87	0.4	2.75	0.38	1.36	0.44	1.2	0.41	1.23	0.4
6.67	0.2	5.99	0.23	5.77	0.24	5.63	0.27	5.44	0.28	5.14	0.29	3.01	0.37	3.38	0.39	3.39	0.39	1.81	0.42	2.02	0.41	2.04	0.41	2.84	0.41	2.88	0.4	2.75	0.39	1.37	0.44	1.19	0.41	1.23	0.41
6.68	0.2	6	0.23	5.79	0.25	5.64	0.27	5.45	0.28	5.15	0.29	3	0.37	3.39	0.4	3.38	0.39	1.82	0.42	2.03	0.41	2.03	0.41	2.85	0.41	2.89	0.4	2.76	0.39	1.38	0.44	1.2	0.41	1.22	0.41
6.69	0.2	6.01	0.23	5.8	0.25	5.65	0.27	5.46	0.28	5.16	0.29	3.01	0.37	3.4	0.4	3.39	0.39	1.81	0.42	2.02	0.41	2.04	0.41	2.86	0.41	2.9	0.4	2.75	0.39	1.38	0.45	1.19	0.41	1.23	0.41
6.7	0.2	6.02	0.23	5.81	0.25	5.66	0.27	5.48	0.28	5.17	0.29	3.02	0.37	3.41	0.4	3.4	0.39	1.82	0.42	2.03	0.41	2.03	0.41	2.87	0.41	2.89	0.4	2.76	0.39	1.37	0.45	1.2	0.41	1.24	0.41
6.71	0.2	6.04	0.23	5.82	0.25	5.68	0.27	5.49	0.28	5.18	0.29	3.01	0.37	3.42	0.4	3.41	0.39	1.83	0.42	2.04	0.41	2.04	0.41	2.88	0.41	2.9	0.4	2.77	0.39	1.38	0.45	1.21	0.41	1.23	0.41
6.72	0.2	6.04	0.24	5.83	0.25	5.69	0.27	5.5	0.28	5.19	0.29	3.02	0.37	3.43	0.4	3.42	0.39	1.82	0.42	2.05	0.41	2.03	0.41	2.87	0.41	2.91	0.4	2.78	0.39	1.39	0.45	1.21	0.42	1.24	0.41
6.73	0.2	6.05	0.24	5.84	0.25	5.7	0.27	5.49	0.28	5.2	0.29	3.03	0.38	3.44	0.4	3.42	0.4	1.83	0.42	2.05	0.42	2.04	0.41	2.89	0.41	2.92	0.4	2.79	0.39	1.38	0.45	1.2	0.42	1.25	0.41
6.74	0.2	6.06	0.24	5.85	0.25	5.71	0.28	5.51	0.28	5.21	0.29	3.04	0.38	3.45	0.4	3.43	0.4	1.82	0.43	2.06	0.42	2.05	0.41	2.88	0.41	2.93	0.4	2.78	0.39	1.39	0.45	1.21	0.42	1.24	0.41
6.76	0.2	6.07	0.24	5.86	0.25	5.73	0.28	5.52	0.29	5.22	0.29	3.05	0.38	3.46	0.4	3.44	0.4	1.83	0.43	2.05	0.42	2.06	0.41	2.89	0.41	2.93	0.41	2.79	0.39	1.4	0.45	1.22	0.42	1.25	0.41
6.77	0.2	6.08	0.24	5.87	0.25	5.74	0.28	5.53	0.29	5.23	0.29	3.06	0.38	3.47	0.4	3.45	0.4	1.84	0.43	2.06	0.42	2.07	0.42	2.9	0.42	2.92	0.41	2.8	0.39	1.39	0.45	1.21	0.42	1.24	0.41
6.77	0.21	6.09	0.24	5.88	0.25	5.75	0.28	5.54	0.29	5.25	0.29	3.07	0.38	3.47	0.41	3.46	0.4	1.83	0.43	2.07	0.42	2.08	0.42	2.91	0.42	2.93	0.41	2.81	0.39	1.4	0.45	1.22	0.42	1.25	0.41
6.78	0.21	6.11	0.24	5.89	0.25	5.76	0.28	5.55	0.29	5.26	0.29	3.08	0.38	3.48	0.41	3.47	0.4	1.84	0.43	2.06	0.42	2.07	0.42	2.92	0.42	2.94	0.41	2.82	0.4	1.39	0.45	1.23	0.42	1.25	0.42
6.79	0.21	6.12	0.24	5.9	0.25	5.77	0.28	5.56	0.29	5.27	0.29	3.09	0.38	3.49	0.41	3.48	0.4	1.85	0.43	2.07	0.42	2.08	0.42	2.91	0.42	2.93	0.41	2.81	0.4	1.4	0.45	1.22	0.42	1.26	0.42
6.8	0.21	6.14	0.24	5.92	0.25	5.78	0.28	5.58	0.29	5.28	0.29	3.1	0.39	3.48	0.41	3.49	0.4	1.84	0.43	2.08	0.42	2.09	0.42	2.92	0.42	2.94	0.41	2.82	0.4	1.39	0.45	1.23	0.42	1.25	0.42
6.82	0.21	6.16	0.24	5.93	0.25	5.79	0.28	5.59	0.29	5.29	0.29	3.11	0.39	3.49	0.41	3.49	0.41	1.85	0.43	2.07	0.42	2.1	0.42	2.93	0.42	2.95	0.41	2.83	0.4	1.4	0.45	1.22	0.42	1.26	0.42
6.83	0.21	6.17	0.24	5.94	0.25	5.8	0.28	5.6	0.29	5.3	0.3	3.12	0.39	3.5	0.41	3.5	0.41	1.84	0.43	2.08	0.42	2.09	0.42	2.94	0.42	2.94	0.41	2.84	0.4	1.4	0.46	1.23	0.42	1.25	0.42
6.85	0.21	6.18	0.24	5.95	0.25	5.81	0.28	5.61	0.29	5.31	0.3	3.13	0.39	3.51	0.41	3.51	0.41	1.85	0.43	2.09	0.42	2.1	0.42	2.93	0.42	2.95	0.41	2.85	0.4	1.41	0.46	1.22	0.42	1.26	0.42
6.86	0.21	6.19	0.24	5.96	0.25	5.82	0.28	5.6	0.29	5.32	0.3	3.14	0.39	3.52	0.41	3.52	0.41	1.86	0.43	2.1	0.42	2.11	0.42	2.94	0.42	2.96	0.41	2.86	0.4	1.4	0.46	1.23	0.42	1.25	0.42
6.87	0.21	6.2	0.24	5.97	0.25	5.83	0.28	5.61	0.29	5.33	0.3	3.15	0.39	3.53	0.41	3.53	0.41	1.85	0.43	2.09	0.42	2.1	0.42	2.93	0.42	2.97	0.41	2.87	0.4	1.41	0.46	1.24	0.43	1.27	0.42
6.88	0.21	6.21	0.24	5.99	0.25	5.84	0.28	5.62	0.29	5.35	0.3	3.14	0.39	3.52	0.41	3.52	0.41	1.86	0.43	2.1	0.43	2.11	0.42	2.94	0.42	2.98	0.41	2.88	0.4	1.42	0.46	1.25	0.43	1.28	0.42
6.9	0.21	6.22	0.24	6	0.25	5.85	0.28	5.63	0.29	5.36	0.3	3.15	0.39	3.53	0.41	3.53	0.41	1.87	0.43	2.11	0.43	2.11	0.43	2.95	0.42	2.97	0.41	2.87	0.4	1.41	0.46	1.24	0.43	1.27	0.42
6.91	0.21	6.23	0.24	6.01	0.25	5.86	0.28	5.64	0.29	5.37	0.3	3.16	0.39	3.54	0.41	3.54	0.41	1.86	0.44	2.12	0.43	2.12	0.43	2.96	0.42	2.98	0.41	2.88	0.4	1.42	0.46	1.25	0.43	1.26	0.42
6.93	0.21	6.24	0.24	6.02	0.25	5.87	0.28	5.65	0.29	5.38	0.3	3.17	0.39	3.55	0.41	3.55	0.41	1.87	0.44	2.11	0.43	2.13	0.43	2.95	0.42	2.99	0.41	2.88	0.41	1.43	0.46	1.24	0.43	1.27	0.42
6.94	0.21	6.25	0.24	6.03	0.25	5.88	0.28	5.66	0.29	5.39	0.3	3.18	0.39	3.56	0.41	3.54	0.41	1.88	0.44	2.12	0.43	2.14	0.43	2.96	0.42	2.99	0.42	2.89	0.41	1.42	0.46	1.25	0.43	1.28	0.42
6.95	0.21	6.27	0.24	6.04	0.25	5.9	0.28	5.67	0.29	5.4	0.3	3.17	0.39	3.56	0.42	3.56	0.41	1.89	0.44	2.11	0.43	2.13	0.43	2.97	0.43	3	0.42	2.9	0.41	1.43	0.46	1.26	0.43	1.27	0.42
6.96	0.21	6.28	0.24	6.05	0.25	5.91	0.28	5.68	0.29	5.41	0.3	3.18	0.39	3.55	0.42	3.57	0.41	1.9	0.44	2.12	0.43	2.14	0.43	2.98	0.43	3.01	0.42	2.91	0.41	1.42	0.46	1.25	0.43	1.28	0.42
6.97	0.21	6.3	0.24	6.05	0.26	5.91	0.29	5.69	0.29	5.43	0.3	3.18	0.4	3.56	0.42	3.58	0.41	1.91	0.44	2.13	0.43	2.13	0.43	2.99	0.43	3	0.42	2.92	0.41	1.43	0.46	1.26	0.43	1.29	0.42
6.98	0.21	6.31	0.24	6.07	0.26	5.92	0.29	5.7	0.29	5.44	0.3	3.19	0.4	3.57	0.42	3.58	0.42	1.9	0.44	2.12	0.43	2.14	0.43	2.98	0.43	3.01	0.42	2.91	0.41	1.43	0.47	1.26	0.44	1.29	0.43
7	0.21	6.32	0.24	6.08	0.26	5.93	0.29	5.71	0.29	5.45	0.3	3.2	0.4	3.58	0.42	3.59	0.42	1.91	0.45	2.13	0.43	2.15	0.43	2.99	0.43	3	0.42	2.92	0.41	1.44	0.47	1.27	0.44	1.28	0.43
7.01	0.21	6.33	0.24	6.09	0.26	5.95	0.29	5.72	0.29	5.46	0.3	3.21	0.4	3.57	0.42	3.6	0.42	1.9	0.45	2.12	0.43	2.16	0.43	3	0.43	3.01	0.42	2.93	0.41	1.43	0.47	1.26	0.44	1.29	0.43
7.03	0.21	6.33	0.25	6.1	0.26	5.96	0.29	5.73	0.3	5.47	0.3	3.22	0.4	3.58	0.42	3.59	0.42	1.91	0.45	2.13	0.43	2.15	0.43	3.01	0.43	3.02	0.42	2.92	0.41	1.44	0.47	1.27	0.44	1.28	0.43
7.04	0.21	6.35	0.25	6.11	0.26	5.97	0.29	5.74	0.3	5.48	0.3	3.21	0.4	3.6	0.42	3.6	0.42	1.92	0.45	2.14	0.43	2.16	0.44	3	0.43	3.03	0.42	2.93	0.41	1.43	0.47	1.26	0.44	1.29	0.43
7.05	0.22	6.36	0.25	6.13	0.26	5.99	0.29	5.75	0.3	5.49	0.31	3.22	0.4	3.59	0.42	3.61	0.42	1.93	0.45	2.14	0.44	2.17	0.44	3.01	0.43	3.04	0.42	2.94	0.41	1.44	0.47	1.27	0.44	1.3	0.43
7.06	0.22	6.37	0.25	6.14	0.26	6	0.29	5.76	0.3	5.5	0.31	3.23	0.4	3.6	0.42	3.62	0.42	1.92	0.45	2.15	0.44	2.18	0.44	3.02	0.43	3.03	0.42	2.93	0.41	1.45	0.47	1.28	0.44	1.29	0.43
7.08	0.22	6.38	0.25	6.15	0.26	6.01	0.29	5.77	0.3	5.51	0.31	3.22	0.4	3.61	0.42	3.61	0.42	1.93	0.45	2.14	0.44	2.19	0.44	3.01	0.43	3.04	0.42	2.94	0.41	1.44	0.47	1.27	0.44	1.3	0.43
7.09	0.22	6.39	0.25	6.17	0.26	6.02	0.29	5.78	0.3	5.52	0.31	3.23	0.4	3.62	0.42	3.62	0.42	1.94	0.45	2.15	0.44	2.18	0.44	3.02	0.43	3.05	0.42	2.95	0.41	1.45	0.47	1.28	0.44	1.31	0.43
7.1	0.22	6.4	0.25	6.19	0.26	6.03	0.29	5.8	0.3	5.53	0.31	3.24	0.4	3.61	0.42	3.63	0.42	1.93	0.45	2.16	0.44	2.19	0.44	3.03	0.43	3.06	0.42	2.95	0.42	1.46	0.47	1.27	0.44	1.3	0.43
7.11	0.22	6.41	0.25	6.2	0.26	6.04	0.29	5.81	0.3	5.54	0.31	3.23	0.4	3.62	0.42	3.62	0.42	1.94	0.45	2.17	0.44	2.2	0.44	3.03	0.44	3.06	0.43	2.96	0.42	1.45	0.47	1.28	0.44	1.31	0.43
7.12	0.22	6.42	0.25	6.21	0.26	6.05	0.29	5.82	0.3	5.55	0.31	3.24	0.4	3.63	0.42	3.63	0.42	1.95	0.45	2.16	0.44	2.21	0.44	3.04	0.44	3.07	0.43	2.97	0.42	1.46	0.47	1.27	0.44	1.3	0.43
7.13	0.22	6.43	0.25	6.22	0.26	6.06	0.29	5.83	0.3	5.56	0.31	3.25	0.4	3.62	0.43	3.62	0.42	1.95	0.46	2.17	0.44	2.2	0.44	3.05	0.44	3.08	0.43	2.98	0.42	1.45	0.48	1.28	0.44	1.31	0.43
7.14	0.22	6.44	0.25	6.24	0.26	6.07	0.29	5.85	0.3	5.57	0.31	3.25	0.41	3.63	0.43	3.63	0.42	1.96	0.46	2.18	0.44	2.21	0.44	3.06	0.44	3.07	0.43	2.97	0.42	1.46	0.48	1.29	0.44	1.3	0.44
7.15	0.22	6.45	0.25	6.25	0.26	6.08	0.29	5.86	0.3	5.58	0.31	3.26	0.41	3.64	0.43	3.64	0.42	1.97	0.46	2.17	0.44	2.21	0.45	3.07	0.44	3.08	0.43	2.98	0.42	1.45	0.48	1.28	0.44	1.31	0.44
7.16	0.22	6.47	0.25	6.26	0.26	6.09	0.29	5.87	0.3	5.59	0.31	3.27	0.41	3.65	0.43	3.63	0.42	1.98	0.46	2.18	0.44	2.2	0.45	3.06	0.44	3.09	0.43	2.99	0.42	1.46	0.48	1.29	0.44	1.32	0.44
7.17	0.22	6.48	0.25	6.27	0.26	6.1	0.29	5.86	0.3	5.6	0.31	3.26	0.41	3.66	0.43	3.64	0.42	1.97	0.46	2.19	0.44	2.21	0.45	3.07	0.44	3.08	0.43	2.98	0.42	1.47	0.48	1.28	0.44	1.33	0.44
7.19	0.22	6.5	0.25	6.28	0.26	6.11	0.29	5.88	0.3	5.61	0.31	3.28	0.41	3.65	0.43	3.65	0.42	1.98	0.46	2.2	0.45	2.22	0.45	3.08	0.44	3.09	0.43	2.99	0.42	1.46	0.48	1.29	0.44	1.32	0.44
7.2	0.22	6.51	0.25	6.3	0.26	6.12	0.3	5.89	0.3	5.63	0.31	3.29	0.41	3.66	0.43	3.66	0.42	1.99	0.46	2.19	0.45	2.21	0.45	3.09	0.44	3.1	0.43	3	0.42	1.47	0.48	1.29	0.45	1.33	0.44
7.21	0.22	6.52	0.25	6.31	0.26	6.13	0.3	5.9	0.3	5.64	0.31	3.3	0.41	3.67	0.43	3.66	0.43	2	0.46	2.2	0.45	2.22	0.45	3.08	0.44	3.09	0.43	3.01	0.42	1.48	0.48	1.28	0.45	1.32	0.44
7.22	0.22	6.53	0.25	6.32	0.26	6.14	0.3	5.91	0.3	5.65	0.31	3.29	0.41	3.68	0.43	3.67	0.43	1.99	0.46	2.21	0.45	2.23	0.45	3.09	0.44	3.1	0.43	3.02	0.42	1.47	0.48	1.29	0.45	1.33	0.44
7.23	0.22	6.55	0.25	6.33	0.26	6.15	0.3	5.92	0.3	5.66	0.31	3.3	0.41	3.67	0.43	3.68	0.43	1.99	0.47	2.2	0.45	2.24	0.45	3.09	0.45	3.11	0.43	3.01	0.42	1.48	0.48	1.3	0.45	1.32	0.44
7.24	0.22	6.56	0.25	6.33	0.27	6.16	0.3	5.93	0.31	5.67	0.31	3.29	0.41	3.69	0.43	3.69	0.43	2	0.47	2.21	0.45	2.23	0.45	3.1	0.45	3.12	0.43	3.02	0.43	1.49	0.48	1.29	0.45	1.33	0.44
7.25	0.22	6.57	0.25	6.34	0.27	6.17	0.3	5.94	0.31	5.68	0.31	3.31	0.41	3.7	0.43	3.7	0.43	2.01	0.47	2.22	0.45	2.24	0.45	3.11	0.45	3.13	0.43	3.03	0.43	1.49	0.49	1.3	0.45	1.34	0.44
7.27	0.22	6.58	0.25	6.35	0.27	6.18	0.3	5.95	0.31	5.7	0.31	3.32	0.41	3.69	0.43	3.71	0.43	2	0.47	2.23	0.45	2.25	0.45	3.12	0.45	3.12	0.43	3.04	0.43	1.48	0.49	1.31	0.45	1.33	0.44
7.28	0.22	6.59	0.25	6.36	0.27	6.19	0.3	5.97	0.31	5.7	0.32	3.33	0.41	3.7	0.43	3.72	0.43	2.01	0.47	2.22	0.45	2.24	0.45	3.11	0.45	3.13	0.43	3.05	0.43	1.49	0.49	1.3	0.45	1.34	0.44
7.29	0.22	6.61	0.25	6.37	0.27	6.2	0.3	5.98	0.31	5.71	0.32	3.33	0.42	3.71	0.43	3.73	0.43	2.02	0.47	2.23	0.45	2.25	0.45	3.12	0.45	3.12	0.43	3.06	0.43	1.48	0.49	1.31	0.45	1.33	0.44
7.3	0.22	6.62	0.25	6.38	0.27	6.21	0.3	5.99	0.31	5.72	0.32	3.34	0.42	3.72	0.43	3.74	0.43	2.01	0.47	2.24	0.46	2.26	0.46	3.13	0.45	3.12	0.44	3.05	0.43	1.49	0.49	1.3	0.45	1.34	0.44
7.32	0.23	6.63	0.25	6.39	0.27	6.22	0.3	6.01	0.31	5.73	0.32	3.35	0.42	3.72	0.44	3.73	0.43	2.02	0.47	2.25	0.46	2.27	0.46	3.14	0.45	3.13	0.44	3.06	0.43	1.5	0.49	1.31	0.45	1.34	0.45
7.34	0.23	6.63	0.26	6.4	0.27	6.23	0.3	6.02	0.31	5.75	0.32	3.34	0.42	3.73	0.44	3.74	0.44	2.01	0.47	2.24	0.46	2.26	0.46	3.15	0.45	3.14	0.44	3.07	0.43	1.49	0.49	1.31	0.46	1.35	0.45
7.35	0.23	6.64	0.26	6.41	0.27	6.24	0.3	6.03	0.31	5.76	0.32	3.35	0.42	3.74	0.44	3.75	0.44	2.02	0.47	2.25	0.46	2.27	0.46	3.16	0.45	3.15	0.44	3.08	0.43	1.5	0.49	1.32	0.46	1.34	0.45
7.36	0.23	6.65	0.26	6.42	0.27	6.26	0.3	6.04	0.31	5.77	0.32	3.36	0.42	3.75	0.44	3.76	0.44	2.03	0.47	2.26	0.46	2.28	0.46	3.15	0.45	3.16	0.44	3.09	0.43	1.49	0.49	1.31	0.46	1.35	0.45
7.37	0.23	6.66	0.26	6.43	0.27	6.27	0.3	6.05	0.31	5.79	0.32	3.37	0.42	3.74	0.44	3.77	0.44	2.02	0.47	2.27	0.46	2.29	0.46	3.16	0.45	3.17	0.44	3.09	0.44	1.5	0.49	1.32	0.46	1.36	0.45
7.38	0.23	6.67	0.26	6.44	0.27	6.28	0.3	6.07	0.31	5.8	0.32	3.38	0.42	3.75	0.44	3.78	0.44	2.03	0.47	2.26	0.46	2.28	0.46	3.15	0.45	3.16	0.44	3.1	0.44	1.51	0.49	1.31	0.46	1.35	0.45
7.4	0.23	6.68	0.26	6.45	0.27	6.29	0.3	6.08	0.31	5.81	0.32	3.39	0.42	3.74	0.44	3.79	0.44	2.03	0.48	2.27	0.46	2.29	0.46	3.16	0.45	3.17	0.44	3.11	0.44	1.51	0.5	1.32	0.46	1.36	0.45
7.41	0.23	6.69	0.26	6.46	0.27	6.3	0.3	6.09	0.31	5.8	0.32	3.38	0.42	3.75	0.44	3.78	0.44	2.04	0.48	2.28	0.46	2.3	0.46	3.17	0.45	3.18	0.44	3.1	0.44	1.5	0.5	1.33	0.46	1.35	0.45
7.42	0.23	6.7	0.26	6.47	0.27	6.31	0.3	6.1	0.31	5.82	0.32	3.39	0.42	3.76	0.44	3.79	0.44	2.03	0.48	2.27	0.46	2.29	0.46	3.17	0.46	3.19	0.44	3.11	0.44	1.51	0.5	1.32	0.46	1.36	0.45
7.43	0.23	6.71	0.26	6.48	0.27	6.31	0.31	6.11	0.31	5.83	0.32	3.4	0.42	3.75	0.44	3.8	0.44	2.04	0.48	2.28	0.46	2.3	0.46	3.16	0.46	3.19	0.45	3.12	0.44	1.52	0.5	1.33	0.46	1.35	0.45
7.45	0.23	6.72	0.26	6.49	0.27	6.32	0.31	6.12	0.31	5.84	0.32	3.39	0.42	3.76	0.44	3.81	0.44	2.05	0.48	2.29	0.46	2.3	0.47	3.17	0.46	3.2	0.45	3.11	0.44	1.51	0.5	1.32	0.46	1.36	0.45
7.46	0.23	6.73	0.26	6.5	0.27	6.33	0.31	6.14	0.32	5.85	0.32	3.4	0.42	3.77	0.44	3.8	0.44	2.06	0.48	2.28	0.46	2.31	0.47	3.18	0.46	3.21	0.45	3.12	0.44	1.52	0.5	1.33	0.46	1.37	0.45
7.47	0.23	6.75	0.26	6.52	0.27	6.34	0.31	6.16	0.32	5.86	0.32	3.4	0.43	3.76	0.44	3.81	0.44	2.05	0.48	2.29	0.46	2.32	0.47	3.19	0.46	3.2	0.45	3.11	0.44	1.53	0.5	1.32	0.46	1.36	0.46
7.48	0.23	6.77	0.26	6.53	0.27	6.35	0.31	6.17	0.32	5.87	0.32	3.41	0.43	3.77	0.44	3.82	0.44	2.06	0.48	2.29	0.47	2.33	0.47	3.18	0.46	3.21	0.45	3.12	0.44	1.52	0.5	1.33	0.46	1.37	0.46
7.49	0.23	6.79	0.26	6.54	0.27	6.36	0.31	6.18	0.32	5.88	0.32	3.4	0.43	3.78	0.44	3.82	0.45	2.07	0.48	2.28	0.47	2.32	0.47	3.19	0.46	3.22	0.45	3.13	0.44	1.53	0.5	1.34	0.46	1.38	0.46
7.5	0.23	6.8	0.26	6.56	0.27	6.37	0.31	6.19	0.32	5.9	0.33	3.42	0.43	3.79	0.44	3.83	0.45	2.06	0.48	2.29	0.47	2.33	0.47	3.2	0.46	3.23	0.45	3.14	0.44	1.54	0.5	1.35	0.46	1.37	0.46
7.51	0.23	6.81	0.26	6.57	0.27	6.38	0.31	6.2	0.32	5.91	0.33	3.43	0.43	3.78	0.44	3.84	0.45	2.07	0.48	2.3	0.47	2.34	0.47	3.19	0.46	3.24	0.45	3.15	0.44	1.53	0.5	1.34	0.46	1.38	0.46
7.52	0.23	6.82	0.26	6.59	0.27	6.39	0.31	6.21	0.32	5.92	0.33	3.42	0.43	3.79	0.44	3.85	0.45	2.06	0.48	2.29	0.47	2.33	0.47	3.2	0.46	3.25	0.45	3.14	0.44	1.54	0.5	1.35	0.46	1.39	0.46
7.53	0.23	6.84	0.26	6.59	0.28	6.4	0.31	6.22	0.32	5.93	0.33	3.43	0.43	3.8	0.45	3.86	0.45	2.07	0.48	2.3	0.47	2.34	0.47	3.19	0.46	3.24	0.45	3.15	0.44	1.53	0.5	1.34	0.47	1.38	0.46
7.54	0.23	6.85	0.26	6.6	0.28	6.41	0.31	6.23	0.32	5.94	0.33	3.44	0.43	3.81	0.45	3.85	0.45	2.08	0.48	2.31	0.47	2.35	0.47	3.2	0.46	3.25	0.45	3.15	0.45	1.54	0.5	1.35	0.47	1.39	0.46
7.55	0.23	6.84	0.26	6.61	0.28	6.42	0.31	6.24	0.32	5.95	0.33	3.45	0.43	3.8	0.45	3.86	0.45	2.08	0.49	2.32	0.47	2.34	0.47	3.21	0.46	3.26	0.46	3.16	0.45	1.53	0.5	1.34	0.47	1.38	0.46
7.56	0.23	6.85	0.26	6.62	0.28	6.43	0.31	6.25	0.32	5.96	0.33	3.46	0.43	3.81	0.45	3.87	0.45	2.09	0.49	2.33	0.47	2.35	0.47	3.22	0.46	3.27	0.46	3.17	0.45	1.54	0.5	1.35	0.47	1.39	0.46
7.57	0.23	6.86	0.26	6.63	0.28	6.44	0.31	6.26	0.32	5.97	0.33	3.45	0.43	3.82	0.45	3.88	0.45	2.1	0.49	2.32	0.47	2.35	0.48	3.23	0.46	3.28	0.46	3.18	0.45	1.54	0.51	1.36	0.47	1.38	0.46
7.59	0.24	6.87	0.26	6.64	0.28	6.45	0.31	6.27	0.32	5.98	0.33	3.46	0.43	3.83	0.45	3.87	0.45	2.09	0.49	2.33	0.47	2.36	0.48	3.22	0.46	3.27	0.46	3.19	0.45	1.55	0.51	1.37	0.47	1.39	0.46
7.6	0.24	6.88	0.26	6.66	0.28	6.47	0.31	6.28	0.32	5.99	0.33	3.47	0.43	3.82	0.45	3.88	0.45	2.1	0.49	2.32	0.47	2.37	0.48	3.23	0.46	3.28	0.46	3.18	0.45	1.54	0.51	1.36	0.48	1.4	0.46
7.61	0.24	6.89	0.26	6.67	0.28	6.48	0.31	6.29	0.32	6	0.33	3.48	0.43	3.83	0.45	3.89	0.45	2.09	0.49	2.33	0.47	2.36	0.48	3.22	0.46	3.29	0.46	3.19	0.45	1.55	0.51	1.37	0.48	1.39	0.46
7.62	0.24	6.9	0.26	6.69	0.28	6.49	0.31	6.3	0.32	6.01	0.33	3.48	0.44	3.84	0.45	3.9	0.45	2.1	0.49	2.34	0.47	2.37	0.48	3.23	0.46	3.3	0.46	3.2	0.45	1.54	0.51	1.36	0.48	1.4	0.46
7.63	0.24	6.91	0.26	6.7	0.28	6.5	0.32	6.31	0.32	6.02	0.33	3.49	0.44	3.85	0.45	3.9	0.46	2.09	0.49	2.34	0.48	2.36	0.48	3.23	0.47	3.29	0.46	3.21	0.45	1.55	0.51	1.37	0.48	1.39	0.46
7.64	0.24	6.92	0.27	6.72	0.28	6.51	0.32	6.33	0.32	6.04	0.33	3.5	0.44	3.86	0.45	3.91	0.46	2.1	0.49	2.33	0.48	2.37	0.48	3.24	0.47	3.3	0.46	3.22	0.45	1.54	0.51	1.38	0.48	1.4	0.46
7.65	0.24	6.93	0.27	6.73	0.28	6.52	0.32	6.34	0.33	6.05	0.33	3.49	0.44	3.85	0.45	3.92	0.46	2.11	0.49	2.34	0.48	2.38	0.48	3.25	0.47	3.29	0.46	3.21	0.45	1.55	0.51	1.39	0.48	1.39	0.46
7.66	0.24	6.94	0.27	6.74	0.28	6.53	0.32	6.33	0.33	6.06	0.33	3.5	0.44	3.86	0.45	3.93	0.46	2.12	0.49	2.35	0.48	2.39	0.48	3.26	0.47	3.3	0.46	3.22	0.45	1.56	0.51	1.38	0.48	1.4	0.46
7.67	0.24	6.95	0.27	6.76	0.28	6.54	0.32	6.35	0.33	6.07	0.33	3.51	0.44	3.87	0.45	3.94	0.46	2.12	0.5	2.34	0.48	2.38	0.48	3.27	0.47	3.31	0.46	3.23	0.45	1.55	0.51	1.39	0.48	1.4	0.47
7.68	0.24	6.96	0.27	6.77	0.28	6.55	0.32	6.36	0.33	6.08	0.33	3.52	0.44	3.88	0.45	3.93	0.46	2.13	0.5	2.35	0.48	2.39	0.48	3.26	0.47	3.32	0.46	3.23	0.46	1.56	0.51	1.38	0.48	1.41	0.47
7.69	0.24	6.97	0.27	6.78	0.28	6.54	0.32	6.38	0.33	6.09	0.33	3.53	0.44	3.87	0.45	3.95	0.46	2.12	0.5	2.36	0.48	2.4	0.48	3.27	0.47	3.33	0.46	3.24	0.46	1.57	0.51	1.39	0.48	1.4	0.47
7.7	0.24	6.98	0.27	6.79	0.28	6.56	0.32	6.39	0.33	6.09	0.34	3.52	0.44	3.88	0.46	3.94	0.46	2.13	0.5	2.35	0.48	2.39	0.48	3.26	0.47	3.33	0.47	3.25	0.46	1.56	0.52	1.4	0.48	1.41	0.47
7.71	0.24	6.99	0.27	6.81	0.28	6.57	0.32	6.4	0.33	6.1	0.34	3.53	0.44	3.89	0.46	3.95	0.46	2.14	0.5	2.36	0.48	2.4	0.48	3.27	0.47	3.34	0.47	3.24	0.46	1.58	0.52	1.39	0.48	1.42	0.47
7.72	0.24	7.01	0.27	6.82	0.28	6.58	0.32	6.42	0.33	6.11	0.34	3.54	0.44	3.88	0.46	3.96	0.46	2.13	0.5	2.35	0.48	2.4	0.49	3.28	0.47	3.35	0.47	3.25	0.46	1.57	0.52	1.4	0.49	1.41	0.47
7.74	0.24	7.02	0.27	6.83	0.28	6.59	0.32	6.43	0.33	6.13	0.34	3.55	0.44	3.89	0.46	3.97	0.46	2.14	0.5	2.36	0.48	2.39	0.49	3.29	0.47	3.36	0.47	3.24	0.46	1.58	0.52	1.39	0.49	1.42	0.47
7.75	0.24	7.03	0.27	6.84	0.28	6.6	0.32	6.44	0.33	6.14	0.34	3.54	0.44	3.91	0.46	3.98	0.46	2.13	0.5	2.37	0.48	2.41	0.49	3.28	0.47	3.37	0.47	3.25	0.46	1.57	0.52	1.4	0.49	1.41	0.47
7.76	0.24	7.04	0.27	6.85	0.28	6.61	0.32	6.45	0.33	6.15	0.34	3.55	0.44	3.92	0.46	3.98	0.47	2.14	0.5	2.38	0.48	2.42	0.49	3.29	0.47	3.36	0.47	3.26	0.46	1.58	0.52	1.41	0.49	1.42	0.47
7.77	0.24	7.06	0.27	6.86	0.28	6.62	0.32	6.47	0.33	6.16	0.34	3.55	0.45	3.93	0.46	3.99	0.47	2.15	0.5	2.39	0.48	2.41	0.49	3.29	0.48	3.37	0.47	3.27	0.46	1.57	0.52	1.4	0.49	1.43	0.48
7.78	0.24	7.07	0.27	6.86	0.29	6.63	0.32	6.48	0.33	6.17	0.34	3.56	0.45	3.94	0.46	4	0.47	2.14	0.5	2.38	0.49	2.42	0.49	3.3	0.48	3.36	0.47	3.28	0.46	1.58	0.52	1.41	0.49	1.44	0.48
7.79	0.24	7.08	0.27	6.88	0.29	6.64	0.32	6.49	0.33	6.18	0.34	3.57	0.45	3.95	0.46	4.01	0.47	2.15	0.5	2.39	0.49	2.43	0.49	3.31	0.48	3.38	0.47	3.28	0.47	1.59	0.52	1.42	0.49	1.43	0.48
7.8	0.24	7.1	0.27	6.89	0.29	6.65	0.32	6.5	0.33	6.19	0.34	3.58	0.45	3.94	0.46	4.02	0.47	2.16	0.5	2.4	0.49	2.42	0.49	3.32	0.48	3.37	0.47	3.29	0.47	1.58	0.52	1.41	0.49	1.44	0.48
7.81	0.24	7.11	0.27	6.91	0.29	6.66	0.32	6.51	0.33	6.2	0.34	3.57	0.45	3.95	0.46	4.01	0.47	2.15	0.5	2.41	0.49	2.43	0.49	3.33	0.48	3.38	0.47	3.3	0.47	1.59	0.52	1.42	0.49	1.43	0.48
7.82	0.24	7.12	0.27	6.92	0.29	6.67	0.32	6.53	0.33	6.21	0.34	3.58	0.45	3.96	0.46	4.03	0.47	2.16	0.51	2.42	0.49	2.44	0.49	3.32	0.48	3.39	0.47	3.31	0.47	1.58	0.52	1.41	0.49	1.44	0.48
7.83	0.24	7.13	0.27	6.93	0.29	6.68	0.32	6.52	0.33	6.23	0.34	3.59	0.45	3.96	0.47	4.02	0.47	2.17	0.51	2.43	0.49	2.45	0.49	3.33	0.48	3.38	0.47	3.32	0.47	1.59	0.52	1.42	0.5	1.45	0.48
7.84	0.24	7.15	0.27	6.95	0.29	6.69	0.32	6.53	0.33	6.24	0.34	3.6	0.45	3.97	0.47	4.03	0.47	2.18	0.51	2.42	0.5	2.45	0.5	3.34	0.48	3.39	0.47	3.31	0.47	1.6	0.52	1.43	0.5	1.44	0.48
7.84	0.25	7.16	0.27	6.96	0.29	6.7	0.33	6.53	0.34	6.25	0.34	3.59	0.45	3.98	0.47	4.04	0.47	2.17	0.51	2.43	0.5	2.44	0.5	3.35	0.48	3.4	0.48	3.32	0.47	1.59	0.52	1.42	0.5	1.45	0.48
7.85	0.25	7.18	0.27	6.97	0.29	6.71	0.33	6.54	0.34	6.26	0.34	3.6	0.45	3.99	0.47	4.05	0.47	2.18	0.51	2.44	0.5	2.45	0.5	3.36	0.48	3.41	0.48	3.33	0.47	1.6	0.53	1.43	0.5	1.44	0.48
7.87	0.25	7.19	0.27	6.98	0.29	6.72	0.33	6.55	0.34	6.27	0.34	3.61	0.45	3.98	0.47	4.04	0.47	2.17	0.51	2.43	0.5	2.44	0.5	3.36	0.49	3.42	0.48	3.32	0.47	1.59	0.53	1.44	0.5	1.45	0.48
7.88	0.25	7.2	0.27	7.01	0.29	6.73	0.33	6.56	0.34	6.28	0.34	3.62	0.45	3.99	0.47	4.05	0.47	2.18	0.51	2.44	0.5	2.45	0.5	3.37	0.49	3.43	0.48	3.33	0.47	1.6	0.53	1.43	0.5	1.45	0.49
7.89	0.25	7.21	0.27	7.02	0.29	6.74	0.33	6.57	0.34	6.28	0.35	3.63	0.45	4	0.47	4.06	0.47	2.19	0.51	2.45	0.5	2.46	0.5	3.36	0.49	3.44	0.48	3.34	0.47	1.59	0.53	1.44	0.5	1.46	0.49
7.9	0.25	7.22	0.28	7.03	0.29	6.75	0.33	6.59	0.34	6.29	0.35	3.63	0.46	4.01	0.47	4.06	0.48	2.18	0.51	2.46	0.5	2.47	0.5	3.37	0.49	3.43	0.48	3.35	0.47	1.6	0.53	1.43	0.5	1.45	0.49
7.91	0.25	7.23	0.28	7.04	0.29	6.76	0.33	6.6	0.34	6.3	0.35	3.64	0.46	4.02	0.47	4.07	0.48	2.19	0.51	2.47	0.5	2.46	0.5	3.38	0.49	3.44	0.48	3.36	0.47	1.61	0.53	1.44	0.5	1.46	0.49
7.92	0.25	7.24	0.28	7.05	0.29	6.77	0.33	6.61	0.34	6.32	0.35	3.65	0.46	4.03	0.47	4.08	0.48	2.2	0.51	2.46	0.5	2.47	0.5	3.37	0.49	3.43	0.48	3.36	0.48	1.6	0.53	1.45	0.5	1.45	0.49
7.93	0.25	7.25	0.28	7.06	0.29	6.78	0.33	6.62	0.34	6.33	0.35	3.66	0.46	4.02	0.47	4.09	0.48	2.21	0.51	2.47	0.5	2.48	0.5	3.38	0.49	3.45	0.48	3.37	0.48	1.61	0.53	1.44	0.5	1.46	0.49
7.94	0.25	7.26	0.28	7.07	0.29	6.79	0.33	6.63	0.34	6.34	0.35	3.67	0.46	4.03	0.47	4.1	0.48	2.2	0.51	2.46	0.5	2.47	0.5	3.39	0.49	3.44	0.48	3.38	0.48	1.62	0.53	1.45	0.5	1.45	0.49
7.95	0.25	7.27	0.28	7.09	0.29	6.8	0.33	6.64	0.34	6.35	0.35	3.66	0.46	4.04	0.47	4.11	0.48	2.19	0.51	2.47	0.5	2.48	0.5	3.38	0.49	3.45	0.48	3.37	0.48	1.63	0.53	1.44	0.5	1.46	0.49
7.96	0.25	7.29	0.28	7.1	0.29	6.81	0.33	6.65	0.34	6.36	0.35	3.67	0.46	4.03	0.47	4.12	0.48	2.2	0.51	2.47	0.51	2.47	0.5	3.39	0.49	3.47	0.48	3.38	0.48	1.62	0.53	1.45	0.51	1.47	0.49
7.98	0.25	7.3	0.28	7.11	0.29	6.82	0.33	6.66	0.34	6.37	0.35	3.68	0.46	4.04	0.48	4.13	0.48	2.2	0.52	2.48	0.51	2.48	0.5	3.4	0.49	3.46	0.48	3.39	0.48	1.63	0.54	1.46	0.51	1.46	0.49
8	0.25	7.31	0.28	7.13	0.29	6.83	0.33	6.67	0.34	6.38	0.35	3.69	0.46	4.05	0.48	4.14	0.48	2.21	0.52	2.47	0.51	2.49	0.5	3.39	0.49	3.46	0.49	3.38	0.48	1.62	0.54	1.45	0.51	1.47	0.49
8.02	0.25	7.33	0.28	7.14	0.29	6.84	0.33	6.69	0.34	6.39	0.35	3.7	0.46	4.06	0.48	4.15	0.48	2.2	0.52	2.48	0.51	2.5	0.5	3.4	0.49	3.48	0.49	3.39	0.48	1.63	0.54	1.46	0.51	1.46	0.49
8.03	0.25	7.34	0.28	7.16	0.3	6.85	0.33	6.7	0.34	6.4	0.35	3.69	0.46	4.07	0.48	4.16	0.49	2.21	0.52	2.49	0.51	2.5	0.51	3.41	0.49	3.49	0.49	3.4	0.48	1.64	0.54	1.45	0.51	1.47	0.49
8.05	0.25	7.35	0.28	7.17	0.3	6.86	0.33	6.71	0.34	6.41	0.35	3.7	0.46	4.08	0.48	4.17	0.49	2.2	0.52	2.5	0.51	2.49	0.51	3.43	0.49	3.48	0.49	3.39	0.48	1.63	0.54	1.46	0.51	1.48	0.49
8.07	0.25	7.36	0.28	7.18	0.3	6.87	0.33	6.72	0.34	6.42	0.35	3.71	0.47	4.09	0.48	4.18	0.49	2.21	0.52	2.51	0.51	2.5	0.51	3.42	0.49	3.49	0.49	3.4	0.48	1.64	0.54	1.45	0.51	1.47	0.49
8.08	0.25	7.38	0.28	7.19	0.3	6.88	0.33	6.73	0.34	6.43	0.35	3.72	0.47	4.08	0.48	4.19	0.49	2.22	0.52	2.5	0.51	2.49	0.51	3.43	0.49	3.5	0.49	3.41	0.48	1.63	0.54	1.46	0.51	1.48	0.49
8.09	0.25	7.39	0.28	7.2	0.3	6.89	0.33	6.74	0.35	6.44	0.35	3.73	0.47	4.09	0.48	4.2	0.49	2.21	0.52	2.51	0.51	2.5	0.51	3.43	0.5	3.49	0.49	3.42	0.48	1.64	0.54	1.47	0.51	1.47	0.49
8.1	0.25	7.4	0.28	7.21	0.3	6.9	0.34	6.75	0.35	6.46	0.35	3.74	0.47	4.1	0.48	4.21	0.49	2.22	0.52	2.52	0.51	2.51	0.51	3.44	0.5	3.5	0.49	3.43	0.48	1.65	0.54	1.46	0.51	1.48	0.49
8.12	0.25	7.41	0.28	7.22	0.3	6.91	0.34	6.76	0.35	6.47	0.35	3.75	0.47	4.09	0.48	4.2	0.49	2.23	0.52	2.53	0.51	2.5	0.51	3.43	0.5	3.51	0.49	3.43	0.49	1.64	0.54	1.47	0.51	1.47	0.49
8.12	0.26	7.42	0.28	7.23	0.3	6.92	0.34	6.77	0.35	6.48	0.35	3.74	0.47	4.1	0.48	4.21	0.49	2.22	0.52	2.52	0.51	2.51	0.51	3.44	0.5	3.52	0.49	3.44	0.49	1.65	0.54	1.46	0.51	1.47	0.5
8.13	0.26	7.43	0.28	7.24	0.3	6.91	0.34	6.78	0.35	6.48	0.36	3.75	0.47	4.09	0.48	4.22	0.49	2.23	0.52	2.51	0.51	2.52	0.51	3.45	0.5	3.53	0.49	3.45	0.49	1.66	0.54	1.47	0.51	1.48	0.5
8.14	0.26	7.44	0.28	7.25	0.3	6.92	0.34	6.79	0.35	6.5	0.36	3.74	0.47	4.1	0.48	4.23	0.49	2.22	0.52	2.52	0.51	2.51	0.51	3.44	0.5	3.54	0.5	3.44	0.49	1.65	0.54	1.48	0.51	1.49	0.5
8.15	0.26	7.45	0.28	7.26	0.3	6.93	0.34	6.8	0.35	6.51	0.36	3.75	0.47	4.11	0.48	4.22	0.49	2.23	0.52	2.52	0.52	2.52	0.51	3.45	0.5	3.53	0.5	3.45	0.49	1.65	0.55	1.47	0.51	1.48	0.5
8.16	0.26	7.46	0.28	7.28	0.3	6.94	0.34	6.82	0.35	6.52	0.36	3.76	0.47	4.12	0.49	4.23	0.49	2.23	0.53	2.53	0.52	2.53	0.51	3.46	0.5	3.54	0.5	3.46	0.49	1.66	0.55	1.47	0.52	1.49	0.5
8.17	0.26	7.48	0.28	7.29	0.3	6.95	0.34	6.83	0.35	6.53	0.36	3.77	0.47	4.13	0.49	4.23	0.5	2.24	0.53	2.54	0.52	2.54	0.51	3.47	0.5	3.55	0.5	3.47	0.49	1.65	0.55	1.46	0.52	1.5	0.5
8.18	0.26	7.49	0.28	7.3	0.3	6.96	0.34	6.85	0.35	6.54	0.36	3.78	0.47	4.14	0.49	4.24	0.5	2.25	0.53	2.55	0.52	2.53	0.51	3.46	0.5	3.54	0.5	3.46	0.49	1.66	0.55	1.48	0.52	1.49	0.5
8.19	0.26	7.51	0.28	7.31	0.3	6.97	0.34	6.86	0.35	6.55	0.36	3.78	0.48	4.15	0.49	4.25	0.5	2.24	0.53	2.56	0.52	2.54	0.51	3.47	0.5	3.55	0.5	3.47	0.49	1.67	0.55	1.47	0.52	1.5	0.5
8.21	0.26	7.52	0.28	7.32	0.3	6.98	0.34	6.87	0.35	6.56	0.36	3.79	0.48	4.16	0.49	4.26	0.5	2.25	0.53	2.55	0.52	2.55	0.51	3.48	0.5	3.56	0.5	3.48	0.49	1.66	0.55	1.48	0.52	1.51	0.51
8.22	0.26	7.54	0.28	7.33	0.3	6.99	0.34	6.88	0.35	6.57	0.36	3.78	0.48	4.17	0.49	4.27	0.5	2.24	0.53	2.56	0.52	2.54	0.52	3.47	0.5	3.57	0.5	3.47	0.49	1.67	0.55	1.49	0.52	1.5	0.51
8.21	0.26	7.55	0.28	7.34	0.3	7	0.34	6.89	0.35	6.58	0.36	3.79	0.48	4.18	0.49	4.28	0.5	2.25	0.53	2.55	0.52	2.55	0.52	3.48	0.5	3.58	0.5	3.48	0.49	1.66	0.55	1.48	0.52	1.51	0.51
8.22	0.26	7.57	0.29	7.35	0.3	7.01	0.34	6.9	0.35	6.59	0.36	3.8	0.48	4.17	0.49	4.27	0.5	2.26	0.53	2.56	0.52	2.56	0.52	3.47	0.5	3.59	0.5	3.49	0.49	1.67	0.55	1.49	0.52	1.52	0.51
8.23	0.26	7.58	0.29	7.36	0.3	7.02	0.34	6.91	0.35	6.6	0.36	3.81	0.48	4.18	0.49	4.28	0.5	2.25	0.53	2.57	0.52	2.57	0.52	3.48	0.5	3.6	0.5	3.49	0.5	1.68	0.55	1.48	0.52	1.53	0.51
8.24	0.26	7.59	0.29	7.37	0.3	7.03	0.34	6.92	0.35	6.62	0.36	3.82	0.48	4.17	0.49	4.27	0.5	2.26	0.53	2.56	0.52	2.58	0.52	3.49	0.5	3.6	0.51	3.5	0.5	1.67	0.55	1.49	0.52	1.52	0.51
8.25	0.26	7.6	0.29	7.39	0.3	7.04	0.34	6.93	0.35	6.63	0.36	3.83	0.48	4.18	0.49	4.28	0.5	2.25	0.53	2.57	0.53	2.59	0.52	3.48	0.5	3.61	0.51	3.51	0.5	1.68	0.55	1.48	0.52	1.53	0.51
8.27	0.26	7.61	0.29	7.4	0.3	7.05	0.34	6.94	0.36	6.64	0.36	3.84	0.48	4.19	0.49	4.29	0.5	2.26	0.53	2.58	0.53	2.58	0.52	3.49	0.5	3.62	0.51	3.52	0.5	1.67	0.55	1.49	0.52	1.52	0.51
8.29	0.26	7.62	0.29	7.41	0.3	7.06	0.34	6.95	0.36	6.65	0.36	3.85	0.48	4.2	0.49	4.3	0.5	2.27	0.53	2.59	0.53	2.59	0.52	3.49	0.51	3.63	0.51	3.53	0.5	1.68	0.55	1.49	0.53	1.53	0.51
8.3	0.26	7.63	0.29	7.43	0.31	7.07	0.34	6.96	0.36	6.66	0.36	3.86	0.48	4.2	0.5	4.31	0.51	2.26	0.53	2.58	0.53	2.59	0.53	3.5	0.51	3.64	0.51	3.52	0.5	1.67	0.55	1.5	0.53	1.53	0.52
8.31	0.26	7.64	0.29	7.44	0.31	7.08	0.34	6.97	0.36	6.67	0.36	3.86	0.49	4.21	0.5	4.32	0.51	2.27	0.53	2.59	0.53	2.6	0.53	3.49	0.51	3.65	0.51	3.53	0.5	1.68	0.55	1.49	0.53	1.54	0.52
8.32	0.26	7.65	0.29	7.45	0.31	7.09	0.35	6.98	0.36	6.68	0.37	3.87	0.49	4.22	0.5	4.33	0.51	2.28	0.53	2.6	0.53	2.61	0.53	3.5	0.51	3.64	0.51	3.54	0.5	1.69	0.55	1.5	0.53	1.55	0.52
8.33	0.26	7.67	0.29	7.46	0.31	7.11	0.35	6.99	0.36	6.69	0.37	3.86	0.49	4.23	0.5	4.32	0.51	2.27	0.53	2.61	0.53	2.6	0.53	3.51	0.51	3.65	0.51	3.53	0.5	1.68	0.55	1.49	0.53	1.54	0.52
8.34	0.26	7.68	0.29	7.47	0.31	7.12	0.35	7	0.36	6.7	0.37	3.87	0.49	4.22	0.5	4.33	0.51	2.28	0.53	2.6	0.53	2.61	0.53	3.5	0.51	3.66	0.51	3.54	0.5	1.68	0.56	1.5	0.53	1.55	0.52
8.35	0.26	7.69	0.29	7.48	0.31	7.13	0.35	7.01	0.36	6.71	0.37	3.88	0.49	4.23	0.5	4.34	0.51	2.28	0.54	2.61	0.53	2.6	0.53	3.51	0.51	3.65	0.51	3.55	0.5	1.69	0.56	1.51	0.53	1.56	0.52
8.36	0.26	7.7	0.29	7.49	0.31	7.14	0.35	7.02	0.36	6.72	0.37	3.89	0.49	4.24	0.5	4.35	0.51	2.27	0.54	2.62	0.53	2.61	0.53	3.52	0.51	3.66	0.51	3.54	0.5	1.7	0.56	1.5	0.53	1.55	0.52
8.38	0.26	7.71	0.29	7.5	0.31	7.15	0.35	7.03	0.36	6.74	0.37	3.88	0.49	4.25	0.5	4.36	0.51	2.28	0.54	2.61	0.54	2.62	0.53	3.53	0.51	3.67	0.51	3.55	0.5	1.69	0.56	1.51	0.53	1.55	0.53
8.39	0.26	7.73	0.29	7.51	0.31	7.16	0.35	7.04	0.36	6.73	0.37	3.89	0.49	4.24	0.5	4.37	0.51	2.29	0.54	2.62	0.54	2.61	0.53	3.54	0.51	3.66	0.51	3.56	0.5	1.7	0.56	1.52	0.53	1.56	0.53
8.4	0.26	7.74	0.29	7.52	0.31	7.17	0.35	7.05	0.36	6.74	0.37	3.9	0.49	4.25	0.5	4.36	0.51	2.28	0.54	2.63	0.54	2.62	0.53	3.55	0.51	3.67	0.51	3.57	0.5	1.69	0.56	1.51	0.53	1.57	0.53
8.41	0.26	7.76	0.29	7.53	0.31	7.18	0.35	7.06	0.36	6.75	0.37	3.91	0.49	4.26	0.5	4.37	0.51	2.29	0.54	2.64	0.54	2.63	0.53	3.56	0.51	3.67	0.52	3.56	0.51	1.7	0.56	1.5	0.53	1.56	0.53
8.41	0.27	7.78	0.29	7.54	0.31	7.19	0.35	7.07	0.36	6.76	0.37	3.92	0.49	4.27	0.5	4.38	0.51	2.3	0.54	2.65	0.54	2.64	0.53	3.57	0.52	3.68	0.52	3.57	0.51	1.71	0.56	1.51	0.53	1.57	0.53
8.42	0.27	7.79	0.29	7.55	0.31	7.2	0.35	7.08	0.36	6.77	0.37	3.93	0.49	4.28	0.5	4.39	0.51	2.29	0.54	2.64	0.54	2.63	0.53	3.56	0.52	3.69	0.52	3.58	0.51	1.7	0.56	1.52	0.53	1.58	0.53
8.44	0.27	7.8	0.29	7.57	0.31	7.21	0.35	7.09	0.36	6.78	0.37	3.93	0.5	4.27	0.5	4.38	0.51	2.31	0.54	2.65	0.54	2.64	0.53	3.57	0.52	3.7	0.52	3.59	0.51	1.71	0.56	1.51	0.53	1.57	0.53
8.45	0.27	7.81	0.29	7.58	0.31	7.22	0.35	7.1	0.36	6.79	0.37	3.92	0.5	4.28	0.51	4.39	0.52	2.32	0.54	2.64	0.54	2.63	0.54	3.58	0.52	3.71	0.52	3.6	0.51	1.72	0.57	1.52	0.53	1.58	0.53
8.46	0.27	7.82	0.29	7.59	0.31	7.23	0.35	7.11	0.36	6.8	0.37	3.93	0.5	4.29	0.51	4.4	0.52	2.31	0.54	2.65	0.54	2.64	0.54	3.59	0.52	3.7	0.52	3.61	0.51	1.71	0.57	1.51	0.53	1.57	0.53
8.47	0.27	7.83	0.29	7.6	0.31	7.24	0.35	7.12	0.36	6.81	0.37	3.94	0.5	4.3	0.51	4.42	0.52	2.32	0.54	2.66	0.54	2.65	0.54	3.6	0.52	3.71	0.52	3.62	0.51	1.72	0.57	1.52	0.53	1.58	0.53
8.48	0.27	7.84	0.29	7.62	0.31	7.25	0.35	7.13	0.36	6.82	0.37	3.95	0.5	4.31	0.51	4.41	0.52	2.31	0.54	2.67	0.55	2.66	0.54	3.61	0.52	3.72	0.52	3.63	0.51	1.73	0.57	1.51	0.53	1.57	0.53
8.5	0.27	7.86	0.29	7.63	0.31	7.26	0.35	7.14	0.37	6.83	0.37	3.96	0.5	4.32	0.51	4.42	0.52	2.32	0.54	2.68	0.55	2.65	0.54	3.6	0.52	3.73	0.52	3.63	0.52	1.72	0.57	1.52	0.53	1.58	0.53
8.51	0.27	7.87	0.29	7.64	0.31	7.27	0.35	7.15	0.37	6.84	0.37	3.95	0.5	4.33	0.51	4.43	0.52	2.32	0.55	2.69	0.55	2.66	0.54	3.61	0.52	3.74	0.52	3.64	0.52	1.73	0.57	1.52	0.54	1.59	0.53
8.53	0.27	7.88	0.29	7.65	0.31	7.28	0.35	7.16	0.37	6.86	0.37	3.96	0.5	4.34	0.51	4.44	0.52	2.33	0.55	2.68	0.55	2.67	0.54	3.62	0.52	3.74	0.53	3.65	0.52	1.72	0.57	1.53	0.54	1.58	0.53
8.54	0.27	7.89	0.29	7.67	0.31	7.29	0.36	7.17	0.37	6.87	0.37	3.97	0.5	4.35	0.51	4.45	0.52	2.32	0.55	2.69	0.55	2.66	0.54	3.61	0.52	3.75	0.53	3.66	0.52	1.73	0.57	1.54	0.54	1.59	0.53
8.56	0.27	7.9	0.3	7.68	0.31	7.3	0.36	7.18	0.37	6.88	0.37	3.98	0.5	4.36	0.51	4.46	0.52	2.33	0.55	2.7	0.55	2.67	0.54	3.62	0.52	3.76	0.53	3.67	0.52	1.74	0.57	1.53	0.54	1.59	0.54
8.57	0.27	7.91	0.3	7.69	0.31	7.31	0.36	7.19	0.37	6.88	0.38	3.99	0.5	4.35	0.51	4.47	0.52	2.32	0.55	2.7	0.56	2.68	0.54	3.62	0.53	3.75	0.53	3.66	0.52	1.73	0.57	1.54	0.54	1.6	0.54
8.58	0.27	7.93	0.3	7.7	0.31	7.32	0.36	7.2	0.37	6.89	0.38	4.01	0.5	4.36	0.51	4.48	0.52	2.33	0.55	2.71	0.56	2.67	0.54	3.63	0.53	3.77	0.53	3.67	0.52	1.74	0.57	1.53	0.54	1.59	0.54
8.59	0.27	7.94	0.3	7.71	0.32	7.33	0.36	7.19	0.37	6.9	0.38	4.01	0.51	4.36	0.52	4.48	0.53	2.32	0.55	2.72	0.56	2.68	0.54	3.64	0.53	3.78	0.53	3.68	0.52	1.74	0.58	1.54	0.54	1.6	0.54
8.6	0.27	7.96	0.3	7.72	0.32	7.34	0.36	7.2	0.37	6.91	0.38	4.02	0.51	4.37	0.52	4.47	0.53	2.33	0.55	2.71	0.56	2.69	0.54	3.63	0.53	3.77	0.53	3.69	0.52	1.75	0.58	1.55	0.54	1.61	0.54
8.61	0.27	7.98	0.3	7.73	0.32	7.35	0.36	7.21	0.37	6.92	0.38	4.03	0.51	4.38	0.52	4.48	0.53	2.34	0.55	2.72	0.56	2.68	0.54	3.64	0.53	3.78	0.53	3.7	0.52	1.74	0.58	1.54	0.54	1.6	0.54
8.62	0.27	7.99	0.3	7.74	0.32	7.36	0.36	7.22	0.37	6.93	0.38	4.04	0.51	4.39	0.52	4.49	0.53	2.33	0.55	2.73	0.56	2.69	0.54	3.65	0.53	3.79	0.53	3.71	0.52	1.75	0.58	1.55	0.55	1.61	0.54
8.64	0.27	8	0.3	7.75	0.32	7.37	0.36	7.23	0.37	6.94	0.38	4.03	0.51	4.38	0.52	4.5	0.53	2.34	0.55	2.74	0.56	2.69	0.55	3.64	0.53	3.8	0.53	3.7	0.53	1.76	0.58	1.54	0.55	1.6	0.54
8.65	0.27	8.02	0.3	7.76	0.32	7.39	0.36	7.24	0.37	6.95	0.38	4.04	0.51	4.39	0.52	4.49	0.53	2.35	0.55	2.73	0.56	2.7	0.55	3.65	0.53	3.79	0.53	3.71	0.53	1.75	0.58	1.55	0.55	1.61	0.54
8.66	0.27	8.03	0.3	7.77	0.32	7.4	0.36	7.25	0.37	6.96	0.38	4.03	0.51	4.4	0.52	4.5	0.53	2.34	0.55	2.74	0.56	2.69	0.55	3.66	0.53	3.8	0.53	3.72	0.53	1.76	0.58	1.54	0.55	1.6	0.54
8.68	0.27	8.04	0.3	7.78	0.32	7.41	0.36	7.26	0.37	6.97	0.38	4.04	0.51	4.41	0.52	4.51	0.53	2.35	0.55	2.73	0.56	2.7	0.55	3.65	0.53	3.81	0.53	3.71	0.53	1.75	0.58	1.55	0.55	1.61	0.54
8.69	0.27	8.05	0.3	7.79	0.32	7.42	0.36	7.28	0.37	6.99	0.38	4.05	0.51	4.42	0.52	4.52	0.53	2.34	0.55	2.75	0.56	2.69	0.55	3.66	0.53	3.82	0.53	3.72	0.53	1.76	0.58	1.56	0.55	1.62	0.54
8.69	0.28	8.06	0.3	7.81	0.32	7.44	0.36	7.29	0.37	7	0.38	4.06	0.51	4.41	0.52	4.53	0.53	2.35	0.55	2.74	0.56	2.7	0.55	3.67	0.53	3.82	0.54	3.73	0.53	1.75	0.58	1.55	0.55	1.62	0.55
8.7	0.28	8.07	0.3	7.82	0.32	7.45	0.36	7.3	0.37	7.01	0.38	4.05	0.51	4.42	0.52	4.52	0.53	2.34	0.55	2.75	0.56	2.71	0.55	3.68	0.53	3.81	0.54	3.74	0.53	1.76	0.58	1.56	0.55	1.61	0.55
8.71	0.28	8.08	0.3	7.83	0.32	7.46	0.37	7.31	0.37	7.02	0.38	4.06	0.51	4.43	0.52	4.53	0.53	2.36	0.55	2.75	0.57	2.7	0.55	3.69	0.53	3.82	0.54	3.75	0.53	1.77	0.58	1.57	0.55	1.62	0.55
8.72	0.28	8.09	0.3	7.84	0.32	7.47	0.37	7.32	0.37	7.03	0.38	4.07	0.51	4.44	0.52	4.54	0.53	2.35	0.55	2.76	0.57	2.71	0.55	3.69	0.54	3.83	0.54	3.76	0.53	1.76	0.58	1.56	0.55	1.61	0.55
8.73	0.28	8.1	0.3	7.85	0.32	7.48	0.37	7.33	0.37	7.04	0.38	4.08	0.52	4.45	0.53	4.55	0.53	2.36	0.55	2.77	0.57	2.73	0.55	3.7	0.54	3.82	0.54	3.77	0.53	1.77	0.58	1.57	0.55	1.62	0.55
8.74	0.28	8.12	0.3	7.87	0.32	7.49	0.37	7.35	0.38	7.05	0.38	4.09	0.52	4.44	0.53	4.55	0.54	2.37	0.55	2.78	0.57	2.74	0.55	3.71	0.54	3.83	0.54	3.76	0.53	1.78	0.59	1.56	0.55	1.63	0.55
8.75	0.28	8.13	0.3	7.88	0.32	7.5	0.37	7.36	0.38	7.06	0.38	4.1	0.52	4.45	0.53	4.56	0.54	2.37	0.56	2.77	0.57	2.73	0.55	3.7	0.54	3.84	0.54	3.77	0.53	1.77	0.59	1.57	0.55	1.62	0.55
8.76	0.28	8.15	0.3	7.9	0.32	7.51	0.37	7.38	0.38	7.07	0.38	4.11	0.52	4.46	0.53	4.57	0.54	2.38	0.56	2.78	0.57	2.74	0.55	3.71	0.54	3.83	0.54	3.77	0.54	1.78	0.59	1.56	0.55	1.63	0.55
8.77	0.28	8.16	0.3	7.91	0.32	7.53	0.37	7.37	0.38	7.08	0.38	4.12	0.52	4.47	0.53	4.58	0.54	2.39	0.56	2.79	0.57	2.73	0.55	3.72	0.54	3.84	0.54	3.78	0.54	1.77	0.59	1.57	0.55	1.62	0.55
8.79	0.28	8.17	0.3	7.92	0.32	7.54	0.37	7.39	0.38	7.08	0.39	4.13	0.52	4.46	0.53	4.59	0.54	2.38	0.56	2.78	0.57	2.73	0.56	3.73	0.54	3.83	0.54	3.79	0.54	1.78	0.59	1.58	0.55	1.63	0.55
8.8	0.28	8.18	0.3	7.93	0.32	7.55	0.37	7.4	0.38	7.09	0.39	4.12	0.52	4.47	0.53	4.6	0.54	2.39	0.56	2.79	0.57	2.74	0.56	3.74	0.54	3.84	0.54	3.8	0.54	1.79	0.59	1.57	0.55	1.64	0.55
8.81	0.28	8.19	0.3	7.94	0.32	7.56	0.37	7.41	0.38	7.1	0.39	4.13	0.52	4.48	0.53	4.59	0.54	2.4	0.56	2.8	0.57	2.73	0.56	3.73	0.54	3.85	0.54	3.81	0.54	1.78	0.59	1.58	0.55	1.63	0.55
8.82	0.28	8.21	0.3	7.95	0.32	7.57	0.37	7.42	0.38	7.11	0.39	4.14	0.52	4.49	0.53	4.6	0.54	2.39	0.56	2.79	0.57	2.74	0.56	3.74	0.54	3.86	0.54	3.82	0.54	1.79	0.59	1.58	0.56	1.64	0.55
8.83	0.28	8.22	0.3	7.96	0.32	7.56	0.37	7.43	0.38	7.12	0.39	4.15	0.52	4.5	0.53	4.61	0.54	2.4	0.56	2.8	0.57	2.75	0.56	3.75	0.54	3.87	0.54	3.83	0.54	1.8	0.59	1.57	0.56	1.64	0.56
8.85	0.28	8.23	0.3	7.97	0.32	7.57	0.37	7.44	0.38	7.14	0.39	4.15	0.53	4.51	0.53	4.62	0.54	2.41	0.56	2.8	0.58	2.76	0.56	3.76	0.54	3.86	0.54	3.84	0.54	1.8	0.6	1.58	0.56	1.65	0.56
8.86	0.28	8.24	0.3	7.98	0.32	7.58	0.37	7.45	0.38	7.13	0.39	4.16	0.53	4.52	0.53	4.63	0.54	2.4	0.56	2.81	0.58	2.75	0.56	3.76	0.55	3.87	0.54	3.83	0.54	1.79	0.6	1.57	0.56	1.64	0.56
8.88	0.28	8.24	0.31	7.99	0.32	7.59	0.37	7.46	0.38	7.14	0.39	4.17	0.53	4.53	0.54	4.62	0.54	2.39	0.56	2.8	0.58	2.76	0.56	3.77	0.55	3.88	0.54	3.84	0.55	1.8	0.6	1.59	0.56	1.65	0.56
8.87	0.28	8.25	0.31	7.99	0.33	7.6	0.37	7.47	0.38	7.15	0.39	4.18	0.53	4.54	0.54	4.63	0.54	2.4	0.56	2.81	0.58	2.75	0.56	3.78	0.55	3.88	0.55	3.85	0.55	1.79	0.6	1.58	0.56	1.66	0.56
8.89	0.28	8.27	0.31	8	0.33	7.61	0.37	7.48	0.38	7.16	0.39	4.17	0.53	4.55	0.54	4.63	0.55	2.4	0.57	2.8	0.58	2.76	0.56	3.79	0.55	3.87	0.55	3.87	0.55	1.8	0.6	1.59	0.56	1.67	0.56
8.9	0.28	8.28	0.31	8.02	0.33	7.62	0.37	7.49	0.38	7.17	0.39	4.18	0.53	4.56	0.54	4.64	0.55	2.41	0.57	2.82	0.58	2.77	0.56	3.8	0.55	3.88	0.55	3.88	0.55	1.81	0.6	1.58	0.56	1.66	0.56
8.92	0.28	8.3	0.31	8.03	0.33	7.63	0.37	7.5	0.38	7.18	0.39	4.19	0.53	4.57	0.54	4.65	0.55	2.42	0.57	2.81	0.58	2.78	0.56	3.79	0.55	3.87	0.55	3.89	0.55	1.8	0.6	1.59	0.56	1.67	0.56
8.93	0.28	8.31	0.31	8.04	0.33	7.64	0.37	7.51	0.38	7.19	0.39	4.2	0.53	4.58	0.54	4.66	0.55	2.43	0.57	2.82	0.58	2.77	0.56	3.8	0.55	3.88	0.55	3.88	0.55	1.81	0.6	1.6	0.56	1.67	0.57
8.95	0.28	8.32	0.31	8.05	0.33	7.65	0.38	7.52	0.38	7.2	0.39	4.19	0.53	4.59	0.54	4.67	0.55	2.42	0.57	2.83	0.58	2.78	0.56	3.81	0.55	3.89	0.55	3.89	0.55	1.8	0.6	1.59	0.56	1.68	0.57
8.96	0.28	8.33	0.31	8.06	0.33	7.66	0.38	7.53	0.39	7.21	0.39	4.2	0.53	4.58	0.54	4.68	0.55	2.43	0.57	2.84	0.58	2.77	0.56	3.8	0.55	3.9	0.55	3.9	0.55	1.81	0.6	1.6	0.56	1.67	0.57
8.97	0.28	8.34	0.31	8.07	0.33	7.67	0.38	7.54	0.39	7.22	0.39	4.21	0.53	4.59	0.54	4.69	0.55	2.42	0.57	2.85	0.58	2.78	0.56	3.81	0.55	3.91	0.55	3.91	0.55	1.82	0.6	1.59	0.56	1.68	0.57
8.98	0.28	8.36	0.31	8.08	0.33	7.68	0.38	7.55	0.39	7.23	0.39	4.22	0.53	4.6	0.55	4.68	0.55	2.43	0.57	2.84	0.58	2.77	0.56	3.82	0.55	3.9	0.55	3.9	0.55	1.81	0.6	1.6	0.56	1.67	0.57
8.99	0.29	8.38	0.31	8.09	0.33	7.69	0.38	7.56	0.39	7.24	0.39	4.23	0.53	4.61	0.55	4.69	0.55	2.44	0.57	2.85	0.58	2.77	0.57	3.81	0.55	3.91	0.55	3.91	0.56	1.82	0.6	1.6	0.57	1.68	0.57
9	0.29	8.39	0.31	8.1	0.33	7.7	0.38	7.57	0.39	7.25	0.39	4.23	0.54	4.63	0.55	4.7	0.55	2.43	0.57	2.85	0.59	2.78	0.57	3.82	0.55	3.92	0.55	3.92	0.56	1.81	0.6	1.61	0.57	1.69	0.57
9.01	0.29	8.4	0.31	8.11	0.33	7.72	0.38	7.58	0.39	7.26	0.39	4.24	0.54	4.62	0.55	4.69	0.55	2.44	0.57	2.86	0.59	2.79	0.57	3.82	0.56	3.93	0.55	3.93	0.56	1.82	0.6	1.6	0.57	1.68	0.57
9.03	0.29	8.41	0.31	8.12	0.33	7.73	0.38	7.59	0.39	7.27	0.39	4.23	0.54	4.63	0.55	4.7	0.55	2.44	0.58	2.87	0.59	2.78	0.57	3.83	0.56	3.94	0.55	3.92	0.56	1.83	0.6	1.61	0.57	1.69	0.57
9.04	0.29	8.42	0.31	8.13	0.33	7.74	0.38	7.6	0.39	7.28	0.39	4.24	0.54	4.64	0.55	4.71	0.55	2.45	0.58	2.88	0.59	2.79	0.57	3.84	0.56	3.95	0.55	3.93	0.56	1.83	0.61	1.62	0.57	1.7	0.57
9.05	0.29	8.44	0.31	8.14	0.33	7.75	0.38	7.62	0.39	7.28	0.4	4.25	0.54	4.65	0.55	4.71	0.56	2.44	0.58	2.87	0.59	2.8	0.57	3.85	0.56	3.94	0.56	3.92	0.56	1.84	0.61	1.61	0.57	1.7	0.58
9.06	0.29	8.45	0.31	8.15	0.33	7.76	0.38	7.63	0.39	7.3	0.4	4.26	0.54	4.66	0.55	4.72	0.56	2.45	0.58	2.88	0.59	2.81	0.57	3.86	0.56	3.95	0.56	3.93	0.56	1.83	0.61	1.62	0.57	1.69	0.58
9.07	0.29	8.46	0.31	8.17	0.33	7.77	0.38	7.64	0.39	7.31	0.4	4.27	0.54	4.67	0.55	4.71	0.56	2.46	0.58	2.89	0.59	2.8	0.57	3.85	0.56	3.96	0.56	3.94	0.56	1.84	0.61	1.61	0.57	1.7	0.58
9.09	0.29	8.47	0.31	8.18	0.33	7.78	0.38	7.65	0.39	7.33	0.4	4.29	0.54	4.68	0.55	4.72	0.56	2.47	0.58	2.88	0.59	2.81	0.57	3.86	0.56	3.97	0.56	3.95	0.56	1.85	0.61	1.62	0.57	1.71	0.58
9.1	0.29	8.48	0.31	8.19	0.33	7.79	0.38	7.66	0.39	7.35	0.4	4.28	0.54	4.69	0.55	4.73	0.56	2.48	0.58	2.89	0.59	2.8	0.57	3.87	0.56	3.98	0.56	3.96	0.56	1.84	0.61	1.61	0.57	1.7	0.58
9.11	0.29	8.5	0.31	8.2	0.33	7.8	0.38	7.67	0.39	7.36	0.4	4.29	0.54	4.69	0.56	4.74	0.56	2.47	0.58	2.88	0.59	2.81	0.57	3.86	0.56	3.97	0.56	3.97	0.56	1.85	0.61	1.62	0.57	1.71	0.58
9.12	0.29	8.51	0.31	8.21	0.33	7.81	0.38	7.69	0.39	7.37	0.4	4.3	0.54	4.68	0.56	4.75	0.56	2.48	0.58	2.89	0.59	2.82	0.57	3.87	0.56	3.98	0.56	3.97	0.57	1.85	0.62	1.61	0.57	1.7	0.58
9.13	0.29	8.52	0.31	8.22	0.33	7.82	0.38	7.7	0.39	7.39	0.4	4.29	0.54	4.69	0.56	4.74	0.56	2.48	0.59	2.9	0.59	2.81	0.57	3.88	0.56	3.99	0.56	3.98	0.57	1.86	0.62	1.62	0.57	1.71	0.58
9.14	0.29	8.54	0.31	8.23	0.33	7.83	0.38	7.71	0.39	7.4	0.4	4.3	0.54	4.7	0.56	4.75	0.56	2.49	0.59	2.9	0.6	2.82	0.57	3.87	0.56	4	0.56	3.99	0.57	1.85	0.62	1.63	0.57	1.72	0.58
9.15	0.29	8.55	0.31	8.24	0.33	7.84	0.39	7.72	0.39	7.41	0.4	4.29	0.55	4.69	0.56	4.76	0.56	2.48	0.59	2.91	0.6	2.83	0.58	3.88	0.56	3.99	0.56	4	0.57	1.86	0.62	1.62	0.57	1.71	0.58
9.16	0.29	8.56	0.32	8.26	0.33	7.85	0.39	7.74	0.4	7.43	0.4	4.3	0.55	4.7	0.56	4.77	0.56	2.49	0.59	2.92	0.6	2.82	0.58	3.89	0.56	4	0.56	4.01	0.57	1.87	0.62	1.63	0.57	1.72	0.58
9.17	0.29	8.57	0.32	8.27	0.33	7.86	0.39	7.75	0.4	7.45	0.4	4.31	0.55	4.71	0.56	4.76	0.56	2.5	0.59	2.93	0.6	2.83	0.58	3.9	0.57	4.01	0.56	4.02	0.57	1.86	0.62	1.62	0.57	1.73	0.58
9.18	0.29	8.58	0.32	8.28	0.33	7.87	0.39	7.76	0.4	7.47	0.4	4.32	0.55	4.72	0.56	4.77	0.56	2.51	0.59	2.92	0.6	2.84	0.58	3.89	0.57	4.01	0.57	4.03	0.57	1.87	0.62	1.63	0.57	1.72	0.58
9.19	0.29	8.59	0.32	8.28	0.34	7.88	0.39	7.77	0.4	7.48	0.4	4.31	0.55	4.73	0.56	4.78	0.56	2.52	0.59	2.93	0.6	2.83	0.58	3.9	0.57	4.02	0.57	4.02	0.57	1.86	0.62	1.63	0.58	1.73	0.59
9.2	0.29	8.61	0.32	8.29	0.34	7.89	0.39	7.78	0.4	7.48	0.41	4.32	0.55	4.74	0.56	4.79	0.56	2.51	0.59	2.94	0.6	2.84	0.58	3.91	0.57	4.03	0.57	4.03	0.57	1.87	0.62	1.64	0.58	1.74	0.59
9.22	0.29	8.62	0.32	8.3	0.34	7.9	0.39	7.79	0.4	7.49	0.41	4.33	0.55	4.75	0.56	4.79	0.57	2.52	0.59	2.93	0.6	2.85	0.58	3.92	0.57	4.02	0.57	4.04	0.57	1.88	0.62	1.63	0.58	1.73	0.59
9.23	0.29	8.64	0.32	8.31	0.34	7.91	0.39	7.8	0.4	7.5	0.41	4.34	0.55	4.76	0.56	4.8	0.57	2.53	0.6	2.94	0.6	2.86	0.58	3.93	0.57	4.03	0.57	4.05	0.57	1.88	0.63	1.64	0.58	1.72	0.59
9.24	0.29	8.65	0.32	8.32	0.34	7.92	0.39	7.81	0.4	7.51	0.41	4.35	0.55	4.75	0.56	4.79	0.57	2.52	0.6	2.95	0.6	2.85	0.58	3.92	0.57	4.04	0.57	4.06	0.57	1.89	0.63	1.65	0.58	1.73	0.59
9.25	0.29	8.66	0.32	8.33	0.34	7.93	0.39	7.82	0.4	7.52	0.41	4.34	0.55	4.76	0.56	4.8	0.57	2.53	0.6	2.95	0.61	2.86	0.58	3.93	0.57	4.05	0.57	4.06	0.58	1.88	0.63	1.64	0.58	1.74	0.59
9.26	0.29	8.68	0.32	8.34	0.34	7.94	0.39	7.83	0.4	7.51	0.41	4.35	0.55	4.76	0.57	4.81	0.57	2.52	0.6	2.94	0.61	2.87	0.58	3.92	0.57	4.04	0.57	4.07	0.58	1.89	0.63	1.65	0.58	1.73	0.59
9.28	0.29	8.7	0.32	8.35	0.34	7.95	0.39	7.84	0.4	7.52	0.41	4.36	0.55	4.77	0.57	4.82	0.57	2.53	0.6	2.95	0.61	2.86	0.58	3.93	0.57	4.05	0.57	4.06	0.58	1.88	0.63	1.66	0.58	1.74	0.59
9.29	0.29	8.71	0.32	8.36	0.34	7.94	0.39	7.85	0.4	7.53	0.41	4.37	0.55	4.78	0.57	4.81	0.57	2.54	0.6	2.96	0.61	2.87	0.58	3.94	0.57	4.06	0.57	4.07	0.58	1.89	0.63	1.65	0.58	1.75	0.59
9.3	0.3	8.73	0.32	8.37	0.34	7.95	0.39	7.86	0.4	7.54	0.41	4.36	0.55	4.79	0.57	4.82	0.57	2.53	0.6	2.95	0.61	2.86	0.58	3.95	0.57	4.07	0.57	4.08	0.58	1.9	0.63	1.66	0.58	1.74	0.59
9.31	0.3	8.74	0.32	8.38	0.34	7.96	0.39	7.87	0.4	7.55	0.41	4.37	0.55	4.8	0.57	4.83	0.57	2.54	0.6	2.96	0.61	2.86	0.59	3.96	0.57	4.08	0.57	4.07	0.58	1.89	0.63	1.65	0.59	1.74	0.6
9.32	0.3	8.75	0.32	8.39	0.34	7.98	0.39	7.88	0.4	7.57	0.41	4.37	0.56	4.79	0.57	4.84	0.57	2.55	0.6	2.97	0.61	2.87	0.59	3.95	0.57	4.07	0.57	4.08	0.58	1.9	0.63	1.66	0.59	1.75	0.6
9.33	0.3	8.76	0.32	8.4	0.34	7.99	0.39	7.89	0.4	7.59	0.41	4.38	0.56	4.8	0.57	4.85	0.57	2.54	0.6	2.98	0.61	2.88	0.59	3.96	0.57	4.08	0.57	4.09	0.58	1.89	0.63	1.65	0.59	1.76	0.6
9.35	0.3	8.78	0.32	8.41	0.34	8.01	0.39	7.9	0.4	7.6	0.41	4.39	0.56	4.81	0.57	4.86	0.57	2.55	0.6	2.97	0.61	2.89	0.59	3.96	0.58	4.09	0.58	4.1	0.58	1.9	0.63	1.66	0.59	1.77	0.6
9.36	0.3	8.79	0.32	8.42	0.34	8.02	0.4	7.92	0.4	7.61	0.41	4.38	0.56	4.82	0.57	4.87	0.57	2.56	0.6	2.98	0.61	2.9	0.59	3.97	0.58	4.08	0.58	4.11	0.58	1.91	0.63	1.65	0.59	1.76	0.6
9.37	0.3	8.8	0.32	8.43	0.34	8.03	0.4	7.92	0.41	7.62	0.41	4.39	0.56	4.83	0.57	4.87	0.58	2.55	0.6	2.99	0.61	2.91	0.59	3.99	0.58	4.09	0.58	4.1	0.58	1.9	0.63	1.66	0.59	1.77	0.6
9.38	0.3	8.81	0.32	8.44	0.34	8.04	0.4	7.93	0.41	7.63	0.41	4.4	0.56	4.84	0.57	4.88	0.58	2.56	0.6	2.99	0.62	2.92	0.59	4	0.58	4.1	0.58	4.11	0.58	1.91	0.63	1.67	0.59	1.76	0.6
9.39	0.3	8.82	0.32	8.46	0.34	8.05	0.4	7.94	0.41	7.64	0.41	4.41	0.56	4.84	0.58	4.89	0.58	2.56	0.61	3	0.62	2.93	0.6	3.99	0.58	4.11	0.58	4.1	0.58	1.91	0.64	1.66	0.59	1.77	0.6
9.4	0.3	8.83	0.32	8.47	0.34	8.06	0.4	7.95	0.41	7.65	0.41	4.42	0.56	4.85	0.58	4.9	0.58	2.57	0.61	3.01	0.62	2.92	0.6	4	0.58	4.12	0.58	4.11	0.58	1.92	0.64	1.67	0.59	1.76	0.6
9.41	0.3	8.84	0.32	8.49	0.34	8.07	0.4	7.96	0.41	7.66	0.41	4.43	0.56	4.86	0.58	4.91	0.58	2.56	0.61	3.02	0.62	2.94	0.6	4.01	0.58	4.11	0.58	4.12	0.59	1.91	0.64	1.68	0.59	1.77	0.6
9.42	0.3	8.85	0.32	8.5	0.34	8.09	0.4	7.95	0.41	7.67	0.41	4.44	0.56	4.85	0.58	4.9	0.58	2.57	0.61	3.01	0.62	2.93	0.6	4.02	0.58	4.12	0.58	4.13	0.59	1.92	0.64	1.67	0.59	1.78	0.6
9.43	0.3	8.87	0.32	8.51	0.34	8.1	0.4	7.96	0.41	7.66	0.41	4.45	0.56	4.86	0.58	4.92	0.58	2.58	0.61	3.02	0.62	2.94	0.6	4.03	0.59	4.13	0.58	4.12	0.59	1.91	0.64	1.68	0.59	1.77	0.6
9.44	0.3	8.88	0.32	8.52	0.34	8.09	0.4	7.97	0.41	7.67	0.41	4.44	0.57	4.87	0.58	4.91	0.58	2.57	0.61	3.03	0.62	2.93	0.6	4.04	0.59	4.14	0.58	4.14	0.59	1.92	0.64	1.67	0.6	1.78	0.6
9.46	0.3	8.89	0.32	8.53	0.34	8.1	0.4	7.98	0.41	7.68	0.41	4.45	0.57	4.86	0.58	4.92	0.58	2.58	0.61	3.02	0.62	2.94	0.6	4.05	0.59	4.15	0.58	4.13	0.59	1.91	0.64	1.68	0.6	1.78	0.61
9.48	0.3	8.9	0.32	8.55	0.34	8.12	0.4	7.99	0.41	7.69	0.42	4.46	0.57	4.87	0.58	4.93	0.58	2.59	0.61	3.03	0.62	2.95	0.6	4.04	0.59	4.14	0.58	4.14	0.59	1.92	0.64	1.69	0.6	1.77	0.61
9.49	0.3	8.91	0.33	8.56	0.34	8.13	0.4	8	0.41	7.7	0.42	4.47	0.57	4.88	0.58	4.94	0.58	2.6	0.61	3.04	0.62	2.94	0.6	4.05	0.59	4.15	0.58	4.15	0.59	1.93	0.64	1.7	0.6	1.78	0.61
9.5	0.3	8.93	0.33	8.57	0.34	8.14	0.4	8.01	0.41	7.71	0.42	4.48	0.57	4.87	0.58	4.95	0.58	2.59	0.61	3.04	0.63	2.95	0.6	4.06	0.59	4.15	0.59	4.16	0.59	1.92	0.64	1.69	0.6	1.79	0.61
9.51	0.3	8.94	0.33	8.57	0.35	8.15	0.4	8.02	0.41	7.72	0.42	4.47	0.57	4.88	0.58	4.94	0.59	2.6	0.61	3.05	0.63	2.96	0.6	4.05	0.59	4.16	0.59	4.15	0.59	1.93	0.64	1.7	0.6	1.78	0.61
9.53	0.3	8.95	0.33	8.58	0.35	8.16	0.4	8.03	0.41	7.74	0.42	4.48	0.57	4.89	0.58	4.95	0.59	2.61	0.61	3.04	0.63	2.95	0.6	4.06	0.59	4.15	0.59	4.16	0.59	1.93	0.65	1.69	0.6	1.79	0.61
9.55	0.3	8.96	0.33	8.6	0.35	8.17	0.4	8.04	0.41	7.75	0.42	4.49	0.57	4.9	0.58	4.96	0.59	2.6	0.61	3.05	0.63	2.96	0.6	4.07	0.59	4.16	0.59	4.17	0.59	1.94	0.65	1.7	0.6	1.8	0.61
9.56	0.3	8.97	0.33	8.61	0.35	8.18	0.4	8.06	0.41	7.76	0.42	4.5	0.57	4.91	0.58	4.98	0.59	2.61	0.61	3.06	0.63	2.97	0.61	4.08	0.59	4.17	0.59	4.16	0.59	1.93	0.65	1.69	0.6	1.79	0.61
9.57	0.3	8.98	0.33	8.62	0.35	8.2	0.4	8.07	0.41	7.77	0.42	4.51	0.57	4.92	0.58	4.97	0.59	2.61	0.62	3.05	0.63	2.98	0.61	4.09	0.59	4.16	0.59	4.17	0.59	1.94	0.65	1.7	0.6	1.81	0.61
9.59	0.3	8.99	0.33	8.63	0.35	8.21	0.41	8.08	0.41	7.78	0.42	4.52	0.57	4.91	0.58	4.98	0.59	2.62	0.62	3.06	0.63	2.99	0.61	4.1	0.6	4.17	0.59	4.18	0.59	1.95	0.65	1.69	0.6	1.8	0.62
9.6	0.3	9	0.33	8.65	0.35	8.22	0.41	8.09	0.41	7.79	0.42	4.53	0.58	4.92	0.58	4.99	0.59	2.61	0.62	3.07	0.63	2.98	0.61	4.09	0.6	4.18	0.59	4.19	0.6	1.94	0.65	1.7	0.6	1.81	0.62
9.6	0.31	9.01	0.33	8.66	0.35	8.23	0.41	8.1	0.41	7.8	0.42	4.52	0.58	4.92	0.59	5	0.59	2.62	0.62	3.06	0.63	2.99	0.61	4.1	0.6	4.19	0.59	4.2	0.6	1.95	0.65	1.71	0.6	1.8	0.62
9.61	0.31	9.02	0.33	8.67	0.35	8.24	0.41	8.11	0.41	7.81	0.42	4.53	0.58	4.93	0.59	4.99	0.59	2.63	0.62	3.07	0.63	2.98	0.61	4.11	0.6	4.2	0.59	4.21	0.6	1.96	0.65	1.7	0.6	1.81	0.62
9.62	0.31	9.03	0.33	8.68	0.35	8.25	0.41	8.12	0.41	7.82	0.42	4.54	0.58	4.94	0.59	5	0.59	2.62	0.62	3.06	0.63	2.99	0.61	4.12	0.6	4.21	0.59	4.2	0.6	1.95	0.65	1.71	0.6	1.82	0.62
9.63	0.31	9.04	0.33	8.69	0.35	8.26	0.41	8.13	0.42	7.83	0.42	4.55	0.58	4.93	0.59	5.01	0.59	2.63	0.62	3.07	0.63	3	0.61	4.11	0.6	4.21	0.6	4.21	0.6	1.96	0.65	1.71	0.61	1.81	0.62
9.65	0.31	9.05	0.33	8.7	0.35	8.27	0.41	8.14	0.42	7.84	0.42	4.54	0.58	4.94	0.59	5.02	0.59	2.64	0.62	3.08	0.63	2.99	0.61	4.12	0.6	4.22	0.6	4.22	0.6	1.97	0.65	1.72	0.61	1.82	0.62
9.66	0.31	9.07	0.33	8.71	0.35	8.28	0.41	8.15	0.42	7.86	0.42	4.55	0.58	4.95	0.59	5.03	0.59	2.65	0.62	3.09	0.63	3	0.61	4.13	0.6	4.23	0.6	4.23	0.6	1.96	0.65	1.71	0.61	1.83	0.62
9.67	0.31	9.09	0.33	8.72	0.35	8.27	0.41	8.16	0.42	7.88	0.42	4.56	0.58	4.96	0.59	5.02	0.59	2.64	0.62	3.08	0.63	2.99	0.61	4.14	0.6	4.22	0.6	4.22	0.6	1.97	0.65	1.72	0.61	1.82	0.62
9.68	0.31	9.11	0.33	8.73	0.35	8.28	0.41	8.17	0.42	7.88	0.43	4.57	0.58	4.95	0.59	5.03	0.59	2.63	0.62	3.09	0.63	3	0.61	4.13	0.6	4.23	0.6	4.23	0.6	1.96	0.65	1.73	0.61	1.83	0.62
9.69	0.31	9.12	0.33	8.74	0.35	8.29	0.41	8.18	0.42	7.89	0.43	4.58	0.58	4.96	0.59	5.03	0.6	2.64	0.62	3.09	0.64	3.01	0.61	4.14	0.6	4.24	0.6	4.24	0.6	1.97	0.65	1.72	0.61	1.82	0.62
9.7	0.31	9.13	0.33	8.75	0.35	8.3	0.41	8.19	0.42	7.9	0.43	4.59	0.58	4.97	0.59	5.04	0.6	2.65	0.62	3.1	0.64	3.02	0.61	4.16	0.6	4.23	0.6	4.25	0.6	1.97	0.66	1.73	0.61	1.83	0.62
9.71	0.31	9.14	0.33	8.76	0.35	8.31	0.41	8.2	0.42	7.91	0.43	4.59	0.59	4.98	0.59	5.05	0.6	2.64	0.62	3.11	0.64	3.02	0.62	4.16	0.61	4.24	0.6	4.24	0.6	1.98	0.66	1.74	0.61	1.83	0.63
9.72	0.31	9.16	0.33	8.78	0.35	8.32	0.41	8.21	0.42	7.92	0.43	4.6	0.59	4.99	0.59	5.06	0.6	2.65	0.63	3.12	0.64	3.03	0.62	4.17	0.61	4.25	0.6	4.25	0.6	1.97	0.66	1.73	0.61	1.84	0.63
9.73	0.31	9.17	0.33	8.79	0.35	8.33	0.41	8.22	0.42	7.93	0.43	4.61	0.59	4.98	0.59	5.05	0.6	2.66	0.63	3.11	0.64	3.04	0.62	4.18	0.61	4.26	0.6	4.25	0.61	1.98	0.66	1.74	0.61	1.83	0.63
9.74	0.31	9.19	0.33	8.8	0.35	8.34	0.41	8.23	0.42	7.94	0.43	4.6	0.59	4.99	0.59	5.06	0.6	2.65	0.63	3.12	0.64	3.03	0.62	4.19	0.61	4.25	0.6	4.26	0.61	1.99	0.66	1.73	0.61	1.84	0.63
9.75	0.31	9.2	0.33	8.81	0.35	8.35	0.41	8.25	0.42	7.96	0.43	4.61	0.59	4.99	0.6	5.07	0.6	2.66	0.63	3.11	0.64	3.04	0.62	4.2	0.61	4.26	0.6	4.27	0.61	1.98	0.66	1.74	0.61	1.85	0.63
9.76	0.31	9.21	0.33	8.82	0.36	8.36	0.41	8.26	0.42	7.98	0.43	4.62	0.59	5	0.6	5.08	0.6	2.67	0.63	3.12	0.64	3.03	0.62	4.19	0.61	4.27	0.6	4.28	0.61	1.99	0.66	1.73	0.61	1.86	0.63
9.77	0.31	9.22	0.33	8.83	0.36	8.37	0.41	8.25	0.42	7.99	0.43	4.63	0.59	5.01	0.6	5.09	0.6	2.66	0.63	3.13	0.64	3.04	0.62	4.2	0.61	4.28	0.6	4.29	0.61	1.98	0.66	1.74	0.61	1.85	0.63
9.78	0.31	9.23	0.33	8.84	0.36	8.38	0.41	8.26	0.42	8	0.43	4.64	0.59	5	0.6	5.1	0.6	2.67	0.63	3.14	0.64	3.05	0.62	4.21	0.61	4.27	0.6	4.3	0.61	1.99	0.66	1.73	0.61	1.86	0.63
9.79	0.31	9.24	0.33	8.85	0.36	8.39	0.42	8.27	0.42	8.01	0.43	4.65	0.59	5.01	0.6	5.11	0.6	2.68	0.63	3.14	0.65	3.04	0.62	4.22	0.61	4.28	0.6	4.31	0.61	1.99	0.67	1.74	0.61	1.86	0.64
9.8	0.31	9.26	0.33	8.86	0.36	8.41	0.42	8.28	0.42	8.02	0.43	4.66	0.59	5.02	0.6	5.11	0.61	2.67	0.63	3.15	0.65	3.05	0.62	4.21	0.61	4.28	0.61	4.32	0.61	2	0.67	1.74	0.62	1.87	0.64
9.81	0.31	9.27	0.33	8.87	0.36	8.42	0.42	8.29	0.42	8.03	0.43	4.67	0.6	5.03	0.6	5.12	0.61	2.68	0.63	3.16	0.65	3.06	0.62	4.22	0.61	4.3	0.61	4.32	0.62	2.01	0.67	1.75	0.62	1.86	0.64
9.82	0.31	9.28	0.33	8.88	0.36	8.43	0.42	8.3	0.42	8.05	0.43	4.68	0.6	5.04	0.6	5.13	0.61	2.69	0.63	3.15	0.65	3.06	0.63	4.23	0.61	4.29	0.61	4.33	0.62	2	0.67	1.74	0.62	1.87	0.64
9.84	0.31	9.29	0.34	8.9	0.36	8.44	0.42	8.31	0.42	8.06	0.43	4.67	0.6	5.03	0.6	5.14	0.61	2.68	0.63	3.16	0.65	3.07	0.63	4.23	0.62	4.3	0.61	4.34	0.62	2.01	0.67	1.75	0.62	1.86	0.64
9.85	0.31	9.3	0.34	8.91	0.36	8.45	0.42	8.32	0.42	8.07	0.43	4.69	0.6	5.04	0.6	5.15	0.61	2.69	0.63	3.15	0.65	3.06	0.63	4.24	0.62	4.31	0.61	4.35	0.62	2	0.67	1.74	0.62	1.87	0.64
9.86	0.31	9.32	0.34	8.92	0.36	8.46	0.42	8.32	0.43	8.07	0.44	4.7	0.6	5.05	0.6	5.14	0.61	2.7	0.64	3.16	0.65	3.07	0.63	4.25	0.62	4.32	0.61	4.36	0.62	2.01	0.67	1.75	0.62	1.86	0.64
9.87	0.31	9.33	0.34	8.93	0.36	8.47	0.42	8.33	0.43	8.09	0.44	4.71	0.6	5.06	0.6	5.15	0.61	2.71	0.64	3.17	0.65	3.08	0.63	4.24	0.62	4.33	0.61	4.37	0.62	2.02	0.67	1.74	0.62	1.87	0.64
9.88	0.31	9.35	0.34	8.94	0.36	8.48	0.42	8.34	0.43	8.11	0.44	4.72	0.6	5.05	0.6	5.16	0.61	2.7	0.64	3.16	0.65	3.09	0.63	4.25	0.62	4.32	0.61	4.38	0.62	2.01	0.67	1.75	0.62	1.88	0.64
9.89	0.31	9.37	0.34	8.95	0.36	8.5	0.42	8.35	0.43	8.12	0.44	4.73	0.6	5.06	0.6	5.17	0.61	2.71	0.64	3.17	0.65	3.08	0.63	4.26	0.62	4.31	0.61	4.39	0.62	2.02	0.67	1.76	0.62	1.88	0.65
9.9	0.31	9.38	0.34	8.96	0.36	8.49	0.42	8.36	0.43	8.14	0.44	4.74	0.6	5.07	0.6	5.18	0.61	2.72	0.64	3.18	0.65	3.09	0.63	4.27	0.62	4.32	0.61	4.38	0.62	2.01	0.67	1.75	0.62	1.89	0.65
9.9	0.32	9.39	0.34	8.97	0.36	8.5	0.42	8.37	0.43	8.15	0.44	4.74	0.61	5.08	0.6	5.19	0.61	2.73	0.64	3.19	0.65	3.08	0.63	4.28	0.62	4.33	0.61	4.39	0.62	2.02	0.67	1.76	0.62	1.88	0.65
9.91	0.32	9.4	0.34	8.98	0.36	8.51	0.42	8.38	0.43	8.16	0.44	4.75	0.61	5.07	0.61	5.19	0.62	2.74	0.64	3.19	0.66	3.09	0.63	4.27	0.62	4.34	0.61	4.38	0.62	2.03	0.67	1.76	0.63	1.89	0.65
9.92	0.32	9.42	0.34	8.99	0.36	8.52	0.42	8.39	0.43	8.17	0.44	4.76	0.61	5.08	0.61	5.2	0.62	2.73	0.64	3.18	0.66	3.1	0.63	4.28	0.62	4.35	0.61	4.39	0.62	2.03	0.68	1.77	0.63	1.88	0.65
9.93	0.32	9.43	0.34	9.01	0.36	8.53	0.42	8.4	0.43	8.18	0.44	4.75	0.61	5.09	0.61	5.21	0.62	2.74	0.65	3.19	0.66	3.11	0.63	4.29	0.62	4.34	0.61	4.4	0.62	2.02	0.68	1.76	0.63	1.89	0.65
9.94	0.32	9.44	0.34	9.02	0.36	8.54	0.42	8.41	0.43	8.19	0.44	4.76	0.61	5.1	0.61	5.22	0.62	2.75	0.65	3.2	0.66	3.12	0.63	4.3	0.62	4.35	0.62	4.39	0.62	2.03	0.68	1.77	0.63	1.88	0.65
9.95	0.32	9.46	0.34	9.03	0.36	8.56	0.42	8.43	0.43	8.18	0.44	4.77	0.61	5.09	0.61	5.23	0.62	2.74	0.65	3.21	0.66	3.11	0.63	4.3	0.63	4.36	0.62	4.4	0.62	2.02	0.68	1.76	0.63	1.89	0.65
9.96	0.32	9.47	0.34	9.04	0.36	8.55	0.42	8.44	0.43	8.19	0.44	4.78	0.61	5.1	0.61	5.24	0.62	2.75	0.65	3.2	0.66	3.12	0.64	4.31	0.63	4.37	0.62	4.4	0.63	2.03	0.68	1.77	0.63	1.9	0.65
9.97	0.32	9.48	0.34	9.05	0.36	8.56	0.42	8.45	0.43	8.2	0.44	4.79	0.61	5.11	0.61	5.23	0.62	2.74	0.65	3.21	0.66	3.13	0.64	4.32	0.63	4.38	0.62	4.41	0.63	2.02	0.68	1.78	0.63	1.89	0.65
9.98	0.32	9.49	0.34	9.06	0.36	8.56	0.43	8.46	0.43	8.21	0.44	4.78	0.61	5.12	0.61	5.24	0.62	2.75	0.65	3.22	0.66	3.12	0.64	4.31	0.63	4.37	0.62	4.4	0.63	2.03	0.68	1.79	0.63	1.9	0.65
10	0.32	9.51	0.34	9.08	0.36	8.57	0.43	8.48	0.43	8.22	0.44	4.79	0.61	5.11	0.61	5.25	0.62	2.76	0.65	3.21	0.66	3.13	0.64	4.32	0.63	4.38	0.62	4.41	0.63	2.04	0.68	1.78	0.63	1.89	0.65
10.01	0.32	9.52	0.34	9.09	0.36	8.58	0.43	8.49	0.43	8.23	0.44	4.8	0.61	5.12	0.61	5.26	0.62	2.75	0.65	3.22	0.66	3.14	0.64	4.33	0.63	4.39	0.62	4.42	0.63	2.03	0.68	1.79	0.63	1.9	0.65
10.02	0.32	9.53	0.34	9.1	0.36	8.6	0.43	8.51	0.43	8.25	0.44	4.79	0.61	5.13	0.61	5.27	0.62	2.76	0.65	3.23	0.66	3.13	0.64	4.32	0.63	4.4	0.62	4.41	0.63	2.04	0.68	1.78	0.63	1.89	0.65
10.03	0.32	9.54	0.34	9.11	0.36	8.61	0.43	8.51	0.44	8.26	0.44	4.8	0.61	5.14	0.61	5.27	0.63	2.77	0.65	3.22	0.66	3.14	0.64	4.33	0.63	4.39	0.62	4.42	0.63	2.03	0.68	1.79	0.63	1.91	0.65
10.04	0.32	9.55	0.34	9.12	0.37	8.62	0.43	8.53	0.44	8.27	0.44	4.81	0.61	5.15	0.61	5.28	0.63	2.76	0.65	3.23	0.66	3.15	0.64	4.34	0.63	4.4	0.62	4.43	0.63	2.04	0.68	1.79	0.64	1.92	0.65
10.05	0.32	9.56	0.34	9.13	0.37	8.64	0.43	8.54	0.44	8.27	0.45	4.82	0.62	5.16	0.61	5.27	0.63	2.77	0.65	3.24	0.66	3.14	0.64	4.35	0.63	4.42	0.62	4.44	0.63	2.03	0.68	1.8	0.64	1.91	0.65
10.06	0.32	9.57	0.34	9.14	0.37	8.65	0.43	8.55	0.44	8.28	0.45	4.83	0.62	5.15	0.61	5.28	0.63	2.77	0.66	3.24	0.67	3.15	0.64	4.34	0.63	4.42	0.63	4.45	0.63	2.04	0.68	1.79	0.64	1.9	0.66
10.07	0.32	9.58	0.34	9.15	0.37	8.66	0.43	8.56	0.44	8.29	0.45	4.82	0.62	5.16	0.61	5.29	0.63	2.78	0.66	3.23	0.67	3.16	0.64	4.35	0.63	4.43	0.63	4.44	0.63	2.05	0.68	1.8	0.64	1.91	0.66
10.08	0.32	9.6	0.34	9.16	0.37	8.67	0.43	8.57	0.44	8.31	0.45	4.83	0.62	5.16	0.62	5.28	0.63	2.79	0.66	3.24	0.67	3.15	0.64	4.36	0.63	4.42	0.63	4.45	0.63	2.05	0.69	1.81	0.64	1.92	0.66
10.09	0.32	9.61	0.34	9.17	0.37	8.68	0.43	8.58	0.44	8.32	0.45	4.84	0.62	5.17	0.62	5.29	0.63	2.78	0.66	3.25	0.67	3.16	0.64	4.36	0.64	4.43	0.63	4.44	0.63	2.06	0.69	1.8	0.64	1.91	0.66
10.11	0.32	9.62	0.34	9.18	0.37	8.67	0.43	8.59	0.44	8.33	0.45	4.85	0.62	5.18	0.62	5.28	0.63	2.79	0.66	3.24	0.67	3.16	0.65	4.37	0.64	4.42	0.63	4.45	0.63	2.05	0.69	1.81	0.64	1.92	0.66
10.12	0.32	9.63	0.34	9.19	0.37	8.68	0.43	8.6	0.44	8.34	0.45	4.84	0.62	5.19	0.62	5.29	0.63	2.78	0.66	3.25	0.67	3.17	0.65	4.36	0.64	4.43	0.63	4.46	0.63	2.06	0.69	1.82	0.64	1.93	0.66
10.13	0.32	9.64	0.34	9.2	0.37	8.69	0.43	8.61	0.44	8.35	0.45	4.85	0.62	5.2	0.62	5.3	0.63	2.79	0.66	3.26	0.67	3.16	0.65	4.37	0.64	4.44	0.63	4.45	0.63	2.05	0.69	1.83	0.64	1.94	0.66
10.14	0.32	9.65	0.34	9.21	0.37	8.7	0.43	8.62	0.44	8.36	0.45	4.86	0.62	5.21	0.62	5.31	0.63	2.78	0.66	3.25	0.67	3.17	0.65	4.38	0.64	4.45	0.63	4.46	0.63	2.06	0.69	1.82	0.64	1.93	0.66
10.15	0.32	9.67	0.35	9.23	0.37	8.71	0.43	8.63	0.44	8.37	0.45	4.85	0.62	5.22	0.62	5.32	0.63	2.79	0.66	3.26	0.67	3.18	0.65	4.39	0.64	4.46	0.63	4.46	0.64	2.05	0.69	1.81	0.64	1.94	0.66
10.17	0.32	9.68	0.35	9.24	0.37	8.72	0.43	8.64	0.44	8.38	0.45	4.86	0.62	5.23	0.62	5.33	0.63	2.8	0.66	3.27	0.67	3.17	0.65	4.38	0.64	4.45	0.63	4.47	0.64	2.06	0.69	1.82	0.64	1.93	0.66
10.18	0.32	9.69	0.35	9.25	0.37	8.73	0.43	8.65	0.44	8.39	0.45	4.87	0.62	5.24	0.62	5.32	0.63	2.81	0.66	3.28	0.67	3.18	0.65	4.39	0.64	4.46	0.63	4.48	0.64	2.05	0.69	1.81	0.64	1.94	0.66
10.19	0.32	9.7	0.35	9.26	0.37	8.74	0.43	8.66	0.44	8.4	0.45	4.88	0.62	5.23	0.62	5.33	0.63	2.8	0.66	3.28	0.68	3.17	0.65	4.4	0.64	4.47	0.63	4.49	0.64	2.06	0.69	1.82	0.65	1.93	0.66
10.2	0.32	9.71	0.35	9.28	0.37	8.74	0.44	8.67	0.44	8.41	0.45	4.88	0.63	5.24	0.62	5.34	0.63	2.81	0.66	3.29	0.68	3.18	0.65	4.41	0.64	4.46	0.63	4.48	0.64	2.07	0.69	1.83	0.65	1.93	0.67
10.21	0.32	9.72	0.35	9.29	0.37	8.75	0.44	8.68	0.44	8.42	0.45	4.89	0.63	5.24	0.63	5.35	0.63	2.81	0.67	3.28	0.68	3.19	0.65	4.4	0.64	4.47	0.63	4.49	0.64	2.08	0.69	1.82	0.65	1.94	0.67
10.22	0.33	9.73	0.35	9.3	0.37	8.76	0.44	8.69	0.44	8.43	0.45	4.88	0.63	5.25	0.63	5.36	0.64	2.82	0.67	3.29	0.68	3.2	0.65	4.42	0.64	4.48	0.63	4.5	0.64	2.07	0.69	1.83	0.65	1.95	0.67
10.24	0.33	9.75	0.35	9.32	0.37	8.77	0.44	8.7	0.44	8.45	0.45	4.89	0.63	5.26	0.63	5.37	0.64	2.81	0.67	3.28	0.68	3.19	0.65	4.43	0.64	4.49	0.63	4.51	0.64	2.08	0.69	1.84	0.65	1.94	0.67
10.25	0.33	9.76	0.35	9.33	0.37	8.78	0.44	8.7	0.45	8.46	0.45	4.9	0.63	5.27	0.63	5.38	0.64	2.82	0.67	3.29	0.68	3.2	0.65	4.43	0.65	4.48	0.63	4.52	0.64	2.08	0.7	1.83	0.65	1.95	0.67
10.26	0.33	9.77	0.35	9.34	0.37	8.79	0.44	8.71	0.45	8.47	0.46	4.89	0.63	5.26	0.63	5.39	0.64	2.83	0.67	3.3	0.68	3.21	0.66	4.44	0.65	4.49	0.64	4.53	0.64	2.09	0.7	1.84	0.65	1.94	0.67
10.27	0.33	9.78	0.35	9.35	0.37	8.8	0.44	8.72	0.45	8.48	0.46	4.9	0.63	5.27	0.63	5.38	0.64	2.82	0.67	3.29	0.68	3.22	0.66	4.45	0.65	4.5	0.64	4.52	0.64	2.08	0.7	1.83	0.66	1.95	0.67
10.29	0.33	9.79	0.35	9.36	0.37	8.81	0.44	8.73	0.45	8.49	0.46	4.91	0.63	5.28	0.63	5.4	0.64	2.83	0.67	3.3	0.68	3.21	0.66	4.46	0.65	4.49	0.64	4.53	0.64	2.09	0.7	1.84	0.66	1.96	0.67
10.3	0.33	9.81	0.35	9.38	0.37	8.83	0.44	8.74	0.45	8.5	0.46	4.93	0.63	5.27	0.63	5.41	0.64	2.84	0.67	3.31	0.68	3.22	0.66	4.45	0.65	4.5	0.64	4.52	0.64	2.08	0.7	1.83	0.66	1.95	0.67
10.31	0.33	9.82	0.35	9.39	0.37	8.82	0.44	8.75	0.45	8.51	0.46	4.94	0.63	5.28	0.63	5.4	0.64	2.83	0.67	3.32	0.68	3.21	0.66	4.46	0.65	4.51	0.64	4.53	0.64	2.09	0.7	1.84	0.66	1.96	0.67
10.32	0.33	9.83	0.35	9.41	0.37	8.84	0.44	8.76	0.45	8.52	0.46	4.93	0.63	5.29	0.63	5.41	0.64	2.84	0.67	3.31	0.68	3.22	0.66	4.47	0.65	4.5	0.64	4.53	0.65	2.1	0.7	1.83	0.66	1.95	0.67
10.34	0.33	9.85	0.35	9.42	0.38	8.85	0.44	8.77	0.45	8.53	0.46	4.94	0.63	5.3	0.63	5.42	0.64	2.85	0.67	3.32	0.68	3.23	0.66	4.48	0.65	4.51	0.64	4.54	0.65	2.09	0.7	1.84	0.66	1.96	0.67
10.35	0.33	9.86	0.35	9.43	0.38	8.86	0.44	8.79	0.45	8.54	0.46	4.95	0.63	5.29	0.63	5.42	0.65	2.84	0.67	3.32	0.69	3.24	0.66	4.49	0.65	4.52	0.64	4.55	0.65	2.1	0.7	1.85	0.66	1.97	0.67
10.36	0.33	9.87	0.35	9.45	0.38	8.87	0.44	8.8	0.45	8.55	0.46	4.94	0.63	5.3	0.63	5.43	0.65	2.85	0.67	3.33	0.69	3.25	0.66	4.48	0.65	4.51	0.64	4.56	0.65	2.09	0.7	1.84	0.66	1.97	0.68
10.37	0.33	9.88	0.35	9.46	0.38	8.89	0.44	8.81	0.45	8.56	0.46	4.95	0.63	5.31	0.63	5.44	0.65	2.86	0.68	3.34	0.69	3.25	0.67	4.49	0.65	4.52	0.64	4.55	0.65	2.1	0.7	1.85	0.66	1.98	0.68
10.38	0.33	9.89	0.35	9.48	0.38	8.9	0.44	8.82	0.45	8.57	0.46	4.97	0.64	5.32	0.63	5.45	0.65	2.87	0.68	3.33	0.69	3.26	0.67	4.49	0.66	4.53	0.64	4.56	0.65	2.11	0.71	1.84	0.66	1.97	0.68
10.4	0.33	9.9	0.35	9.49	0.38	8.91	0.44	8.83	0.45	8.58	0.46	4.96	0.64	5.32	0.64	5.46	0.65	2.86	0.68	3.34	0.69	3.25	0.67	4.5	0.66	4.54	0.64	4.57	0.65	2.12	0.71	1.85	0.66	1.98	0.68
10.41	0.33	9.91	0.35	9.5	0.38	8.92	0.44	8.84	0.45	8.59	0.46	4.97	0.64	5.33	0.64	5.47	0.65	2.87	0.68	3.33	0.69	3.26	0.67	4.51	0.66	4.54	0.65	4.58	0.65	2.11	0.71	1.86	0.66	1.99	0.68
10.42	0.33	9.93	0.35	9.52	0.38	8.92	0.45	8.85	0.45	8.6	0.46	4.98	0.64	5.35	0.64	5.48	0.65	2.86	0.68	3.34	0.69	3.27	0.67	4.52	0.66	4.55	0.65	4.59	0.65	2.12	0.71	1.85	0.66	1.98	0.68
10.43	0.33	9.95	0.35	9.53	0.38	8.93	0.45	8.86	0.45	8.61	0.46	4.99	0.64	5.34	0.64	5.49	0.65	2.87	0.68	3.35	0.69	3.26	0.67	4.53	0.66	4.56	0.65	4.6	0.66	2.11	0.71	1.86	0.66	1.99	0.68
10.44	0.33	9.96	0.35	9.54	0.38	8.94	0.45	8.88	0.45	8.62	0.46	5	0.64	5.36	0.64	5.5	0.65	2.88	0.68	3.34	0.69	3.27	0.67	4.54	0.66	4.57	0.65	4.61	0.66	2.12	0.71	1.86	0.67	1.98	0.68
10.45	0.33	9.97	0.35	9.55	0.38	8.95	0.45	8.89	0.45	8.63	0.46	4.99	0.64	5.35	0.64	5.51	0.65	2.89	0.68	3.35	0.69	3.28	0.67	4.53	0.66	4.56	0.65	4.63	0.66	2.11	0.71	1.87	0.67	1.99	0.68
10.47	0.33	9.99	0.35	9.56	0.38	8.96	0.45	8.9	0.45	8.62	0.46	5	0.64	5.36	0.64	5.51	0.66	2.88	0.68	3.36	0.69	3.29	0.67	4.54	0.66	4.57	0.65	4.62	0.66	2.12	0.71	1.86	0.67	1.98	0.68
10.48	0.33	10.01	0.35	9.57	0.38	8.97	0.45	8.89	0.45	8.64	0.46	5.01	0.64	5.35	0.64	5.52	0.66	2.89	0.68	3.37	0.69	3.28	0.67	4.55	0.66	4.58	0.65	4.63	0.66	2.13	0.71	1.87	0.67	1.99	0.68
10.49	0.33	10.02	0.35	9.58	0.38	8.99	0.45	8.9	0.46	8.65	0.46	5.02	0.64	5.36	0.64	5.53	0.66	2.88	0.68	3.36	0.69	3.29	0.67	4.56	0.66	4.59	0.65	4.62	0.66	2.12	0.71	1.88	0.67	1.99	0.69
10.5	0.33	10.03	0.35	9.59	0.38	9	0.45	8.92	0.46	8.66	0.46	5.01	0.64	5.37	0.64	5.54	0.66	2.89	0.68	3.37	0.69	3.3	0.67	4.56	0.67	4.6	0.65	4.64	0.66	2.13	0.72	1.87	0.67	2	0.69
10.52	0.33	10.04	0.35	9.61	0.38	9.01	0.45	8.93	0.46	8.67	0.47	5.02	0.64	5.36	0.64	5.55	0.66	2.9	0.68	3.36	0.69	3.3	0.68	4.55	0.67	4.61	0.65	4.65	0.66	2.12	0.72	1.88	0.67	1.99	0.69
10.53	0.34	10.06	0.36	9.62	0.38	9.02	0.45	8.94	0.46	8.68	0.47	5.03	0.64	5.37	0.64	5.56	0.66	2.89	0.68	3.37	0.69	3.29	0.68	4.56	0.67	4.6	0.65	4.64	0.66	2.13	0.72	1.87	0.67	2	0.69
10.54	0.34	10.07	0.36	9.63	0.38	9.03	0.45	8.95	0.46	8.7	0.47	5.04	0.65	5.38	0.64	5.54	0.66	2.9	0.68	3.37	0.7	3.3	0.68	4.57	0.67	4.61	0.66	4.65	0.66	2.14	0.72	1.88	0.67	2.01	0.69
10.55	0.34	10.08	0.36	9.64	0.38	9.04	0.45	8.96	0.46	8.71	0.47	5.03	0.65	5.37	0.64	5.55	0.66	2.89	0.68	3.38	0.7	3.31	0.68	4.58	0.67	4.62	0.66	4.66	0.66	2.13	0.72	1.89	0.67	2	0.69
10.56	0.34	10.09	0.36	9.65	0.38	9.05	0.45	8.98	0.46	8.72	0.47	5.04	0.65	5.38	0.64	5.56	0.66	2.9	0.68	3.37	0.7	3.3	0.68	4.57	0.67	4.63	0.66	4.65	0.66	2.14	0.72	1.88	0.67	2.01	0.69
10.57	0.34	10.11	0.36	9.67	0.38	9.06	0.45	8.99	0.46	8.71	0.47	5.05	0.65	5.39	0.64	5.57	0.66	2.89	0.68	3.38	0.7	3.31	0.68	4.58	0.67	4.64	0.66	4.66	0.66	2.13	0.72	1.89	0.68	2	0.69
10.59	0.34	10.12	0.36	9.68	0.38	9.07	0.45	9	0.46	8.72	0.47	5.06	0.65	5.4	0.64	5.56	0.66	2.9	0.69	3.39	0.7	3.32	0.68	4.59	0.67	4.65	0.66	4.65	0.66	2.14	0.72	1.9	0.68	2.01	0.69
10.6	0.34	10.14	0.36	9.69	0.38	9.08	0.45	9.01	0.46	8.73	0.47	5.05	0.65	5.4	0.65	5.57	0.66	2.91	0.69	3.38	0.7	3.31	0.68	4.58	0.67	4.66	0.66	4.66	0.66	2.15	0.72	1.89	0.68	2.02	0.69
10.61	0.34	10.16	0.36	9.7	0.38	9.09	0.45	9.02	0.46	8.74	0.47	5.06	0.65	5.41	0.65	5.58	0.66	2.9	0.69	3.39	0.7	3.32	0.68	4.59	0.67	4.65	0.66	4.66	0.67	2.14	0.72	1.9	0.68	2.01	0.69
10.62	0.34	10.17	0.36	9.69	0.38	9.09	0.46	9.03	0.46	8.75	0.47	5.07	0.65	5.4	0.65	5.59	0.66	2.91	0.69	3.4	0.7	3.33	0.68	4.6	0.67	4.66	0.66	4.67	0.67	2.15	0.72	1.91	0.68	2.02	0.69
10.63	0.34	10.19	0.36	9.71	0.38	9.1	0.46	9.04	0.46	8.76	0.47	5.06	0.65	5.41	0.65	5.58	0.66	2.92	0.69	3.39	0.7	3.34	0.68	4.61	0.67	4.67	0.66	4.68	0.67	2.16	0.72	1.9	0.68	2.03	0.69
10.64	0.34	10.2	0.36	9.72	0.38	9.11	0.46	9.05	0.46	8.77	0.47	5.07	0.65	5.42	0.65	5.59	0.67	2.91	0.69	3.4	0.7	3.33	0.68	4.62	0.67	4.66	0.66	4.69	0.67	2.15	0.72	1.91	0.68	2.02	0.7
10.65	0.34	10.21	0.36	9.73	0.38	9.12	0.46	9.06	0.46	8.78	0.47	5.06	0.65	5.43	0.65	5.6	0.67	2.92	0.69	3.41	0.7	3.34	0.68	4.61	0.67	4.67	0.66	4.7	0.67	2.16	0.72	1.92	0.68	2.03	0.7
10.66	0.34	10.23	0.36	9.74	0.38	9.13	0.46	9.07	0.46	8.79	0.47	5.07	0.65	5.44	0.65	5.61	0.67	2.93	0.69	3.4	0.7	3.33	0.68	4.62	0.67	4.68	0.66	4.71	0.67	2.15	0.72	1.93	0.68	2.04	0.7
10.67	0.34	10.25	0.36	9.75	0.39	9.14	0.46	9.08	0.46	8.8	0.47	5.08	0.65	5.45	0.65	5.62	0.67	2.92	0.69	3.41	0.7	3.34	0.68	4.63	0.67	4.67	0.66	4.72	0.67	2.16	0.72	1.92	0.68	2.03	0.7
10.68	0.34	10.26	0.36	9.77	0.39	9.15	0.46	9.09	0.46	8.81	0.47	5.09	0.65	5.46	0.65	5.63	0.67	2.93	0.69	3.42	0.7	3.35	0.68	4.63	0.68	4.68	0.66	4.74	0.67	2.15	0.72	1.92	0.69	2.04	0.7
10.69	0.34	10.28	0.36	9.78	0.39	9.16	0.46	9.09	0.47	8.82	0.47	5.1	0.65	5.45	0.65	5.64	0.67	2.94	0.69	3.41	0.71	3.35	0.69	4.64	0.68	4.69	0.66	4.73	0.67	2.16	0.72	1.93	0.69	2.03	0.7
10.71	0.34	10.29	0.36	9.79	0.39	9.17	0.46	9.11	0.47	8.83	0.47	5.11	0.65	5.46	0.65	5.65	0.67	2.93	0.69	3.42	0.71	3.34	0.69	4.65	0.68	4.68	0.66	4.74	0.67	2.15	0.72	1.92	0.69	2.04	0.7
10.72	0.34	10.3	0.36	9.8	0.39	9.18	0.46	9.13	0.47	8.85	0.47	5.1	0.65	5.47	0.65	5.66	0.67	2.94	0.69	3.43	0.71	3.35	0.69	4.66	0.68	4.69	0.67	4.74	0.68	2.16	0.72	1.93	0.69	2.03	0.7
10.73	0.34	10.31	0.36	9.82	0.39	9.19	0.46	9.14	0.47	8.86	0.47	5.11	0.66	5.48	0.65	5.67	0.67	2.93	0.69	3.44	0.71	3.36	0.69	4.67	0.68	4.68	0.67	4.75	0.68	2.16	0.73	1.94	0.69	2.04	0.7
10.74	0.34	10.32	0.36	9.83	0.39	9.2	0.46	9.15	0.47	8.87	0.47	5.12	0.66	5.48	0.66	5.68	0.68	2.94	0.69	3.45	0.71	3.37	0.69	4.68	0.68	4.69	0.67	4.76	0.68	2.17	0.73	1.93	0.69	2.05	0.7
10.75	0.34	10.33	0.36	9.84	0.39	9.21	0.46	9.16	0.47	8.87	0.48	5.13	0.66	5.49	0.66	5.67	0.68	2.95	0.69	3.46	0.71	3.36	0.69	4.69	0.68	4.7	0.67	4.75	0.68	2.16	0.73	1.94	0.69	2.04	0.71
10.77	0.34	10.34	0.36	9.85	0.39	9.22	0.46	9.17	0.47	8.89	0.48	5.14	0.66	5.5	0.66	5.68	0.68	2.94	0.7	3.45	0.71	3.37	0.69	4.69	0.69	4.71	0.67	4.76	0.68	2.17	0.73	1.93	0.69	2.05	0.71
10.78	0.34	10.35	0.36	9.86	0.39	9.24	0.46	9.18	0.47	8.9	0.48	5.13	0.66	5.51	0.66	5.69	0.68	2.95	0.7	3.46	0.71	3.38	0.69	4.7	0.69	4.72	0.67	4.77	0.68	2.18	0.73	1.94	0.69	2.04	0.71
10.79	0.34	10.37	0.36	9.88	0.39	9.25	0.46	9.19	0.47	8.91	0.48	5.14	0.66	5.52	0.66	5.7	0.68	2.96	0.7	3.46	0.72	3.37	0.69	4.71	0.69	4.73	0.67	4.78	0.68	2.17	0.73	1.94	0.7	2.05	0.71
10.8	0.34	10.39	0.36	9.89	0.39	9.26	0.46	9.2	0.47	8.92	0.48	5.13	0.66	5.53	0.66	5.71	0.68	2.97	0.7	3.47	0.72	3.38	0.69	4.72	0.69	4.74	0.67	4.79	0.68	2.18	0.73	1.95	0.7	2.06	0.71
10.81	0.34	10.4	0.36	9.9	0.39	9.26	0.47	9.21	0.47	8.93	0.48	5.14	0.66	5.54	0.66	5.72	0.68	2.98	0.7	3.46	0.72	3.39	0.69	4.71	0.69	4.75	0.67	4.8	0.68	2.17	0.73	1.96	0.7	2.05	0.71
10.82	0.34	10.42	0.36	9.91	0.39	9.27	0.47	9.22	0.47	8.94	0.48	5.15	0.66	5.55	0.66	5.73	0.68	2.97	0.7	3.47	0.72	3.38	0.69	4.72	0.69	4.75	0.68	4.79	0.68	2.18	0.73	1.95	0.7	2.06	0.71
10.83	0.34	10.43	0.36	9.92	0.39	9.28	0.47	9.21	0.47	8.95	0.48	5.16	0.66	5.56	0.66	5.75	0.68	2.98	0.7	3.48	0.72	3.39	0.69	4.73	0.69	4.76	0.68	4.8	0.68	2.17	0.73	1.96	0.7	2.05	0.71
10.83	0.35	10.44	0.36	9.93	0.39	9.29	0.47	9.22	0.47	8.96	0.48	5.15	0.66	5.56	0.67	5.75	0.69	2.98	0.71	3.47	0.72	3.38	0.69	4.74	0.69	4.77	0.68	4.79	0.68	2.18	0.73	1.95	0.7	2.06	0.71
10.84	0.35	10.45	0.36	9.94	0.39	9.3	0.47	9.23	0.47	8.97	0.48	5.16	0.66	5.57	0.67	5.76	0.69	2.99	0.71	3.48	0.72	3.39	0.69	4.75	0.69	4.78	0.68	4.8	0.68	2.19	0.73	1.96	0.7	2.07	0.71
10.85	0.35	10.46	0.36	9.95	0.39	9.31	0.47	9.24	0.47	8.98	0.48	5.17	0.66	5.58	0.67	5.77	0.69	3	0.71	3.49	0.72	3.4	0.69	4.76	0.69	4.77	0.68	4.8	0.69	2.19	0.74	1.97	0.7	2.06	0.71
10.87	0.35	10.47	0.37	9.96	0.39	9.32	0.47	9.25	0.47	8.99	0.48	5.18	0.66	5.59	0.67	5.78	0.69	3.01	0.71	3.5	0.72	3.39	0.7	4.75	0.69	4.78	0.68	4.81	0.69	2.18	0.74	1.96	0.7	2.07	0.71
10.88	0.35	10.49	0.37	9.97	0.39	9.33	0.47	9.26	0.47	9	0.48	5.18	0.67	5.6	0.67	5.77	0.69	3	0.71	3.5	0.73	3.4	0.7	4.76	0.69	4.79	0.68	4.8	0.69	2.19	0.74	1.97	0.7	2.06	0.71
10.9	0.35	10.5	0.37	9.98	0.39	9.34	0.47	9.27	0.47	9.01	0.48	5.19	0.67	5.61	0.67	5.78	0.69	3.01	0.71	3.51	0.73	3.41	0.7	4.76	0.7	4.81	0.68	4.81	0.69	2.18	0.74	1.96	0.7	2.05	0.71
10.92	0.35	10.52	0.37	9.99	0.39	9.35	0.47	9.28	0.47	9.02	0.48	5.21	0.67	5.62	0.67	5.79	0.69	3	0.71	3.52	0.73	3.4	0.7	4.77	0.7	4.8	0.68	4.82	0.69	2.19	0.74	1.97	0.7	2.07	0.71
10.93	0.35	10.53	0.37	10	0.39	9.36	0.47	9.29	0.47	9.03	0.48	5.22	0.67	5.63	0.67	5.8	0.69	3.01	0.71	3.51	0.73	3.41	0.7	4.78	0.7	4.81	0.68	4.83	0.69	2.2	0.74	1.96	0.7	2.08	0.71
10.94	0.35	10.55	0.37	10.01	0.39	9.37	0.47	9.3	0.48	9.04	0.48	5.23	0.67	5.64	0.67	5.81	0.69	3.02	0.71	3.52	0.73	3.4	0.7	4.8	0.7	4.8	0.68	4.82	0.69	2.19	0.74	1.97	0.7	2.07	0.71
10.96	0.35	10.57	0.37	10.02	0.39	9.38	0.47	9.31	0.48	9.05	0.48	5.24	0.67	5.65	0.67	5.82	0.69	3.02	0.72	3.53	0.73	3.41	0.7	4.81	0.7	4.81	0.68	4.83	0.69	2.2	0.74	1.97	0.71	2.08	0.71
10.97	0.35	10.58	0.37	10.04	0.39	9.39	0.47	9.32	0.48	9.07	0.48	5.23	0.67	5.64	0.68	5.81	0.69	3.03	0.72	3.52	0.73	3.42	0.7	4.82	0.7	4.82	0.68	4.84	0.69	2.21	0.74	1.98	0.71	2.07	0.71
10.98	0.35	10.59	0.37	10.05	0.39	9.4	0.47	9.33	0.48	9.07	0.49	5.24	0.67	5.65	0.68	5.82	0.69	3.04	0.72	3.53	0.73	3.41	0.7	4.81	0.7	4.81	0.68	4.85	0.69	2.2	0.74	1.99	0.71	2.08	0.71
10.99	0.35	10.61	0.37	10.06	0.39	9.42	0.47	9.34	0.48	9.08	0.49	5.25	0.67	5.66	0.68	5.83	0.69	3.03	0.72	3.54	0.73	3.42	0.7	4.82	0.7	4.82	0.68	4.84	0.69	2.21	0.74	1.98	0.71	2.08	0.72
11.01	0.35	10.62	0.37	10.07	0.4	9.43	0.47	9.35	0.48	9.09	0.49	5.25	0.68	5.67	0.68	5.82	0.69	3.04	0.72	3.53	0.73	3.43	0.7	4.83	0.7	4.83	0.69	4.86	0.69	2.2	0.74	1.99	0.71	2.09	0.72
11.02	0.35	10.63	0.37	10.08	0.4	9.43	0.48	9.36	0.48	9.1	0.49	5.26	0.68	5.68	0.68	5.83	0.69	3.05	0.72	3.54	0.73	3.42	0.7	4.82	0.7	4.84	0.69	4.87	0.69	2.21	0.74	1.98	0.71	2.08	0.72
11.03	0.35	10.65	0.37	10.1	0.4	9.44	0.48	9.37	0.48	9.11	0.49	5.27	0.68	5.67	0.68	5.84	0.7	3.04	0.72	3.55	0.73	3.43	0.7	4.83	0.7	4.83	0.69	4.87	0.7	2.22	0.75	1.99	0.71	2.09	0.72
11.04	0.35	10.66	0.37	10.11	0.4	9.45	0.48	9.38	0.48	9.12	0.49	5.28	0.68	5.68	0.68	5.85	0.7	3.05	0.72	3.54	0.74	3.44	0.7	4.83	0.71	4.84	0.69	4.88	0.7	2.21	0.75	1.98	0.71	2.1	0.72
11.06	0.35	10.67	0.37	10.12	0.4	9.46	0.48	9.39	0.48	9.13	0.49	5.29	0.68	5.69	0.68	5.86	0.7	3.06	0.72	3.55	0.74	3.43	0.71	4.84	0.71	4.85	0.69	4.89	0.7	2.22	0.75	1.99	0.71	2.09	0.72
11.07	0.35	10.69	0.37	10.14	0.4	9.47	0.48	9.4	0.48	9.14	0.49	5.28	0.68	5.7	0.68	5.87	0.7	3.05	0.72	3.56	0.74	3.44	0.71	4.85	0.71	4.86	0.69	4.9	0.7	2.23	0.75	2	0.72	2.1	0.72
11.08	0.35	10.7	0.37	10.15	0.4	9.48	0.48	9.41	0.48	9.15	0.49	5.29	0.68	5.71	0.68	5.88	0.7	3.06	0.72	3.55	0.74	3.45	0.71	4.84	0.71	4.87	0.69	4.91	0.7	2.22	0.75	1.99	0.72	2.11	0.72
11.09	0.35	10.72	0.37	10.16	0.4	9.49	0.48	9.42	0.48	9.16	0.49	5.3	0.68	5.72	0.68	5.89	0.7	3.07	0.73	3.56	0.74	3.46	0.71	4.85	0.71	4.88	0.69	4.92	0.7	2.23	0.75	2	0.72	2.11	0.73
11.1	0.35	10.74	0.37	10.17	0.4	9.5	0.48	9.43	0.48	9.17	0.49	5.31	0.68	5.72	0.69	5.9	0.7	3.08	0.73	3.57	0.74	3.47	0.71	4.86	0.71	4.87	0.69	4.93	0.7	2.22	0.75	2.01	0.72	2.1	0.73
11.11	0.35	10.76	0.37	10.18	0.4	9.51	0.48	9.44	0.48	9.18	0.49	5.3	0.68	5.73	0.69	5.91	0.7	3.07	0.73	3.58	0.74	3.46	0.71	4.87	0.71	4.88	0.69	4.94	0.7	2.23	0.75	2	0.72	2.11	0.73
11.12	0.35	10.78	0.37	10.19	0.4	9.53	0.48	9.45	0.48	9.19	0.49	5.31	0.68	5.74	0.69	5.91	0.71	3.08	0.73	3.57	0.74	3.47	0.71	4.88	0.71	4.87	0.69	4.94	0.71	2.24	0.75	2.01	0.72	2.1	0.73
11.13	0.35	10.79	0.37	10.2	0.4	9.54	0.48	9.47	0.48	9.2	0.49	5.32	0.68	5.75	0.69	5.92	0.71	3.09	0.73	3.58	0.74	3.48	0.71	4.87	0.71	4.88	0.69	4.95	0.71	2.24	0.76	2	0.72	2.12	0.73
11.14	0.35	10.8	0.37	10.22	0.4	9.55	0.48	9.48	0.48	9.21	0.49	5.32	0.69	5.76	0.69	5.93	0.71	3.1	0.73	3.57	0.74	3.49	0.72	4.88	0.71	4.89	0.7	4.94	0.71	2.23	0.76	2.01	0.72	2.11	0.73
11.15	0.36	10.81	0.37	10.23	0.4	9.56	0.48	9.49	0.49	9.22	0.49	5.33	0.69	5.77	0.69	5.94	0.71	3.09	0.73	3.58	0.74	3.48	0.72	4.89	0.71	4.9	0.7	4.95	0.71	2.24	0.76	2.02	0.72	2.12	0.73
11.17	0.36	10.83	0.37	10.24	0.4	9.57	0.48	9.5	0.49	9.24	0.49	5.34	0.69	5.78	0.69	5.95	0.71	3.1	0.73	3.59	0.74	3.49	0.72	4.88	0.71	4.89	0.7	4.96	0.71	2.23	0.76	2.01	0.72	2.11	0.73
11.18	0.36	10.84	0.37	10.25	0.4	9.58	0.48	9.52	0.49	9.25	0.49	5.33	0.69	5.79	0.69	5.94	0.71	3.11	0.73	3.6	0.74	3.5	0.72	4.89	0.71	4.9	0.7	4.97	0.71	2.24	0.76	2.02	0.72	2.12	0.73
11.19	0.36	10.86	0.37	10.26	0.4	9.59	0.48	9.53	0.49	9.25	0.5	5.34	0.69	5.8	0.69	5.95	0.71	3.1	0.73	3.59	0.74	3.51	0.72	4.9	0.71	4.89	0.7	4.98	0.71	2.25	0.76	2.01	0.72	2.13	0.73
11.21	0.36	10.87	0.37	10.27	0.4	9.6	0.48	9.54	0.49	9.26	0.5	5.35	0.69	5.79	0.69	5.96	0.71	3.11	0.74	3.58	0.74	3.5	0.72	4.9	0.72	4.91	0.7	4.99	0.71	2.24	0.76	2.02	0.72	2.12	0.74
11.22	0.36	10.88	0.37	10.29	0.4	9.6	0.49	9.55	0.49	9.27	0.5	5.36	0.69	5.8	0.69	5.97	0.71	3.12	0.74	3.59	0.74	3.51	0.72	4.89	0.72	4.92	0.7	4.98	0.71	2.25	0.76	2.01	0.72	2.13	0.74
11.23	0.36	10.89	0.37	10.3	0.4	9.61	0.49	9.54	0.49	9.28	0.5	5.35	0.69	5.8	0.7	5.98	0.71	3.13	0.74	3.59	0.75	3.5	0.72	4.9	0.72	4.93	0.7	4.99	0.71	2.26	0.76	2.02	0.72	2.14	0.74
11.25	0.36	10.9	0.37	10.31	0.4	9.62	0.49	9.55	0.49	9.29	0.5	5.36	0.69	5.81	0.7	5.97	0.71	3.12	0.74	3.6	0.75	3.51	0.72	4.89	0.72	4.92	0.7	4.98	0.71	2.25	0.76	2.03	0.72	2.15	0.74
11.26	0.36	10.91	0.38	10.32	0.4	9.63	0.49	9.56	0.49	9.3	0.5	5.37	0.69	5.82	0.7	5.98	0.71	3.13	0.74	3.61	0.75	3.52	0.72	4.9	0.72	4.93	0.7	4.99	0.71	2.26	0.76	2.02	0.72	2.14	0.74
11.27	0.36	10.93	0.38	10.33	0.4	9.64	0.49	9.57	0.49	9.31	0.5	5.36	0.69	5.81	0.7	5.99	0.71	3.12	0.74	3.62	0.75	3.51	0.72	4.91	0.72	4.92	0.7	5	0.71	2.25	0.76	2.02	0.73	2.15	0.74
11.28	0.36	10.94	0.38	10.34	0.4	9.65	0.49	9.58	0.49	9.32	0.5	5.37	0.69	5.82	0.7	5.99	0.72	3.13	0.74	3.61	0.75	3.52	0.72	4.92	0.72	4.93	0.7	5.01	0.71	2.26	0.76	2.03	0.73	2.14	0.74
11.29	0.36	10.95	0.38	10.35	0.4	9.66	0.49	9.6	0.49	9.33	0.5	5.38	0.69	5.83	0.7	6	0.72	3.14	0.74	3.62	0.75	3.53	0.72	4.93	0.72	4.94	0.7	5.01	0.72	2.27	0.76	2.02	0.73	2.15	0.74
11.3	0.36	10.97	0.38	10.36	0.4	9.67	0.49	9.61	0.49	9.34	0.5	5.37	0.69	5.84	0.7	6.01	0.72	3.15	0.74	3.61	0.75	3.52	0.72	4.94	0.72	4.93	0.7	5.02	0.72	2.27	0.77	2.03	0.73	2.16	0.74
11.31	0.36	10.99	0.38	10.37	0.4	9.68	0.49	9.62	0.49	9.35	0.5	5.38	0.69	5.83	0.7	6.02	0.72	3.16	0.74	3.62	0.75	3.53	0.72	4.93	0.72	4.94	0.7	5.01	0.72	2.28	0.77	2.02	0.73	2.15	0.74
11.32	0.36	11	0.38	10.38	0.4	9.69	0.49	9.63	0.49	9.34	0.5	5.39	0.69	5.84	0.7	6.01	0.72	3.15	0.75	3.61	0.75	3.53	0.73	4.94	0.72	4.95	0.7	5.02	0.72	2.27	0.77	2.03	0.73	2.16	0.74
11.33	0.36	11.02	0.38	10.4	0.4	9.7	0.49	9.64	0.49	9.36	0.5	5.39	0.7	5.85	0.7	6.02	0.72	3.16	0.75	3.62	0.75	3.54	0.73	4.95	0.72	4.94	0.7	5.03	0.72	2.28	0.77	2.02	0.73	2.15	0.75
11.34	0.36	11.03	0.38	10.42	0.41	9.71	0.49	9.65	0.49	9.37	0.5	5.41	0.7	5.86	0.7	6.03	0.72	3.17	0.75	3.63	0.75	3.53	0.73	4.96	0.72	4.95	0.7	5.04	0.72	2.29	0.77	2.03	0.73	2.16	0.75
11.36	0.36	11.04	0.38	10.44	0.41	9.72	0.49	9.66	0.49	9.38	0.5	5.4	0.7	5.87	0.7	6.04	0.72	3.16	0.75	3.62	0.75	3.54	0.73	4.95	0.72	4.96	0.71	5.05	0.72	2.28	0.77	2.04	0.73	2.17	0.75
11.38	0.36	11.06	0.38	10.45	0.41	9.71	0.49	9.67	0.49	9.4	0.5	5.41	0.7	5.86	0.7	6.05	0.72	3.17	0.75	3.63	0.75	3.53	0.73	4.96	0.72	4.97	0.71	5.06	0.72	2.29	0.77	2.03	0.73	2.16	0.75
11.39	0.36	11.07	0.38	10.47	0.41	9.72	0.49	9.67	0.5	9.42	0.5	5.42	0.7	5.87	0.7	6.06	0.72	3.18	0.75	3.64	0.75	3.54	0.73	4.96	0.73	4.98	0.71	5.05	0.72	2.3	0.77	2.04	0.73	2.17	0.75
11.4	0.36	11.09	0.38	10.48	0.41	9.73	0.49	9.69	0.5	9.43	0.5	5.43	0.7	5.88	0.7	6.07	0.73	3.19	0.75	3.63	0.75	3.53	0.73	4.97	0.73	4.97	0.71	5.06	0.72	2.29	0.78	2.05	0.73	2.16	0.75
11.41	0.36	11.11	0.38	10.49	0.41	9.74	0.49	9.7	0.5	9.44	0.5	5.44	0.7	5.88	0.71	6.08	0.73	3.18	0.75	3.64	0.75	3.55	0.73	4.98	0.73	4.98	0.71	5.07	0.72	2.3	0.78	2.04	0.73	2.17	0.75
11.42	0.36	11.12	0.38	10.5	0.41	9.75	0.49	9.71	0.5	9.45	0.5	5.45	0.7	5.87	0.71	6.09	0.73	3.19	0.75	3.64	0.76	3.54	0.73	4.97	0.73	4.97	0.71	5.08	0.73	2.29	0.78	2.05	0.74	2.16	0.75
11.43	0.36	11.13	0.38	10.51	0.41	9.76	0.49	9.72	0.5	9.45	0.51	5.44	0.7	5.88	0.71	6.1	0.73	3.19	0.76	3.65	0.76	3.55	0.73	4.98	0.73	4.98	0.71	5.09	0.73	2.3	0.78	2.04	0.74	2.17	0.75
11.44	0.36	11.15	0.38	10.53	0.41	9.77	0.5	9.73	0.5	9.46	0.51	5.45	0.7	5.9	0.71	6.11	0.73	3.2	0.76	3.66	0.76	3.56	0.73	4.97	0.73	4.99	0.71	5.1	0.73	2.31	0.78	2.05	0.74	2.18	0.75
11.45	0.37	11.17	0.38	10.54	0.41	9.79	0.5	9.74	0.5	9.47	0.51	5.46	0.7	5.91	0.71	6.12	0.73	3.21	0.76	3.67	0.76	3.57	0.73	4.98	0.73	5	0.71	5.11	0.73	2.3	0.78	2.06	0.74	2.17	0.75
11.46	0.37	11.18	0.38	10.55	0.41	9.8	0.5	9.75	0.5	9.48	0.51	5.47	0.71	5.92	0.71	6.11	0.73	3.2	0.76	3.66	0.76	3.58	0.73	4.99	0.73	5.01	0.71	5.12	0.73	2.31	0.78	2.05	0.74	2.18	0.75
11.47	0.37	11.19	0.38	10.57	0.41	9.81	0.5	9.76	0.5	9.49	0.51	5.46	0.71	5.93	0.71	6.12	0.73	3.21	0.76	3.67	0.76	3.58	0.74	5	0.73	5.02	0.71	5.11	0.73	2.3	0.78	2.06	0.74	2.17	0.75
11.49	0.37	11.21	0.38	10.58	0.41	9.82	0.5	9.77	0.5	9.5	0.51	5.48	0.71	5.94	0.71	6.13	0.73	3.2	0.76	3.68	0.76	3.59	0.74	5.01	0.73	5.03	0.71	5.12	0.73	2.31	0.78	2.05	0.74	2.18	0.75
11.51	0.37	11.22	0.38	10.59	0.41	9.83	0.5	9.78	0.5	9.51	0.51	5.49	0.71	5.93	0.71	6.14	0.73	3.21	0.76	3.67	0.76	3.6	0.74	5	0.73	5.02	0.71	5.13	0.73	2.32	0.78	2.06	0.74	2.17	0.75
11.52	0.37	11.24	0.38	10.6	0.41	9.84	0.5	9.79	0.5	9.52	0.51	5.5	0.71	5.94	0.71	6.13	0.73	3.22	0.76	3.68	0.76	3.61	0.74	5.01	0.73	5.03	0.71	5.14	0.73	2.31	0.78	2.07	0.74	2.18	0.75
11.54	0.37	11.25	0.38	10.62	0.41	9.86	0.5	9.8	0.5	9.53	0.51	5.49	0.71	5.95	0.71	6.14	0.73	3.23	0.76	3.67	0.76	3.62	0.74	5.02	0.73	5.03	0.72	5.13	0.73	2.32	0.78	2.06	0.74	2.18	0.76
11.55	0.37	11.26	0.38	10.63	0.41	9.85	0.5	9.79	0.5	9.54	0.51	5.5	0.71	5.95	0.72	6.15	0.74	3.22	0.76	3.68	0.76	3.61	0.74	5.01	0.73	5.04	0.72	5.14	0.73	2.32	0.79	2.07	0.74	2.19	0.76
11.56	0.37	11.27	0.38	10.64	0.41	9.86	0.5	9.81	0.5	9.55	0.51	5.51	0.71	5.96	0.72	6.16	0.74	3.23	0.76	3.69	0.76	3.62	0.74	5.02	0.73	5.05	0.72	5.13	0.73	2.33	0.79	2.06	0.74	2.18	0.76
11.57	0.37	11.28	0.38	10.65	0.41	9.87	0.5	9.8	0.5	9.56	0.51	5.52	0.71	5.97	0.72	6.17	0.74	3.24	0.76	3.69	0.77	3.63	0.74	5.03	0.73	5.06	0.72	5.15	0.73	2.34	0.79	2.07	0.74	2.19	0.76
11.58	0.37	11.29	0.38	10.66	0.41	9.88	0.5	9.81	0.5	9.55	0.51	5.51	0.71	5.98	0.72	6.18	0.74	3.23	0.76	3.7	0.77	3.62	0.74	5.03	0.74	5.05	0.72	5.15	0.74	2.33	0.79	2.06	0.74	2.2	0.76
11.59	0.37	11.32	0.38	10.68	0.41	9.89	0.5	9.82	0.5	9.56	0.51	5.52	0.71	5.99	0.72	6.19	0.74	3.24	0.76	3.69	0.77	3.63	0.75	5.04	0.74	5.06	0.72	5.16	0.74	2.34	0.79	2.07	0.74	2.19	0.76
11.6	0.37	11.33	0.38	10.69	0.41	9.9	0.5	9.83	0.5	9.57	0.51	5.53	0.71	6	0.72	6.18	0.74	3.24	0.77	3.7	0.77	3.62	0.75	5.05	0.74	5.07	0.72	5.17	0.74	2.33	0.79	2.08	0.74	2.2	0.76
11.61	0.37	11.35	0.38	10.7	0.41	9.91	0.5	9.84	0.5	9.56	0.51	5.54	0.71	6.01	0.72	6.19	0.74	3.25	0.77	3.71	0.77	3.63	0.75	5.04	0.74	5.08	0.72	5.18	0.74	2.34	0.79	2.08	0.75	2.19	0.76
11.62	0.37	11.36	0.38	10.71	0.41	9.92	0.51	9.85	0.5	9.57	0.51	5.55	0.72	6	0.72	6.2	0.74	3.24	0.77	3.72	0.77	3.64	0.75	5.05	0.74	5.07	0.72	5.17	0.74	2.33	0.79	2.09	0.75	2.2	0.76
11.63	0.37	11.37	0.38	10.72	0.41	9.93	0.51	9.86	0.5	9.58	0.51	5.54	0.72	6.01	0.72	6.21	0.74	3.25	0.77	3.71	0.77	3.63	0.75	5.04	0.74	5.08	0.72	5.18	0.74	2.34	0.79	2.08	0.75	2.19	0.76
11.64	0.37	11.38	0.39	10.73	0.41	9.94	0.51	9.88	0.51	9.59	0.51	5.55	0.72	6.02	0.72	6.2	0.74	3.26	0.77	3.72	0.77	3.64	0.75	5.05	0.74	5.09	0.72	5.19	0.74	2.35	0.79	2.09	0.75	2.2	0.76
11.65	0.37	11.4	0.39	10.74	0.41	9.96	0.51	9.89	0.51	9.6	0.51	5.56	0.72	6.03	0.72	6.21	0.74	3.27	0.77	3.73	0.77	3.65	0.75	5.06	0.74	5.1	0.73	5.2	0.74	2.34	0.79	2.08	0.75	2.21	0.76
11.67	0.37	11.41	0.39	10.76	0.41	9.97	0.51	9.9	0.51	9.61	0.51	5.57	0.72	6.02	0.72	6.22	0.74	3.28	0.77	3.74	0.77	3.66	0.75	5.05	0.74	5.11	0.73	5.21	0.74	2.35	0.79	2.09	0.75	2.21	0.77
11.68	0.37	11.42	0.39	10.77	0.42	9.98	0.51	9.91	0.51	9.62	0.51	5.58	0.72	6.03	0.72	6.23	0.74	3.28	0.78	3.73	0.77	3.67	0.75	5.06	0.74	5.12	0.73	5.2	0.74	2.34	0.79	2.08	0.75	2.2	0.77
11.7	0.37	11.44	0.39	10.78	0.42	9.99	0.51	9.92	0.51	9.63	0.51	5.57	0.72	6.04	0.72	6.24	0.75	3.29	0.78	3.74	0.77	3.66	0.75	5.07	0.74	5.13	0.73	5.21	0.74	2.35	0.79	2.09	0.75	2.21	0.77
11.71	0.37	11.45	0.39	10.79	0.42	10	0.51	9.93	0.51	9.64	0.51	5.58	0.72	6.04	0.73	6.23	0.75	3.3	0.78	3.73	0.78	3.67	0.75	5.08	0.74	5.14	0.73	5.22	0.74	2.34	0.79	2.1	0.75	2.22	0.77
11.72	0.37	11.46	0.39	10.8	0.42	10.01	0.51	9.95	0.51	9.64	0.52	5.59	0.72	6.05	0.73	6.24	0.75	3.31	0.78	3.74	0.78	3.67	0.76	5.09	0.74	5.13	0.73	5.22	0.75	2.35	0.8	2.1	0.76	2.21	0.77
11.73	0.37	11.47	0.39	10.81	0.42	10.02	0.51	9.96	0.51	9.66	0.52	5.6	0.72	6.06	0.73	6.25	0.75	3.3	0.78	3.75	0.78	3.68	0.76	5.08	0.74	5.14	0.73	5.23	0.75	2.36	0.8	2.11	0.76	2.22	0.77
11.75	0.37	11.48	0.39	10.83	0.42	10.03	0.51	9.98	0.51	9.67	0.52	5.59	0.72	6.07	0.73	6.26	0.75	3.31	0.78	3.76	0.78	3.69	0.76	5.09	0.74	5.15	0.73	5.24	0.75	2.37	0.8	2.1	0.76	2.21	0.77
11.75	0.38	11.49	0.39	10.84	0.42	10.04	0.51	9.97	0.51	9.68	0.52	5.6	0.72	6.06	0.73	6.25	0.75	3.3	0.78	3.75	0.78	3.68	0.76	5.09	0.75	5.16	0.73	5.25	0.75	2.36	0.8	2.11	0.76	2.22	0.77
11.76	0.38	11.51	0.39	10.86	0.42	10.05	0.51	9.98	0.51	9.69	0.52	5.61	0.72	6.07	0.73	6.26	0.75	3.31	0.78	3.76	0.78	3.69	0.76	5.1	0.75	5.17	0.73	5.24	0.75	2.37	0.8	2.1	0.76	2.23	0.77
11.77	0.38	11.52	0.39	10.87	0.42	10.06	0.51	10	0.51	9.71	0.52	5.61	0.73	6.08	0.73	6.27	0.75	3.3	0.78	3.75	0.78	3.7	0.76	5.11	0.75	5.17	0.74	5.25	0.75	2.37	0.81	2.12	0.76	2.22	0.77
11.79	0.38	11.53	0.39	10.88	0.42	10.07	0.51	10.01	0.51	9.72	0.52	5.62	0.73	6.09	0.73	6.28	0.75	3.31	0.78	3.76	0.78	3.71	0.76	5.1	0.75	5.18	0.74	5.26	0.75	2.38	0.81	2.11	0.76	2.23	0.77
11.8	0.38	11.55	0.39	10.89	0.42	10.08	0.52	10.02	0.51	9.74	0.52	5.61	0.73	6.1	0.73	6.29	0.75	3.32	0.78	3.77	0.78	3.7	0.76	5.11	0.75	5.19	0.74	5.25	0.75	2.37	0.81	2.12	0.76	2.23	0.78
11.81	0.38	11.56	0.39	10.9	0.42	10.09	0.52	10.04	0.51	9.75	0.52	5.62	0.73	6.11	0.73	6.28	0.75	3.31	0.78	3.76	0.78	3.69	0.76	5.12	0.75	5.2	0.74	5.26	0.75	2.38	0.81	2.11	0.76	2.24	0.78
11.82	0.38	11.57	0.39	10.92	0.42	10.1	0.52	10.05	0.51	9.76	0.52	5.63	0.73	6.1	0.73	6.29	0.75	3.32	0.78	3.77	0.78	3.7	0.76	5.13	0.75	5.21	0.74	5.27	0.75	2.39	0.81	2.12	0.76	2.23	0.78
11.83	0.38	11.59	0.39	10.93	0.42	10.11	0.52	10.06	0.51	9.75	0.52	5.64	0.73	6.11	0.73	6.3	0.75	3.31	0.78	3.78	0.78	3.71	0.76	5.12	0.75	5.22	0.74	5.28	0.75	2.4	0.81	2.11	0.76	2.24	0.78
11.84	0.38	11.6	0.39	10.94	0.42	10.12	0.52	10.07	0.52	9.76	0.52	5.65	0.73	6.11	0.74	6.31	0.76	3.32	0.78	3.77	0.78	3.7	0.76	5.13	0.75	5.23	0.74	5.28	0.76	2.39	0.81	2.12	0.76	2.23	0.78
11.85	0.38	11.61	0.39	10.96	0.42	10.13	0.52	10.08	0.52	9.77	0.52	5.66	0.73	6.12	0.74	6.32	0.76	3.33	0.78	3.78	0.78	3.72	0.76	5.14	0.75	5.24	0.74	5.29	0.76	2.4	0.81	2.12	0.77	2.24	0.78
11.86	0.38	11.63	0.39	10.98	0.42	10.14	0.52	10.09	0.52	9.78	0.52	5.67	0.73	6.13	0.74	6.33	0.76	3.32	0.79	3.77	0.78	3.71	0.76	5.15	0.75	5.24	0.75	5.3	0.76	2.39	0.81	2.13	0.77	2.25	0.78
11.87	0.38	11.64	0.39	10.99	0.42	10.15	0.52	10.1	0.52	9.77	0.52	5.68	0.73	6.12	0.74	6.34	0.76	3.33	0.79	3.78	0.79	3.72	0.76	5.16	0.75	5.23	0.75	5.31	0.76	2.4	0.81	2.12	0.77	2.24	0.78
11.89	0.38	11.65	0.39	11	0.42	10.17	0.52	10.11	0.52	9.79	0.52	5.67	0.73	6.13	0.74	6.33	0.76	3.34	0.79	3.79	0.79	3.72	0.77	5.15	0.75	5.24	0.75	5.32	0.76	2.39	0.81	2.13	0.77	2.25	0.78
11.9	0.38	11.66	0.39	11.01	0.42	10.18	0.52	10.12	0.52	9.8	0.52	5.68	0.73	6.14	0.74	6.34	0.76	3.33	0.79	3.8	0.79	3.73	0.77	5.16	0.75	5.25	0.75	5.33	0.76	2.4	0.81	2.14	0.77	2.24	0.78
11.91	0.38	11.67	0.39	11.02	0.42	10.19	0.52	10.13	0.52	9.81	0.52	5.69	0.73	6.13	0.74	6.35	0.76	3.34	0.79	3.79	0.79	3.74	0.77	5.16	0.76	5.24	0.75	5.34	0.76	2.41	0.81	2.13	0.77	2.25	0.78
11.92	0.38	11.68	0.39	11.03	0.42	10.18	0.52	10.15	0.52	9.82	0.52	5.68	0.73	6.14	0.74	6.36	0.76	3.35	0.79	3.8	0.79	3.73	0.77	5.17	0.76	5.25	0.75	5.35	0.76	2.41	0.82	2.14	0.77	2.26	0.78
11.93	0.38	11.7	0.39	11.04	0.42	10.19	0.52	10.16	0.52	9.83	0.52	5.69	0.74	6.15	0.74	6.37	0.76	3.34	0.79	3.81	0.79	3.74	0.77	5.16	0.76	5.26	0.75	5.36	0.76	2.42	0.82	2.15	0.77	2.25	0.78
11.94	0.38	11.71	0.39	11.05	0.42	10.2	0.52	10.15	0.52	9.84	0.52	5.7	0.74	6.16	0.74	6.38	0.76	3.35	0.79	3.82	0.79	3.75	0.77	5.17	0.76	5.27	0.75	5.36	0.77	2.41	0.82	2.14	0.77	2.26	0.78
11.96	0.38	11.72	0.39	11.06	0.42	10.21	0.52	10.17	0.52	9.84	0.53	5.71	0.74	6.17	0.74	6.38	0.77	3.36	0.79	3.81	0.79	3.76	0.77	5.18	0.76	5.26	0.75	5.35	0.77	2.42	0.82	2.15	0.77	2.27	0.78
11.97	0.38	11.74	0.39	11.07	0.42	10.22	0.52	10.18	0.52	9.86	0.53	5.72	0.74	6.18	0.74	6.39	0.77	3.37	0.79	3.82	0.79	3.75	0.77	5.19	0.76	5.27	0.75	5.36	0.77	2.43	0.82	2.16	0.78	2.26	0.78
11.98	0.38	11.75	0.39	11.08	0.42	10.23	0.52	10.19	0.52	9.87	0.53	5.71	0.74	6.17	0.74	6.4	0.77	3.37	0.8	3.83	0.79	3.76	0.77	5.2	0.76	5.28	0.75	5.37	0.77	2.43	0.83	2.15	0.78	2.27	0.79
11.99	0.38	11.76	0.39	11.09	0.42	10.23	0.53	10.18	0.52	9.88	0.53	5.72	0.74	6.18	0.74	6.41	0.77	3.38	0.8	3.83	0.8	3.75	0.77	5.21	0.76	5.27	0.75	5.38	0.77	2.44	0.83	2.16	0.78	2.26	0.79
12	0.38	11.77	0.39	11.1	0.42	10.24	0.53	10.19	0.52	9.89	0.53	5.73	0.74	6.19	0.74	6.4	0.77	3.39	0.8	3.84	0.8	3.76	0.77	5.22	0.76	5.28	0.75	5.39	0.77	2.45	0.83	2.15	0.78	2.27	0.79
12.01	0.38	11.79	0.39	11.12	0.42	10.25	0.53	10.2	0.52	9.9	0.53	5.74	0.74	6.19	0.75	6.41	0.77	3.38	0.8	3.83	0.8	3.77	0.77	5.23	0.77	5.29	0.75	5.38	0.77	2.44	0.83	2.16	0.78	2.28	0.79
12.03	0.38	11.8	0.39	11.13	0.42	10.26	0.53	10.21	0.52	9.91	0.53	5.75	0.74	6.2	0.75	6.42	0.77	3.39	0.8	3.84	0.8	3.77	0.78	5.22	0.77	5.3	0.75	5.39	0.77	2.45	0.83	2.17	0.78	2.27	0.79
12.04	0.38	11.81	0.39	11.14	0.43	10.27	0.53	10.22	0.52	9.9	0.53	5.76	0.74	6.19	0.75	6.43	0.77	3.4	0.8	3.83	0.8	3.78	0.78	5.23	0.77	5.3	0.76	5.4	0.77	2.46	0.83	2.16	0.78	2.28	0.79
12.05	0.38	11.82	0.39	11.15	0.43	10.28	0.53	10.24	0.52	9.91	0.53	5.75	0.74	6.21	0.75	6.44	0.77	3.39	0.8	3.84	0.8	3.79	0.78	5.24	0.77	5.31	0.76	5.41	0.77	2.45	0.83	2.17	0.78	2.29	0.79
12.05	0.39	11.83	0.39	11.17	0.43	10.29	0.53	10.25	0.52	9.92	0.53	5.76	0.75	6.22	0.75	6.43	0.77	3.4	0.8	3.85	0.8	3.8	0.78	5.23	0.77	5.32	0.76	5.4	0.77	2.46	0.83	2.16	0.78	2.28	0.79
12.07	0.39	11.85	0.4	11.18	0.43	10.3	0.53	10.26	0.53	9.93	0.53	5.77	0.75	6.23	0.75	6.44	0.77	3.39	0.8	3.86	0.8	3.79	0.78	5.24	0.77	5.31	0.76	5.41	0.77	2.45	0.83	2.17	0.78	2.29	0.79
12.08	0.39	11.86	0.4	11.2	0.43	10.31	0.53	10.27	0.53	9.95	0.53	5.78	0.75	6.22	0.75	6.43	0.77	3.4	0.8	3.85	0.8	3.8	0.78	5.25	0.77	5.32	0.76	5.42	0.77	2.46	0.83	2.18	0.78	2.3	0.8
12.09	0.39	11.87	0.4	11.21	0.43	10.32	0.53	10.28	0.53	9.96	0.53	5.79	0.75	6.23	0.75	6.44	0.77	3.41	0.8	3.86	0.8	3.81	0.78	5.26	0.77	5.33	0.76	5.42	0.78	2.46	0.84	2.17	0.78	2.29	0.8
12.1	0.39	11.89	0.4	11.22	0.43	10.33	0.53	10.29	0.53	9.97	0.53	5.78	0.75	6.24	0.75	6.45	0.77	3.41	0.81	3.87	0.8	3.82	0.78	5.27	0.77	5.32	0.76	5.43	0.78	2.47	0.84	2.17	0.79	2.28	0.8
12.11	0.39	11.9	0.4	11.23	0.43	10.35	0.53	10.3	0.53	9.99	0.53	5.8	0.75	6.23	0.75	6.46	0.78	3.42	0.81	3.86	0.8	3.82	0.79	5.28	0.77	5.33	0.76	5.44	0.78	2.46	0.84	2.18	0.79	2.3	0.8
12.13	0.39	11.92	0.4	11.24	0.43	10.36	0.53	10.31	0.53	10.01	0.53	5.79	0.75	6.24	0.75	6.47	0.78	3.43	0.81	3.87	0.8	3.83	0.79	5.29	0.77	5.34	0.76	5.43	0.78	2.47	0.84	2.19	0.79	2.29	0.8
12.14	0.39	11.93	0.4	11.26	0.43	10.35	0.53	10.32	0.53	10.02	0.53	5.8	0.75	6.25	0.75	6.48	0.78	3.42	0.81	3.87	0.81	3.84	0.79	5.3	0.78	5.35	0.76	5.44	0.78	2.46	0.84	2.18	0.79	2.3	0.8
12.15	0.39	11.94	0.4	11.27	0.43	10.36	0.53	10.31	0.53	10.03	0.53	5.81	0.75	6.24	0.75	6.49	0.78	3.43	0.81	3.88	0.81	3.85	0.79	5.31	0.78	5.36	0.76	5.43	0.78	2.47	0.84	2.19	0.79	2.31	0.8
12.16	0.39	11.96	0.4	11.29	0.43	10.37	0.53	10.32	0.53	10.04	0.53	5.8	0.75	6.25	0.75	6.48	0.78	3.42	0.81	3.87	0.81	3.84	0.79	5.3	0.78	5.35	0.76	5.44	0.78	2.48	0.84	2.2	0.79	2.3	0.8
12.18	0.39	11.97	0.4	11.3	0.43	10.38	0.53	10.33	0.53	10.04	0.54	5.81	0.75	6.26	0.75	6.49	0.78	3.43	0.81	3.88	0.81	3.85	0.79	5.31	0.78	5.36	0.76	5.46	0.78	2.47	0.84	2.19	0.79	2.31	0.8
12.19	0.39	11.99	0.4	11.31	0.43	10.38	0.54	10.35	0.53	10.05	0.54	5.8	0.75	6.27	0.75	6.5	0.78	3.44	0.81	3.89	0.81	3.86	0.79	5.32	0.78	5.37	0.76	5.45	0.78	2.48	0.84	2.2	0.79	2.3	0.8
12.2	0.39	12	0.4	11.32	0.43	10.39	0.54	10.36	0.53	10.06	0.54	5.82	0.75	6.28	0.75	6.51	0.78	3.43	0.81	3.9	0.81	3.85	0.79	5.33	0.78	5.37	0.77	5.46	0.78	2.49	0.84	2.21	0.79	2.31	0.8
12.22	0.39	12.01	0.4	11.34	0.43	10.4	0.54	10.37	0.53	10.07	0.54	5.83	0.75	6.28	0.76	6.5	0.78	3.44	0.81	3.89	0.81	3.86	0.79	5.34	0.78	5.38	0.77	5.47	0.78	2.48	0.84	2.2	0.79	2.32	0.8
12.23	0.39	12.02	0.4	11.36	0.43	10.41	0.54	10.38	0.53	10.08	0.54	5.83	0.76	6.27	0.76	6.51	0.78	3.45	0.81	3.9	0.81	3.87	0.79	5.35	0.78	5.39	0.77	5.46	0.78	2.49	0.84	2.21	0.8	2.32	0.81
12.24	0.39	12.04	0.4	11.37	0.43	10.42	0.54	10.39	0.53	10.09	0.54	5.84	0.76	6.28	0.76	6.52	0.78	3.45	0.82	3.91	0.81	3.86	0.79	5.34	0.78	5.4	0.77	5.47	0.78	2.49	0.85	2.2	0.8	2.31	0.81
12.26	0.39	12.05	0.4	11.38	0.43	10.43	0.54	10.4	0.53	10.1	0.54	5.85	0.76	6.29	0.76	6.53	0.78	3.46	0.82	3.9	0.81	3.87	0.79	5.35	0.78	5.39	0.77	5.48	0.78	2.5	0.85	2.21	0.8	2.32	0.81
12.27	0.39	12.06	0.4	11.39	0.43	10.44	0.54	10.41	0.53	10.11	0.54	5.86	0.76	6.3	0.76	6.54	0.78	3.45	0.82	3.91	0.81	3.87	0.8	5.36	0.78	5.4	0.77	5.49	0.78	2.49	0.85	2.22	0.8	2.33	0.81
12.28	0.39	12.08	0.4	11.41	0.43	10.45	0.54	10.42	0.53	10.12	0.54	5.87	0.76	6.31	0.76	6.55	0.79	3.46	0.82	3.92	0.81	3.88	0.8	5.37	0.78	5.39	0.77	5.48	0.78	2.5	0.85	2.21	0.8	2.32	0.81
12.29	0.39	12.09	0.4	11.42	0.43	10.46	0.54	10.43	0.53	10.13	0.54	5.88	0.76	6.32	0.76	6.54	0.79	3.47	0.82	3.91	0.81	3.87	0.8	5.36	0.78	5.4	0.77	5.49	0.78	2.49	0.85	2.22	0.8	2.33	0.81
12.3	0.39	12.1	0.4	11.43	0.43	10.47	0.54	10.44	0.53	10.14	0.54	5.89	0.76	6.31	0.76	6.55	0.79	3.46	0.82	3.91	0.82	3.88	0.8	5.37	0.79	5.41	0.77	5.49	0.79	2.5	0.85	2.21	0.8	2.32	0.81
12.31	0.39	12.12	0.4	11.45	0.43	10.48	0.54	10.44	0.54	10.15	0.54	5.9	0.76	6.32	0.76	6.56	0.79	3.47	0.82	3.92	0.82	3.89	0.8	5.38	0.79	5.4	0.77	5.5	0.79	2.49	0.85	2.22	0.8	2.33	0.81
12.33	0.39	12.13	0.4	11.46	0.43	10.49	0.54	10.45	0.54	10.17	0.54	5.89	0.76	6.33	0.76	6.55	0.79	3.48	0.82	3.93	0.82	3.9	0.8	5.39	0.79	5.41	0.77	5.51	0.79	2.5	0.85	2.23	0.8	2.32	0.81
12.34	0.39	12.14	0.4	11.48	0.43	10.5	0.54	10.46	0.54	10.18	0.54	5.9	0.76	6.34	0.76	6.56	0.79	3.47	0.82	3.92	0.82	3.89	0.8	5.4	0.79	5.42	0.77	5.5	0.79	2.51	0.85	2.22	0.8	2.33	0.81
12.35	0.39	12.15	0.4	11.5	0.43	10.51	0.54	10.47	0.54	10.19	0.54	5.9	0.77	6.35	0.76	6.57	0.79	3.48	0.82	3.93	0.82	3.9	0.8	5.41	0.79	5.43	0.77	5.51	0.79	2.5	0.85	2.23	0.8	2.34	0.81
12.36	0.4	12.16	0.4	11.51	0.43	10.52	0.54	10.48	0.54	10.2	0.54	5.91	0.77	6.35	0.77	6.56	0.79	3.49	0.82	3.94	0.82	3.91	0.8	5.4	0.79	5.44	0.77	5.52	0.79	2.51	0.85	2.22	0.81	2.33	0.81
12.38	0.4	12.18	0.4	11.52	0.44	10.51	0.54	10.49	0.54	10.21	0.54	5.92	0.77	6.36	0.77	6.57	0.79	3.49	0.83	3.95	0.82	3.9	0.8	5.41	0.79	5.44	0.78	5.53	0.79	2.52	0.85	2.23	0.81	2.34	0.81
12.39	0.4	12.19	0.4	11.54	0.44	10.53	0.54	10.5	0.54	10.22	0.54	5.93	0.77	6.35	0.77	6.59	0.79	3.5	0.83	3.94	0.82	3.91	0.8	5.42	0.79	5.43	0.78	5.54	0.79	2.52	0.86	2.22	0.81	2.35	0.82
12.4	0.4	12.2	0.4	11.55	0.44	10.54	0.55	10.51	0.54	10.23	0.54	5.94	0.77	6.37	0.77	6.6	0.79	3.51	0.83	3.95	0.82	3.9	0.8	5.43	0.79	5.44	0.78	5.53	0.79	2.51	0.86	2.23	0.81	2.36	0.82
12.41	0.4	12.22	0.4	11.56	0.44	10.53	0.55	10.52	0.54	10.23	0.55	5.95	0.77	6.36	0.77	6.61	0.79	3.52	0.83	3.96	0.82	3.91	0.8	5.41	0.79	5.43	0.78	5.54	0.79	2.52	0.86	2.24	0.81	2.35	0.82
12.43	0.4	12.23	0.4	11.57	0.44	10.54	0.55	10.53	0.54	10.24	0.55	5.94	0.77	6.37	0.77	6.62	0.79	3.51	0.83	3.95	0.82	3.91	0.81	5.43	0.79	5.45	0.78	5.55	0.79	2.53	0.86	2.23	0.81	2.36	0.82
12.44	0.4	12.24	0.4	11.59	0.44	10.55	0.55	10.54	0.54	10.25	0.55	5.95	0.77	6.38	0.77	6.61	0.79	3.52	0.83	3.96	0.82	3.92	0.81	5.43	0.8	5.46	0.78	5.56	0.79	2.54	0.86	2.24	0.81	2.37	0.82
12.45	0.4	12.25	0.4	11.6	0.44	10.57	0.55	10.55	0.54	10.26	0.55	5.96	0.77	6.39	0.77	6.62	0.79	3.53	0.83	3.95	0.82	3.91	0.81	5.44	0.8	5.47	0.78	5.55	0.79	2.53	0.86	2.25	0.81	2.36	0.82
12.46	0.4	12.27	0.4	11.61	0.44	10.58	0.55	10.56	0.54	10.27	0.55	5.95	0.77	6.4	0.77	6.62	0.8	3.52	0.83	3.96	0.82	3.92	0.81	5.45	0.8	5.48	0.78	5.56	0.79	2.54	0.86	2.24	0.81	2.37	0.82
12.48	0.4	12.28	0.4	11.62	0.44	10.59	0.55	10.57	0.54	10.28	0.55	5.96	0.77	6.41	0.77	6.63	0.8	3.53	0.83	3.96	0.83	3.91	0.81	5.46	0.8	5.49	0.78	5.56	0.8	2.53	0.86	2.25	0.81	2.36	0.82
12.49	0.4	12.29	0.4	11.63	0.44	10.6	0.55	10.58	0.54	10.29	0.55	5.97	0.77	6.42	0.77	6.64	0.8	3.53	0.84	3.97	0.83	3.93	0.81	5.47	0.8	5.48	0.78	5.57	0.8	2.54	0.86	2.24	0.81	2.37	0.82
12.51	0.4	12.3	0.4	11.65	0.44	10.61	0.55	10.59	0.54	10.3	0.55	5.97	0.78	6.43	0.77	6.65	0.8	3.54	0.84	3.98	0.83	3.92	0.81	5.48	0.8	5.49	0.78	5.56	0.8	2.55	0.86	2.25	0.81	2.37	0.83
12.52	0.4	12.31	0.4	11.66	0.44	10.62	0.55	10.6	0.54	10.31	0.55	5.98	0.78	6.42	0.78	6.66	0.8	3.55	0.84	3.99	0.83	3.93	0.81	5.49	0.8	5.5	0.78	5.57	0.8	2.54	0.86	2.24	0.81	2.38	0.83
12.53	0.4	12.32	0.4	11.67	0.44	10.63	0.55	10.61	0.54	10.32	0.55	5.99	0.78	6.43	0.78	6.65	0.8	3.56	0.84	4	0.83	3.92	0.81	5.48	0.8	5.51	0.78	5.58	0.8	2.55	0.86	2.25	0.81	2.37	0.83
12.54	0.4	12.34	0.41	11.68	0.44	10.62	0.55	10.62	0.54	10.33	0.55	6	0.78	6.45	0.78	6.66	0.8	3.57	0.84	3.99	0.83	3.93	0.81	5.49	0.8	5.51	0.79	5.59	0.8	2.54	0.86	2.24	0.81	2.38	0.83
12.56	0.4	12.36	0.41	11.7	0.44	10.63	0.55	10.63	0.54	10.34	0.55	5.99	0.78	6.46	0.78	6.67	0.8	3.58	0.84	4	0.83	3.94	0.81	5.5	0.8	5.52	0.79	5.6	0.8	2.55	0.86	2.25	0.81	2.37	0.83
12.57	0.4	12.38	0.41	11.71	0.44	10.64	0.55	10.62	0.54	10.35	0.55	6	0.78	6.47	0.78	6.66	0.8	3.57	0.84	3.99	0.83	3.93	0.81	5.5	0.81	5.51	0.79	5.59	0.8	2.55	0.87	2.26	0.81	2.38	0.83
12.59	0.4	12.4	0.41	11.73	0.44	10.65	0.55	10.64	0.54	10.37	0.55	6.01	0.78	6.46	0.78	6.67	0.8	3.58	0.84	4	0.83	3.94	0.81	5.51	0.81	5.52	0.79	5.6	0.8	2.54	0.87	2.25	0.82	2.37	0.83
12.6	0.4	12.42	0.41	11.74	0.44	10.67	0.55	10.64	0.55	10.38	0.55	6.02	0.78	6.47	0.78	6.68	0.8	3.57	0.84	3.99	0.83	3.95	0.81	5.52	0.81	5.51	0.79	5.61	0.8	2.55	0.87	2.26	0.82	2.39	0.83
12.62	0.4	12.43	0.41	11.75	0.44	10.68	0.55	10.65	0.55	10.39	0.55	6.03	0.78	6.48	0.78	6.69	0.8	3.58	0.84	4	0.83	3.96	0.81	5.51	0.81	5.52	0.79	5.6	0.8	2.56	0.87	2.27	0.82	2.38	0.83
12.63	0.4	12.44	0.41	11.76	0.44	10.69	0.56	10.67	0.55	10.4	0.55	6.04	0.78	6.49	0.78	6.68	0.8	3.58	0.85	4.01	0.83	3.96	0.82	5.52	0.81	5.54	0.79	5.61	0.8	2.57	0.87	2.26	0.82	2.39	0.83
12.64	0.4	12.46	0.41	11.77	0.44	10.7	0.56	10.68	0.55	10.41	0.55	6.04	0.79	6.5	0.78	6.69	0.8	3.59	0.85	4.01	0.84	3.97	0.82	5.53	0.81	5.55	0.79	5.62	0.8	2.56	0.87	2.27	0.82	2.38	0.83
12.66	0.41	12.48	0.41	11.79	0.44	10.71	0.56	10.69	0.55	10.42	0.55	6.05	0.79	6.51	0.79	6.7	0.8	3.58	0.85	4.02	0.84	3.96	0.82	5.52	0.81	5.54	0.79	5.61	0.8	2.57	0.87	2.26	0.82	2.39	0.83
12.67	0.41	12.49	0.41	11.8	0.44	10.73	0.56	10.7	0.55	10.43	0.56	6.04	0.79	6.52	0.79	6.69	0.8	3.59	0.85	4.01	0.84	3.97	0.82	5.53	0.81	5.53	0.79	5.62	0.8	2.56	0.87	2.27	0.82	2.38	0.83
12.68	0.41	12.5	0.41	11.81	0.44	10.74	0.56	10.71	0.55	10.44	0.56	6.05	0.79	6.53	0.79	6.7	0.81	3.6	0.85	4.02	0.84	3.96	0.82	5.54	0.81	5.54	0.79	5.62	0.81	2.57	0.87	2.26	0.82	2.39	0.83
12.69	0.41	12.51	0.41	11.82	0.44	10.75	0.56	10.72	0.55	10.45	0.56	6.06	0.79	6.52	0.79	6.71	0.81	3.59	0.85	4.03	0.84	3.98	0.82	5.55	0.81	5.55	0.79	5.63	0.81	2.56	0.87	2.27	0.82	2.38	0.83
12.7	0.41	12.53	0.41	11.84	0.44	10.76	0.56	10.71	0.55	10.46	0.56	6.05	0.79	6.53	0.79	6.72	0.81	3.6	0.85	4.02	0.84	3.97	0.82	5.56	0.81	5.56	0.79	5.64	0.81	2.57	0.87	2.28	0.82	2.39	0.83
12.72	0.41	12.55	0.41	11.85	0.44	10.77	0.56	10.72	0.55	10.48	0.56	6.06	0.79	6.54	0.79	6.73	0.81	3.61	0.85	4.03	0.84	3.98	0.82	5.55	0.81	5.55	0.79	5.65	0.81	2.58	0.87	2.28	0.83	2.4	0.83
12.73	0.41	12.57	0.41	11.87	0.44	10.78	0.56	10.73	0.55	10.49	0.56	6.07	0.79	6.55	0.79	6.74	0.81	3.6	0.85	4.04	0.84	3.99	0.82	5.56	0.81	5.56	0.79	5.66	0.81	2.58	0.88	2.29	0.83	2.39	0.83
12.75	0.41	12.59	0.41	11.88	0.44	10.8	0.56	10.74	0.55	10.5	0.56	6.08	0.79	6.54	0.79	6.75	0.81	3.61	0.85	4.05	0.84	3.98	0.82	5.56	0.82	5.56	0.8	5.65	0.81	2.57	0.88	2.28	0.83	2.4	0.84
12.76	0.41	12.6	0.41	11.89	0.44	10.81	0.56	10.75	0.55	10.51	0.56	6.07	0.79	6.55	0.79	6.76	0.81	3.62	0.85	4.04	0.84	3.99	0.82	5.57	0.82	5.57	0.8	5.66	0.81	2.58	0.88	2.29	0.83	2.39	0.84
12.77	0.41	12.61	0.41	11.9	0.44	10.82	0.56	10.76	0.55	10.52	0.56	6.08	0.79	6.56	0.79	6.75	0.81	3.62	0.86	4.05	0.84	3.98	0.82	5.58	0.82	5.58	0.8	5.67	0.81	2.59	0.88	2.3	0.83	2.4	0.84
12.78	0.41	12.63	0.41	11.92	0.44	10.83	0.56	10.77	0.55	10.53	0.56	6.09	0.79	6.57	0.79	6.76	0.81	3.63	0.86	4.06	0.84	3.99	0.82	5.59	0.82	5.59	0.8	5.68	0.81	2.6	0.88	2.29	0.83	2.41	0.84
12.8	0.41	12.64	0.41	11.94	0.44	10.83	0.57	10.78	0.55	10.54	0.56	6.08	0.79	6.58	0.8	6.77	0.81	3.62	0.86	4.05	0.84	3.98	0.82	5.6	0.82	5.6	0.8	5.69	0.81	2.59	0.88	2.3	0.83	2.4	0.84
12.82	0.41	12.65	0.41	11.94	0.45	10.84	0.57	10.8	0.55	10.55	0.56	6.09	0.79	6.59	0.8	6.78	0.81	3.63	0.86	4.06	0.84	3.99	0.82	5.59	0.82	5.59	0.8	5.69	0.82	2.6	0.88	2.29	0.83	2.41	0.84
12.84	0.41	12.66	0.41	11.96	0.45	10.85	0.57	10.81	0.55	10.56	0.56	6.1	0.79	6.6	0.8	6.78	0.82	3.64	0.86	4.06	0.85	4	0.82	5.6	0.82	5.6	0.8	5.7	0.82	2.59	0.88	2.3	0.83	2.4	0.84
12.86	0.41	12.67	0.41	11.97	0.45	10.86	0.57	10.82	0.55	10.58	0.56	6.09	0.79	6.59	0.8	6.79	0.82	3.63	0.86	4.05	0.85	3.99	0.82	5.61	0.82	5.61	0.8	5.71	0.82	2.6	0.88	2.31	0.83	2.41	0.84
12.87	0.41	12.69	0.41	11.98	0.45	10.87	0.57	10.83	0.55	10.59	0.56	6.1	0.79	6.6	0.8	6.78	0.82	3.64	0.86	4.06	0.85	4	0.82	5.62	0.82	5.6	0.8	5.72	0.82	2.59	0.88	2.3	0.83	2.42	0.84
12.88	0.41	12.7	0.41	12	0.45	10.88	0.57	10.83	0.56	10.6	0.56	6.11	0.79	6.62	0.8	6.79	0.82	3.63	0.86	4.07	0.85	4.01	0.82	5.62	0.83	5.61	0.8	5.71	0.82	2.6	0.88	2.31	0.83	2.41	0.84
12.89	0.41	12.71	0.41	12.01	0.45	10.89	0.57	10.84	0.56	10.61	0.56	6.1	0.79	6.63	0.8	6.8	0.82	3.64	0.86	4.06	0.85	4	0.82	5.63	0.83	5.62	0.8	5.72	0.82	2.61	0.88	2.3	0.83	2.42	0.84
12.91	0.41	12.72	0.41	12.03	0.45	10.91	0.57	10.85	0.56	10.62	0.57	6.11	0.79	6.64	0.8	6.81	0.82	3.65	0.86	4.07	0.85	4.01	0.82	5.64	0.83	5.61	0.8	5.73	0.82	2.61	0.89	2.31	0.83	2.42	0.85
12.92	0.41	12.74	0.41	12.04	0.45	10.92	0.57	10.87	0.56	10.63	0.57	6.12	0.79	6.65	0.8	6.82	0.82	3.66	0.86	4.06	0.85	4.01	0.83	5.65	0.83	5.62	0.8	5.74	0.82	2.62	0.89	2.32	0.83	2.43	0.85
12.94	0.41	12.76	0.41	12.06	0.45	10.93	0.57	10.88	0.56	10.64	0.57	6.12	0.8	6.64	0.8	6.81	0.82	3.65	0.86	4.08	0.85	4.02	0.83	5.64	0.83	5.63	0.8	5.73	0.82	2.61	0.89	2.31	0.83	2.42	0.85
12.95	0.42	12.77	0.41	12.08	0.45	10.94	0.57	10.89	0.56	10.65	0.57	6.11	0.8	6.65	0.8	6.82	0.82	3.66	0.86	4.07	0.85	4.03	0.83	5.65	0.83	5.64	0.8	5.74	0.82	2.62	0.89	2.31	0.84	2.43	0.85
12.96	0.42	12.78	0.41	12.09	0.45	10.95	0.57	10.9	0.56	10.66	0.57	6.12	0.8	6.66	0.8	6.83	0.82	3.67	0.87	4.08	0.85	4.04	0.83	5.66	0.83	5.64	0.81	5.73	0.82	2.63	0.89	2.32	0.84	2.42	0.85
12.97	0.42	12.8	0.41	12.1	0.45	10.96	0.57	10.91	0.56	10.67	0.57	6.13	0.8	6.66	0.81	6.84	0.82	3.68	0.87	4.07	0.85	4.03	0.83	5.67	0.83	5.65	0.81	5.74	0.82	2.62	0.89	2.33	0.84	2.43	0.85
12.98	0.42	12.82	0.42	12.11	0.45	10.97	0.57	10.92	0.56	10.68	0.57	6.14	0.8	6.67	0.81	6.85	0.82	3.69	0.87	4.08	0.85	4.04	0.83	5.68	0.83	5.64	0.81	5.75	0.82	2.63	0.89	2.32	0.84	2.42	0.85
12.99	0.42	12.83	0.42	12.12	0.45	10.98	0.57	10.93	0.56	10.69	0.57	6.15	0.8	6.68	0.81	6.86	0.82	3.7	0.87	4.09	0.85	4.05	0.83	5.67	0.83	5.65	0.81	5.76	0.83	2.62	0.89	2.33	0.84	2.43	0.85
13	0.42	12.86	0.42	12.14	0.45	10.99	0.57	10.94	0.56	10.7	0.57	6.14	0.8	6.69	0.81	6.85	0.82	3.71	0.87	4.1	0.85	4.04	0.83	5.68	0.83	5.64	0.81	5.77	0.83	2.63	0.89	2.32	0.84	2.42	0.85
13.01	0.42	12.87	0.42	12.15	0.45	10.99	0.58	10.95	0.56	10.72	0.57	6.15	0.8	6.68	0.81	6.86	0.82	3.7	0.87	4.11	0.86	4.05	0.83	5.69	0.84	5.65	0.81	5.76	0.83	2.62	0.9	2.32	0.85	2.43	0.85
13.02	0.42	12.88	0.42	12.16	0.45	11	0.58	10.96	0.56	10.73	0.57	6.14	0.8	6.69	0.81	6.86	0.83	3.69	0.87	4.12	0.86	4.06	0.83	5.7	0.84	5.66	0.81	5.78	0.83	2.63	0.9	2.33	0.85	2.44	0.85
13.03	0.42	12.9	0.42	12.18	0.45	11.01	0.58	10.97	0.56	10.74	0.57	6.15	0.8	6.7	0.81	6.87	0.83	3.7	0.88	4.11	0.86	4.05	0.84	5.71	0.84	5.65	0.81	5.79	0.83	2.64	0.9	2.34	0.85	2.43	0.85
13.05	0.42	12.91	0.42	12.19	0.45	11.02	0.58	10.98	0.56	10.75	0.57	6.16	0.8	6.69	0.81	6.88	0.83	3.71	0.88	4.12	0.86	4.06	0.84	5.7	0.84	5.66	0.81	5.8	0.83	2.63	0.9	2.33	0.85	2.44	0.85
13.06	0.42	12.92	0.42	12.21	0.45	11.03	0.58	10.99	0.56	10.76	0.57	6.15	0.8	6.7	0.81	6.89	0.83	3.72	0.88	4.13	0.86	4.07	0.84	5.71	0.84	5.67	0.81	5.79	0.83	2.64	0.9	2.34	0.85	2.45	0.85
13.07	0.42	12.94	0.42	12.22	0.45	11.04	0.58	11	0.56	10.77	0.57	6.16	0.8	6.71	0.81	6.9	0.83	3.71	0.88	4.12	0.86	4.06	0.84	5.72	0.84	5.68	0.81	5.8	0.83	2.65	0.9	2.35	0.85	2.44	0.85
13.08	0.42	12.96	0.42	12.23	0.45	11.05	0.58	11.01	0.56	10.78	0.57	6.17	0.8	6.72	0.81	6.91	0.83	3.72	0.88	4.13	0.86	4.07	0.84	5.71	0.84	5.67	0.81	5.81	0.83	2.66	0.9	2.34	0.85	2.45	0.85
13.09	0.42	12.98	0.42	12.25	0.45	11.06	0.58	11.02	0.56	10.8	0.57	6.18	0.8	6.73	0.81	6.92	0.83	3.71	0.88	4.14	0.86	4.08	0.84	5.72	0.84	5.68	0.81	5.82	0.83	2.65	0.9	2.35	0.85	2.44	0.85
13.1	0.42	13	0.42	12.27	0.45	11.07	0.58	11.03	0.57	10.81	0.57	6.17	0.8	6.74	0.81	6.91	0.83	3.72	0.88	4.15	0.86	4.07	0.84	5.73	0.84	5.69	0.81	5.83	0.83	2.64	0.9	2.34	0.85	2.45	0.85
13.11	0.42	13.01	0.42	12.28	0.45	11.08	0.58	11.04	0.57	10.82	0.58	6.18	0.8	6.73	0.82	6.92	0.83	3.73	0.88	4.16	0.87	4.08	0.84	5.72	0.84	5.7	0.81	5.83	0.84	2.65	0.9	2.35	0.85	2.44	0.85
13.12	0.42	13.02	0.42	12.29	0.45	11.07	0.58	11.05	0.57	10.83	0.58	6.17	0.8	6.74	0.82	6.93	0.83	3.72	0.88	4.15	0.87	4.09	0.84	5.73	0.84	5.69	0.81	5.85	0.84	2.66	0.9	2.36	0.85	2.45	0.85
13.13	0.42	13.04	0.42	12.32	0.45	11.09	0.58	11.06	0.57	10.85	0.58	6.18	0.8	6.75	0.82	6.92	0.83	3.73	0.88	4.16	0.87	4.08	0.84	5.74	0.84	5.7	0.81	5.84	0.84	2.65	0.9	2.35	0.85	2.46	0.86
13.14	0.42	13.05	0.42	12.33	0.45	11.11	0.58	11.07	0.57	10.86	0.58	6.18	0.81	6.76	0.82	6.93	0.83	3.74	0.88	4.17	0.87	4.09	0.84	5.73	0.84	5.7	0.82	5.85	0.84	2.66	0.9	2.36	0.85	2.45	0.86
13.15	0.42	13.06	0.42	12.34	0.45	11.12	0.58	11.08	0.57	10.87	0.58	6.19	0.81	6.75	0.82	6.94	0.83	3.75	0.88	4.18	0.87	4.08	0.84	5.74	0.84	5.71	0.82	5.86	0.84	2.66	0.91	2.36	0.86	2.46	0.86
13.16	0.42	13.07	0.42	12.36	0.45	11.14	0.58	11.09	0.57	10.88	0.58	6.2	0.81	6.76	0.82	6.93	0.83	3.74	0.88	4.17	0.87	4.09	0.84	5.75	0.84	5.72	0.82	5.87	0.84	2.67	0.91	2.35	0.86	2.45	0.86
13.17	0.42	13.08	0.42	12.37	0.45	11.14	0.59	11.1	0.57	10.9	0.58	6.21	0.81	6.77	0.82	6.93	0.84	3.73	0.88	4.18	0.87	4.1	0.84	5.75	0.85	5.73	0.82	5.86	0.84	2.68	0.91	2.36	0.86	2.46	0.86
13.18	0.42	13.09	0.42	12.38	0.46	11.16	0.59	11.11	0.57	10.91	0.58	6.2	0.81	6.78	0.82	6.94	0.84	3.74	0.88	4.19	0.87	4.09	0.85	5.76	0.85	5.74	0.82	5.87	0.84	2.67	0.91	2.37	0.86	2.47	0.86
13.19	0.42	13.11	0.42	12.39	0.46	11.17	0.59	11.12	0.57	10.93	0.58	6.21	0.81	6.79	0.82	6.95	0.84	3.75	0.88	4.19	0.88	4.1	0.85	5.75	0.85	5.75	0.82	5.88	0.84	2.68	0.91	2.38	0.86	2.46	0.86
13.2	0.42	13.12	0.42	12.4	0.46	11.18	0.59	11.13	0.57	10.94	0.58	6.22	0.81	6.8	0.82	6.94	0.84	3.75	0.89	4.2	0.88	4.11	0.85	5.77	0.85	5.74	0.82	5.89	0.84	2.67	0.91	2.37	0.86	2.47	0.86
13.21	0.42	13.14	0.42	12.42	0.46	11.19	0.59	11.14	0.57	10.95	0.58	6.21	0.81	6.79	0.82	6.95	0.84	3.74	0.89	4.21	0.88	4.12	0.85	5.76	0.85	5.75	0.82	5.89	0.85	2.68	0.91	2.38	0.86	2.48	0.86
13.22	0.42	13.15	0.42	12.43	0.46	11.2	0.59	11.15	0.57	10.97	0.58	6.22	0.81	6.8	0.82	6.96	0.84	3.75	0.89	4.2	0.88	4.11	0.85	5.77	0.85	5.76	0.82	5.9	0.85	2.67	0.91	2.37	0.86	2.47	0.86
13.23	0.42	13.17	0.42	12.44	0.46	11.21	0.59	11.17	0.57	10.98	0.58	6.23	0.81	6.81	0.82	6.95	0.84	3.76	0.89	4.21	0.88	4.12	0.85	5.78	0.85	5.75	0.82	5.91	0.85	2.68	0.91	2.38	0.86	2.48	0.87
13.25	0.43	13.19	0.42	12.46	0.46	11.22	0.59	11.18	0.57	11	0.58	6.22	0.81	6.82	0.82	6.96	0.84	3.77	0.89	4.22	0.88	4.13	0.85	5.77	0.85	5.76	0.82	5.9	0.85	2.69	0.91	2.38	0.87	2.47	0.87
13.27	0.43	13.2	0.42	12.48	0.46	11.23	0.59	11.19	0.57	11	0.59	6.23	0.81	6.82	0.83	6.97	0.84	3.78	0.89	4.23	0.88	4.12	0.85	5.78	0.85	5.77	0.82	5.91	0.85	2.68	0.91	2.39	0.87	2.48	0.87
13.28	0.43	13.21	0.42	12.49	0.46	11.24	0.59	11.2	0.57	11.02	0.59	6.24	0.81	6.83	0.83	6.98	0.84	3.79	0.89	4.24	0.88	4.13	0.85	5.79	0.85	5.77	0.83	5.92	0.85	2.69	0.91	2.38	0.87	2.47	0.87
13.29	0.43	13.23	0.42	12.51	0.46	11.25	0.59	11.21	0.57	11.03	0.59	6.23	0.81	6.84	0.83	6.99	0.84	3.78	0.89	4.23	0.88	4.12	0.85	5.8	0.85	5.78	0.83	5.94	0.85	2.68	0.91	2.39	0.87	2.48	0.87
13.3	0.43	13.24	0.42	12.52	0.46	11.24	0.59	11.21	0.58	11.04	0.59	6.24	0.81	6.85	0.83	6.98	0.84	3.79	0.89	4.24	0.88	4.13	0.85	5.81	0.85	5.79	0.83	5.93	0.85	2.69	0.92	2.38	0.87	2.49	0.87
13.31	0.43	13.25	0.42	12.53	0.46	11.25	0.59	11.22	0.58	11.06	0.59	6.25	0.81	6.86	0.83	6.99	0.84	3.79	0.9	4.24	0.89	4.14	0.85	5.82	0.85	5.78	0.83	5.94	0.85	2.68	0.92	2.39	0.87	2.48	0.87
13.32	0.43	13.27	0.42	12.54	0.46	11.26	0.59	11.23	0.58	11.07	0.59	6.24	0.81	6.87	0.83	7	0.84	3.8	0.9	4.25	0.89	4.15	0.85	5.81	0.85	5.79	0.83	5.93	0.85	2.69	0.92	2.4	0.87	2.49	0.87
13.33	0.43	13.28	0.42	12.56	0.46	11.27	0.59	11.24	0.58	11.08	0.59	6.25	0.81	6.88	0.83	6.99	0.84	3.81	0.9	4.24	0.89	4.14	0.86	5.82	0.86	5.8	0.83	5.94	0.85	2.7	0.92	2.41	0.87	2.48	0.87
13.35	0.43	13.29	0.42	12.57	0.46	11.28	0.59	11.25	0.58	11.09	0.59	6.25	0.82	6.89	0.83	7	0.84	3.8	0.9	4.25	0.89	4.15	0.86	5.83	0.86	5.81	0.83	5.95	0.85	2.69	0.92	2.4	0.87	2.49	0.87
13.36	0.43	13.3	0.43	12.58	0.46	11.29	0.59	11.27	0.58	11.1	0.59	6.26	0.82	6.9	0.84	7.01	0.84	3.81	0.9	4.26	0.89	4.16	0.86	5.84	0.86	5.8	0.83	5.96	0.85	2.7	0.92	2.41	0.87	2.5	0.87
13.37	0.43	13.32	0.43	12.59	0.46	11.3	0.6	11.28	0.58	11.11	0.59	6.27	0.82	6.89	0.84	7.02	0.85	3.8	0.9	4.27	0.89	4.15	0.86	5.83	0.86	5.81	0.83	5.95	0.86	2.69	0.92	2.4	0.87	2.49	0.87
13.39	0.43	13.33	0.43	12.6	0.46	11.31	0.6	11.29	0.58	11.12	0.59	6.28	0.82	6.9	0.84	7.03	0.85	3.81	0.9	4.28	0.89	4.16	0.86	5.84	0.86	5.82	0.83	5.96	0.86	2.7	0.92	2.41	0.87	2.5	0.87
13.4	0.43	13.35	0.43	12.62	0.46	11.32	0.6	11.3	0.58	11.13	0.59	6.27	0.82	6.91	0.84	7.02	0.85	3.82	0.9	4.29	0.89	4.15	0.86	5.85	0.86	5.83	0.83	5.95	0.86	2.71	0.92	2.41	0.88	2.49	0.87
13.41	0.43	13.37	0.43	12.63	0.46	11.33	0.6	11.31	0.58	11.14	0.59	6.28	0.82	6.92	0.84	7.03	0.85	3.83	0.9	4.28	0.9	4.16	0.86	5.84	0.86	5.84	0.83	5.97	0.86	2.7	0.92	2.42	0.88	2.5	0.87
13.42	0.43	13.38	0.43	12.64	0.46	11.34	0.6	11.32	0.58	11.15	0.59	6.29	0.82	6.91	0.84	7.04	0.85	3.82	0.9	4.29	0.9	4.17	0.86	5.85	0.86	5.85	0.84	5.98	0.86	2.71	0.92	2.41	0.88	2.51	0.88
13.44	0.43	13.39	0.43	12.66	0.46	11.33	0.6	11.34	0.58	11.16	0.59	6.28	0.82	6.92	0.84	7.05	0.85	3.83	0.9	4.3	0.9	4.18	0.86	5.86	0.86	5.84	0.84	5.97	0.86	2.7	0.92	2.42	0.88	2.5	0.88
13.45	0.43	13.41	0.43	12.67	0.46	11.34	0.6	11.35	0.58	11.17	0.59	6.29	0.82	6.93	0.84	7.04	0.85	3.83	0.91	4.29	0.9	4.19	0.86	5.87	0.86	5.85	0.84	5.98	0.86	2.71	0.92	2.43	0.88	2.51	0.88
13.46	0.43	13.43	0.43	12.68	0.46	11.35	0.6	11.36	0.58	11.18	0.59	6.3	0.82	6.94	0.84	7.05	0.85	3.84	0.91	4.3	0.9	4.2	0.86	5.86	0.86	5.87	0.84	5.99	0.86	2.7	0.93	2.42	0.88	2.52	0.88
13.47	0.43	13.44	0.43	12.69	0.46	11.36	0.6	11.37	0.58	11.2	0.6	6.31	0.82	6.95	0.84	7.06	0.85	3.85	0.91	4.29	0.9	4.19	0.86	5.87	0.86	5.86	0.84	5.98	0.86	2.71	0.93	2.43	0.88	2.51	0.88
13.48	0.43	13.45	0.43	12.7	0.46	11.37	0.6	11.38	0.58	11.21	0.6	6.32	0.82	6.94	0.84	7.07	0.85	3.84	0.91	4.3	0.9	4.2	0.87	5.88	0.86	5.87	0.84	5.99	0.86	2.72	0.93	2.44	0.88	2.52	0.88
13.49	0.43	13.46	0.43	12.72	0.46	11.38	0.6	11.39	0.58	11.22	0.6	6.31	0.82	6.95	0.84	7.06	0.85	3.85	0.91	4.31	0.9	4.19	0.87	5.89	0.86	5.86	0.84	6	0.86	2.71	0.93	2.43	0.88	2.53	0.88
13.5	0.43	13.49	0.43	12.73	0.46	11.39	0.6	11.41	0.59	11.23	0.6	6.32	0.82	6.96	0.84	7.07	0.85	3.86	0.91	4.3	0.9	4.2	0.87	5.89	0.87	5.87	0.84	5.99	0.86	2.72	0.93	2.43	0.89	2.53	0.89
13.51	0.43	13.5	0.43	12.75	0.46	11.4	0.6	11.42	0.59	11.25	0.6	6.33	0.82	6.97	0.84	7.08	0.85	3.85	0.91	4.32	0.9	4.19	0.87	5.88	0.87	5.88	0.84	6	0.86	2.71	0.93	2.44	0.89	2.54	0.89
13.53	0.43	13.52	0.43	12.76	0.46	11.41	0.6	11.43	0.59	11.27	0.6	6.32	0.82	6.97	0.85	7.09	0.85	3.86	0.91	4.31	0.9	4.2	0.87	5.89	0.87	5.89	0.84	6.01	0.86	2.72	0.93	2.43	0.89	2.53	0.89
13.54	0.43	13.53	0.43	12.77	0.46	11.42	0.6	11.44	0.59	11.28	0.6	6.33	0.83	6.98	0.85	7.1	0.85	3.87	0.91	4.32	0.9	4.19	0.87	5.88	0.87	5.88	0.84	6	0.86	2.73	0.93	2.44	0.89	2.54	0.89
13.55	0.44	13.54	0.43	12.79	0.46	11.43	0.6	11.45	0.59	11.3	0.6	6.34	0.83	6.97	0.85	7.1	0.86	3.86	0.91	4.32	0.91	4.2	0.87	5.9	0.87	5.89	0.84	6.01	0.86	2.72	0.93	2.45	0.89	2.53	0.89
13.56	0.44	13.55	0.43	12.8	0.46	11.44	0.6	11.46	0.59	11.31	0.6	6.35	0.83	6.98	0.85	7.11	0.86	3.87	0.91	4.33	0.91	4.21	0.87	5.91	0.87	5.9	0.84	6.02	0.86	2.73	0.93	2.44	0.89	2.54	0.89
13.58	0.44	13.57	0.43	12.81	0.46	11.44	0.61	11.47	0.59	11.32	0.6	6.34	0.83	6.99	0.85	7.1	0.86	3.86	0.91	4.32	0.91	4.22	0.87	5.9	0.87	5.9	0.85	6.01	0.86	2.72	0.93	2.45	0.89	2.53	0.89
13.59	0.44	13.58	0.43	12.82	0.47	11.45	0.61	11.48	0.59	11.34	0.6	6.35	0.83	7	0.85	7.11	0.86	3.87	0.91	4.33	0.91	4.21	0.87	5.91	0.87	5.91	0.85	6.02	0.86	2.73	0.93	2.46	0.89	2.54	0.89
13.6	0.44	13.59	0.43	12.83	0.47	11.46	0.61	11.49	0.59	11.35	0.6	6.36	0.83	7.01	0.85	7.12	0.86	3.86	0.91	4.34	0.91	4.22	0.87	5.92	0.87	5.92	0.85	6.03	0.86	2.72	0.93	2.45	0.89	2.56	0.89
13.61	0.44	13.6	0.43	12.84	0.47	11.47	0.61	11.5	0.59	11.36	0.6	6.37	0.83	7.02	0.85	7.13	0.86	3.87	0.91	4.35	0.91	4.23	0.87	5.93	0.87	5.93	0.85	6.02	0.87	2.73	0.93	2.46	0.89	2.55	0.89
13.62	0.44	13.61	0.43	12.86	0.47	11.48	0.61	11.51	0.59	11.37	0.6	6.38	0.83	7.03	0.85	7.12	0.86	3.88	0.92	4.36	0.91	4.22	0.87	5.94	0.87	5.94	0.85	6.03	0.87	2.74	0.93	2.45	0.89	2.56	0.89
13.63	0.44	13.62	0.43	12.87	0.47	11.49	0.61	11.52	0.59	11.38	0.6	6.39	0.83	7.04	0.85	7.13	0.86	3.87	0.92	4.37	0.91	4.23	0.87	5.93	0.87	5.95	0.85	6.02	0.87	2.75	0.94	2.46	0.89	2.56	0.9
13.64	0.44	13.64	0.43	12.88	0.47	11.5	0.61	11.53	0.59	11.39	0.6	6.38	0.83	7.05	0.85	7.14	0.86	3.88	0.92	4.38	0.91	4.24	0.87	5.94	0.87	5.94	0.85	6.03	0.87	2.74	0.94	2.45	0.89	2.55	0.9
13.65	0.44	13.66	0.43	12.9	0.47	11.51	0.61	11.54	0.59	11.39	0.61	6.39	0.83	7.05	0.86	7.13	0.86	3.87	0.92	4.37	0.92	4.25	0.88	5.95	0.87	5.95	0.85	6.04	0.87	2.75	0.94	2.46	0.89	2.56	0.9
13.66	0.44	13.68	0.43	12.91	0.47	11.52	0.61	11.55	0.59	11.4	0.61	6.38	0.83	7.06	0.86	7.14	0.86	3.88	0.92	4.38	0.92	4.24	0.88	5.95	0.88	5.96	0.85	6.05	0.87	2.76	0.94	2.47	0.89	2.57	0.9
13.67	0.44	13.69	0.43	12.92	0.47	11.53	0.61	11.56	0.59	11.41	0.61	6.39	0.84	7.08	0.86	7.15	0.86	3.87	0.92	4.39	0.92	4.25	0.88	5.96	0.88	5.95	0.85	6.06	0.87	2.75	0.94	2.47	0.9	2.56	0.9
13.68	0.44	13.7	0.43	12.93	0.47	11.52	0.61	11.57	0.59	11.42	0.61	6.4	0.84	7.07	0.86	7.14	0.86	3.88	0.92	4.38	0.92	4.24	0.88	5.97	0.88	5.96	0.85	6.05	0.87	2.76	0.94	2.46	0.9	2.57	0.9
13.69	0.44	13.72	0.43	12.95	0.47	11.53	0.61	11.58	0.59	11.43	0.61	6.41	0.84	7.08	0.86	7.15	0.86	3.89	0.92	4.39	0.92	4.25	0.88	5.98	0.88	5.97	0.85	6.06	0.87	2.75	0.94	2.47	0.9	2.58	0.9
13.7	0.44	13.73	0.43	12.96	0.47	11.54	0.61	11.6	0.59	11.44	0.61	6.42	0.84	7.09	0.86	7.16	0.86	3.9	0.92	4.4	0.92	4.26	0.88	5.97	0.88	5.97	0.86	6.07	0.87	2.76	0.94	2.46	0.9	2.57	0.9
13.71	0.44	13.76	0.43	12.98	0.47	11.55	0.61	11.6	0.6	11.45	0.61	6.43	0.84	7.08	0.86	7.17	0.86	3.89	0.92	4.41	0.92	4.27	0.88	5.98	0.88	5.99	0.86	6.06	0.87	2.77	0.94	2.47	0.9	2.58	0.9
13.72	0.44	13.77	0.43	13	0.47	11.54	0.61	11.61	0.6	11.46	0.61	6.44	0.84	7.09	0.86	7.16	0.86	3.9	0.92	4.4	0.92	4.28	0.88	5.99	0.88	6	0.86	6.07	0.87	2.76	0.94	2.48	0.9	2.59	0.9
13.73	0.44	13.78	0.43	13.01	0.47	11.55	0.61	11.63	0.6	11.47	0.61	6.43	0.84	7.1	0.86	7.16	0.87	3.91	0.92	4.41	0.92	4.27	0.88	6	0.88	6.01	0.86	6.08	0.87	2.76	0.95	2.47	0.9	2.59	0.91
13.74	0.44	13.79	0.43	13.02	0.47	11.56	0.61	11.64	0.6	11.48	0.61	6.44	0.84	7.11	0.86	7.17	0.87	3.9	0.92	4.4	0.92	4.28	0.88	5.99	0.88	6.02	0.86	6.09	0.87	2.77	0.95	2.48	0.9	2.58	0.91
13.75	0.44	13.81	0.44	13.03	0.47	11.57	0.61	11.65	0.6	11.49	0.61	6.45	0.84	7.12	0.86	7.18	0.87	3.91	0.92	4.41	0.92	4.27	0.88	6	0.88	6.01	0.86	6.08	0.87	2.76	0.95	2.47	0.9	2.59	0.91
13.77	0.44	13.82	0.44	13.04	0.47	11.58	0.61	11.66	0.6	11.5	0.61	6.46	0.84	7.12	0.87	7.19	0.87	3.92	0.92	4.42	0.93	4.28	0.89	6.01	0.88	6.02	0.86	6.09	0.87	2.77	0.95	2.48	0.9	2.6	0.91
13.78	0.44	13.83	0.44	13.06	0.47	11.59	0.61	11.67	0.6	11.51	0.61	6.45	0.84	7.11	0.87	7.2	0.87	3.91	0.92	4.41	0.93	4.29	0.89	6.01	0.89	6.01	0.86	6.08	0.87	2.78	0.95	2.47	0.9	2.59	0.91
13.79	0.44	13.85	0.44	13.07	0.47	11.58	0.61	11.68	0.6	11.52	0.61	6.46	0.84	7.12	0.87	7.21	0.87	3.91	0.93	4.42	0.93	4.28	0.89	6	0.89	6.02	0.86	6.09	0.87	2.77	0.95	2.48	0.9	2.6	0.91
13.8	0.44	13.86	0.44	13.08	0.47	11.59	0.61	11.69	0.6	11.53	0.61	6.47	0.84	7.13	0.87	7.22	0.87	3.92	0.93	4.43	0.93	4.29	0.89	6.01	0.89	6.01	0.86	6.09	0.88	2.78	0.95	2.49	0.9	2.59	0.91
13.81	0.44	13.88	0.44	13.1	0.47	11.6	0.61	11.7	0.6	11.54	0.61	6.46	0.84	7.14	0.87	7.23	0.87	3.91	0.93	4.44	0.93	4.3	0.89	6.02	0.89	6.02	0.86	6.1	0.88	2.79	0.95	2.48	0.9	2.6	0.91
13.82	0.44	13.9	0.44	13.11	0.47	11.59	0.62	11.71	0.6	11.55	0.61	6.46	0.85	7.13	0.87	7.24	0.87	3.92	0.93	4.45	0.93	4.31	0.89	6.03	0.89	6.03	0.86	6.11	0.88	2.78	0.95	2.49	0.91	2.61	0.91
13.83	0.44	13.91	0.44	13.12	0.47	11.6	0.62	11.72	0.6	11.56	0.61	6.47	0.85	7.14	0.87	7.25	0.87	3.91	0.93	4.44	0.93	4.32	0.89	6.04	0.89	6.04	0.86	6.12	0.88	2.79	0.95	2.5	0.91	2.6	0.91
13.83	0.45	13.92	0.44	13.14	0.47	11.61	0.62	11.73	0.6	11.57	0.61	6.48	0.85	7.15	0.87	7.25	0.88	3.93	0.93	4.45	0.93	4.31	0.89	6.03	0.89	6.04	0.87	6.13	0.88	2.78	0.95	2.49	0.91	2.61	0.91
13.85	0.45	13.93	0.44	13.15	0.47	11.62	0.62	11.74	0.6	11.58	0.61	6.49	0.85	7.16	0.87	7.26	0.88	3.92	0.93	4.46	0.93	4.32	0.89	6.04	0.89	6.05	0.87	6.12	0.88	2.79	0.95	2.5	0.91	2.6	0.91
13.87	0.45	13.94	0.44	13.16	0.47	11.63	0.62	11.75	0.6	11.58	0.62	6.5	0.85	7.17	0.87	7.27	0.88	3.93	0.93	4.46	0.94	4.33	0.89	6.05	0.89	6.06	0.87	6.13	0.88	2.78	0.95	2.49	0.91	2.61	0.91
13.88	0.45	13.96	0.44	13.18	0.47	11.64	0.62	11.76	0.6	11.59	0.62	6.51	0.85	7.18	0.87	7.28	0.88	3.94	0.93	4.47	0.94	4.33	0.9	6.06	0.89	6.07	0.87	6.14	0.88	2.79	0.95	2.5	0.91	2.61	0.92
13.89	0.45	13.98	0.44	13.2	0.47	11.63	0.62	11.77	0.6	11.6	0.62	6.52	0.85	7.17	0.87	7.29	0.88	3.93	0.93	4.48	0.94	4.32	0.9	6.05	0.89	6.08	0.87	6.15	0.88	2.8	0.95	2.51	0.91	2.62	0.92
13.9	0.45	14	0.44	13.21	0.47	11.64	0.62	11.78	0.6	11.61	0.62	6.51	0.85	7.18	0.87	7.3	0.88	3.94	0.93	4.47	0.94	4.33	0.9	6.06	0.89	6.07	0.87	6.16	0.88	2.79	0.95	2.5	0.91	2.61	0.92
13.91	0.45	14.02	0.44	13.22	0.47	11.65	0.62	11.79	0.61	11.62	0.62	6.52	0.85	7.19	0.87	7.29	0.88	3.93	0.93	4.48	0.94	4.34	0.9	6.07	0.89	6.08	0.87	6.16	0.89	2.8	0.96	2.51	0.91	2.62	0.92
13.92	0.45	14.03	0.44	13.23	0.47	11.66	0.62	11.8	0.61	11.63	0.62	6.53	0.85	7.2	0.87	7.3	0.88	3.94	0.93	4.49	0.94	4.35	0.9	6.07	0.9	6.09	0.87	6.17	0.89	2.79	0.96	2.5	0.91	2.61	0.92
13.93	0.45	14.04	0.44	13.24	0.47	11.67	0.62	11.82	0.61	11.64	0.62	6.53	0.86	7.2	0.88	7.31	0.88	3.95	0.93	4.5	0.94	4.34	0.9	6.08	0.9	6.08	0.87	6.18	0.89	2.8	0.96	2.51	0.91	2.62	0.92
13.94	0.45	14.06	0.44	13.25	0.47	11.68	0.62	11.83	0.61	11.65	0.62	6.54	0.86	7.21	0.88	7.3	0.88	3.94	0.93	4.49	0.94	4.35	0.9	6.07	0.9	6.09	0.87	6.19	0.89	2.81	0.96	2.51	0.92	2.63	0.92
13.95	0.45	14.07	0.44	13.27	0.48	11.69	0.62	11.84	0.61	11.67	0.62	6.55	0.86	7.22	0.88	7.31	0.88	3.95	0.93	4.5	0.94	4.36	0.9	6.08	0.9	6.1	0.87	6.18	0.89	2.8	0.96	2.52	0.92	2.62	0.92
13.96	0.45	14.08	0.44	13.29	0.48	11.7	0.62	11.85	0.61	11.68	0.62	6.56	0.86	7.23	0.88	7.32	0.88	3.96	0.93	4.5	0.95	4.35	0.9	6.09	0.9	6.09	0.87	6.19	0.89	2.81	0.96	2.51	0.92	2.63	0.92
13.97	0.45	14.1	0.44	13.3	0.48	11.71	0.62	11.86	0.61	11.69	0.62	6.57	0.86	7.24	0.88	7.32	0.89	3.95	0.93	4.51	0.95	4.36	0.9	6.1	0.9	6.1	0.87	6.18	0.89	2.82	0.96	2.52	0.92	2.62	0.92
13.98	0.45	14.11	0.44	13.32	0.48	11.72	0.62	11.88	0.61	11.7	0.62	6.56	0.86	7.25	0.88	7.33	0.89	3.96	0.93	4.5	0.95	4.37	0.9	6.11	0.9	6.11	0.87	6.19	0.89	2.81	0.96	2.53	0.92	2.63	0.92
13.99	0.45	14.12	0.44	13.34	0.48	11.74	0.62	11.89	0.61	11.71	0.62	6.57	0.86	7.24	0.88	7.32	0.89	3.96	0.94	4.51	0.95	4.36	0.9	6.1	0.9	6.11	0.88	6.2	0.89	2.82	0.96	2.52	0.92	2.62	0.92
14	0.45	14.13	0.44	13.36	0.48	11.75	0.62	11.9	0.61	11.73	0.62	6.58	0.86	7.25	0.88	7.33	0.89	3.97	0.94	4.52	0.95	4.37	0.9	6.12	0.9	6.12	0.88	6.21	0.89	2.81	0.96	2.53	0.92	2.63	0.92
14.02	0.45	14.14	0.44	13.37	0.48	11.75	0.63	11.91	0.61	11.74	0.62	6.59	0.86	7.26	0.88	7.34	0.89	3.98	0.94	4.51	0.95	4.37	0.91	6.11	0.9	6.11	0.88	6.2	0.89	2.82	0.97	2.52	0.92	2.64	0.92
14.03	0.45	14.16	0.44	13.39	0.48	11.76	0.63	11.9	0.61	11.75	0.62	6.6	0.86	7.27	0.88	7.35	0.89	3.97	0.94	4.52	0.95	4.38	0.91	6.12	0.9	6.13	0.88	6.21	0.89	2.83	0.97	2.53	0.92	2.63	0.92
14.04	0.45	14.17	0.44	13.4	0.48	11.77	0.63	11.91	0.61	11.76	0.62	6.61	0.86	7.26	0.88	7.34	0.89	3.98	0.94	4.53	0.95	4.39	0.91	6.11	0.9	6.12	0.88	6.2	0.89	2.82	0.97	2.54	0.92	2.64	0.92
14.06	0.45	14.18	0.44	13.42	0.48	11.79	0.63	11.92	0.61	11.78	0.62	6.6	0.86	7.28	0.88	7.35	0.89	4	0.94	4.54	0.95	4.4	0.91	6.13	0.9	6.13	0.88	6.21	0.89	2.83	0.97	2.53	0.92	2.63	0.92
14.07	0.45	14.19	0.44	13.44	0.48	11.8	0.63	11.93	0.61	11.78	0.63	6.61	0.87	7.27	0.89	7.36	0.89	3.99	0.94	4.53	0.95	4.39	0.91	6.12	0.9	6.12	0.88	6.22	0.89	2.82	0.97	2.54	0.92	2.63	0.93
14.08	0.45	14.21	0.44	13.46	0.48	11.82	0.63	11.94	0.61	11.8	0.63	6.6	0.87	7.28	0.89	7.37	0.89	4	0.94	4.54	0.95	4.38	0.91	6.13	0.9	6.13	0.88	6.23	0.89	2.83	0.97	2.55	0.93	2.64	0.93
14.09	0.45	14.22	0.44	13.48	0.48	11.83	0.63	11.95	0.61	11.82	0.63	6.61	0.87	7.29	0.89	7.38	0.89	4	0.95	4.53	0.95	4.39	0.91	6.14	0.9	6.14	0.88	6.23	0.9	2.82	0.97	2.54	0.93	2.65	0.93
14.1	0.45	14.24	0.44	13.49	0.48	11.84	0.63	11.96	0.61	11.83	0.63	6.62	0.87	7.3	0.89	7.37	0.89	4.01	0.95	4.54	0.95	4.4	0.91	6.13	0.9	6.15	0.88	6.24	0.9	2.83	0.97	2.55	0.93	2.64	0.93
14.11	0.45	14.25	0.44	13.5	0.48	11.85	0.63	11.98	0.61	11.84	0.63	6.63	0.87	7.31	0.89	7.38	0.89	4	0.95	4.54	0.96	4.41	0.91	6.14	0.9	6.16	0.88	6.25	0.9	2.84	0.97	2.54	0.93	2.65	0.93
14.12	0.45	14.26	0.44	13.52	0.48	11.84	0.63	11.99	0.62	11.83	0.63	6.64	0.87	7.32	0.89	7.39	0.89	4.01	0.95	4.55	0.96	4.4	0.91	6.13	0.91	6.17	0.88	6.24	0.9	2.83	0.97	2.55	0.93	2.64	0.93
14.13	0.46	14.27	0.44	13.53	0.48	11.85	0.63	12.01	0.62	11.85	0.63	6.65	0.87	7.31	0.89	7.4	0.89	4.02	0.95	4.54	0.96	4.41	0.91	6.14	0.91	6.18	0.88	6.25	0.9	2.84	0.97	2.54	0.93	2.65	0.93
14.15	0.46	14.29	0.45	13.54	0.48	11.86	0.63	12.03	0.62	11.86	0.63	6.64	0.87	7.32	0.89	7.4	0.9	4.01	0.95	4.55	0.96	4.4	0.91	6.15	0.91	6.18	0.89	6.26	0.9	2.85	0.97	2.55	0.93	2.64	0.93
14.16	0.46	14.31	0.45	13.55	0.48	11.87	0.63	12.04	0.62	11.87	0.63	6.65	0.87	7.33	0.89	7.41	0.9	4.02	0.95	4.56	0.96	4.41	0.91	6.14	0.91	6.19	0.89	6.25	0.9	2.84	0.97	2.56	0.93	2.65	0.93
14.17	0.46	14.32	0.45	13.57	0.48	11.88	0.63	12.05	0.62	11.89	0.63	6.66	0.87	7.35	0.89	7.42	0.9	4.01	0.95	4.57	0.96	4.42	0.92	6.15	0.91	6.18	0.89	6.26	0.9	2.85	0.97	2.55	0.93	2.64	0.93
14.18	0.46	14.34	0.45	13.58	0.48	11.89	0.63	12.06	0.62	11.9	0.63	6.67	0.87	7.35	0.9	7.41	0.9	4.02	0.95	4.56	0.96	4.43	0.92	6.16	0.91	6.19	0.89	6.27	0.9	2.84	0.97	2.56	0.93	2.65	0.93
14.19	0.46	14.36	0.45	13.59	0.48	11.9	0.63	12.07	0.62	11.91	0.63	6.66	0.87	7.36	0.9	7.42	0.9	4.03	0.95	4.57	0.96	4.42	0.92	6.17	0.91	6.2	0.89	6.26	0.9	2.85	0.97	2.56	0.94	2.66	0.93
14.21	0.46	14.37	0.45	13.61	0.48	11.9	0.64	12.08	0.62	11.92	0.63	6.67	0.87	7.37	0.9	7.43	0.9	4.02	0.95	4.58	0.96	4.43	0.92	6.18	0.91	6.19	0.89	6.27	0.9	2.84	0.97	2.57	0.94	2.65	0.93
14.22	0.46	14.39	0.45	13.63	0.48	11.91	0.64	12.09	0.62	11.93	0.63	6.67	0.88	7.36	0.9	7.44	0.9	4.03	0.95	4.59	0.96	4.44	0.92	6.17	0.91	6.2	0.89	6.28	0.9	2.85	0.97	2.56	0.94	2.66	0.93
14.23	0.46	14.41	0.45	13.64	0.48	11.93	0.64	12.1	0.62	11.94	0.63	6.68	0.88	7.38	0.9	7.45	0.9	4.04	0.95	4.59	0.97	4.45	0.92	6.18	0.91	6.21	0.89	6.29	0.91	2.85	0.98	2.57	0.94	2.66	0.94
14.24	0.46	14.42	0.45	13.65	0.48	11.94	0.64	12.11	0.62	11.95	0.63	6.69	0.88	7.37	0.9	7.44	0.9	4.05	0.95	4.6	0.97	4.44	0.92	6.19	0.91	6.22	0.89	6.3	0.91	2.86	0.98	2.56	0.94	2.67	0.94
14.25	0.46	14.44	0.45	13.67	0.48	11.95	0.64	12.13	0.62	11.96	0.63	6.68	0.88	7.38	0.9	7.45	0.9	4.04	0.96	4.61	0.97	4.45	0.92	6.18	0.91	6.23	0.89	6.29	0.91	2.85	0.98	2.57	0.94	2.68	0.94
14.26	0.46	14.46	0.45	13.69	0.48	11.96	0.64	12.14	0.62	11.97	0.63	6.69	0.88	7.37	0.9	7.46	0.9	4.05	0.96	4.62	0.97	4.46	0.92	6.19	0.91	6.24	0.89	6.3	0.91	2.86	0.98	2.58	0.94	2.67	0.94
14.27	0.46	14.48	0.45	13.7	0.48	11.97	0.64	12.15	0.62	11.98	0.63	6.7	0.88	7.38	0.9	7.47	0.9	4.04	0.96	4.61	0.97	4.45	0.92	6.2	0.91	6.24	0.9	6.29	0.91	2.85	0.98	2.57	0.94	2.68	0.94
14.28	0.46	14.49	0.45	13.72	0.48	11.98	0.64	12.16	0.62	11.99	0.64	6.71	0.88	7.39	0.9	7.48	0.9	4.05	0.96	4.62	0.97	4.46	0.92	6.19	0.92	6.25	0.9	6.3	0.91	2.86	0.98	2.58	0.94	2.67	0.94
14.29	0.46	14.5	0.45	13.73	0.48	11.99	0.64	12.17	0.62	12	0.64	6.7	0.88	7.4	0.9	7.47	0.9	4.04	0.96	4.61	0.97	4.46	0.93	6.2	0.92	6.26	0.9	6.31	0.91	2.87	0.98	2.57	0.94	2.68	0.94
14.3	0.46	14.51	0.45	13.75	0.49	12	0.64	12.18	0.63	12.01	0.64	6.69	0.88	7.39	0.9	7.48	0.91	4.05	0.96	4.62	0.97	4.47	0.93	6.22	0.92	6.27	0.9	6.32	0.91	2.86	0.98	2.58	0.94	2.69	0.94
14.31	0.46	14.52	0.45	13.77	0.49	12.02	0.64	12.19	0.63	12.02	0.64	6.7	0.88	7.4	0.9	7.49	0.91	4.06	0.96	4.63	0.97	4.46	0.93	6.21	0.92	6.28	0.9	6.31	0.91	2.87	0.98	2.57	0.94	2.68	0.94
14.32	0.46	14.53	0.45	13.78	0.49	12.01	0.64	12.2	0.63	12.03	0.64	6.71	0.88	7.39	0.9	7.5	0.91	4.05	0.96	4.62	0.97	4.47	0.93	6.22	0.92	6.29	0.9	6.32	0.91	2.86	0.98	2.58	0.94	2.69	0.94
14.33	0.46	14.55	0.45	13.79	0.49	12.02	0.64	12.21	0.63	12.04	0.64	6.72	0.88	7.4	0.9	7.49	0.91	4.06	0.96	4.63	0.97	4.46	0.93	6.23	0.92	6.28	0.9	6.33	0.91	2.87	0.98	2.59	0.94	2.69	0.95
14.34	0.46	14.56	0.45	13.81	0.49	12.03	0.64	12.22	0.63	12.05	0.64	6.71	0.88	7.41	0.9	7.5	0.91	4.07	0.96	4.64	0.97	4.47	0.93	6.22	0.92	6.29	0.9	6.32	0.91	2.86	0.98	2.59	0.95	2.7	0.95
14.36	0.46	14.57	0.45	13.82	0.49	12.04	0.64	12.23	0.63	12.07	0.64	6.72	0.88	7.4	0.9	7.51	0.91	4.08	0.96	4.63	0.97	4.48	0.93	6.23	0.92	6.3	0.9	6.33	0.91	2.87	0.98	2.6	0.95	2.69	0.95
14.38	0.46	14.59	0.45	13.83	0.49	12.05	0.65	12.24	0.63	12.08	0.64	6.73	0.88	7.41	0.9	7.52	0.91	4.07	0.96	4.64	0.97	4.47	0.93	6.24	0.92	6.29	0.9	6.34	0.91	2.86	0.98	2.59	0.95	2.7	0.95
14.39	0.46	14.61	0.45	13.85	0.49	12.06	0.65	12.25	0.63	12.09	0.64	6.74	0.88	7.42	0.9	7.51	0.91	4.08	0.96	4.64	0.98	4.48	0.93	6.23	0.92	6.3	0.9	6.33	0.91	2.87	0.98	2.6	0.95	2.71	0.95
14.4	0.46	14.62	0.45	13.86	0.49	12.07	0.65	12.27	0.63	12.1	0.64	6.73	0.88	7.42	0.91	7.52	0.91	4.08	0.97	4.65	0.98	4.49	0.93	6.24	0.92	6.3	0.91	6.34	0.91	2.86	0.98	2.59	0.95	2.7	0.95
14.41	0.46	14.64	0.45	13.87	0.49	12.08	0.65	12.28	0.63	12.11	0.64	6.74	0.88	7.43	0.91	7.53	0.91	4.09	0.97	4.66	0.98	4.5	0.93	6.25	0.92	6.31	0.91	6.35	0.91	2.87	0.98	2.6	0.95	2.71	0.95
14.42	0.46	14.65	0.45	13.88	0.49	12.09	0.65	12.29	0.63	12.12	0.64	6.74	0.89	7.44	0.91	7.54	0.91	4.08	0.97	4.67	0.98	4.5	0.94	6.26	0.92	6.32	0.91	6.35	0.92	2.88	0.99	2.59	0.95	2.7	0.95
14.44	0.47	14.68	0.45	13.89	0.49	12.1	0.65	12.3	0.63	12.13	0.64	6.75	0.89	7.43	0.91	7.55	0.92	4.09	0.97	4.68	0.98	4.51	0.94	6.26	0.93	6.33	0.91	6.36	0.92	2.89	0.99	2.6	0.95	2.71	0.95
14.45	0.47	14.69	0.45	13.9	0.49	12.11	0.65	12.31	0.63	12.14	0.64	6.76	0.89	7.44	0.91	7.56	0.92	4.1	0.97	4.67	0.98	4.53	0.94	6.27	0.93	6.34	0.91	6.37	0.92	2.88	0.99	2.61	0.95	2.71	0.96
14.46	0.47	14.7	0.45	13.92	0.49	12.12	0.65	12.32	0.63	12.15	0.64	6.77	0.89	7.45	0.91	7.57	0.92	4.11	0.97	4.68	0.98	4.54	0.94	6.28	0.93	6.35	0.91	6.38	0.92	2.89	0.99	2.6	0.95	2.72	0.96
14.48	0.47	14.71	0.45	13.93	0.49	12.13	0.65	12.33	0.63	12.16	0.64	6.78	0.89	7.46	0.91	7.58	0.92	4.12	0.97	4.69	0.98	4.53	0.94	6.29	0.93	6.36	0.91	6.37	0.92	2.9	0.99	2.61	0.95	2.73	0.96
14.49	0.47	14.72	0.45	13.94	0.49	12.12	0.65	12.34	0.63	12.17	0.64	6.79	0.89	7.47	0.91	7.57	0.92	4.13	0.97	4.69	0.99	4.54	0.94	6.3	0.93	6.35	0.91	6.38	0.92	2.89	0.99	2.6	0.95	2.72	0.96
14.5	0.47	14.73	0.45	13.96	0.49	12.13	0.65	12.35	0.63	12.18	0.64	6.78	0.89	7.48	0.91	7.58	0.92	4.12	0.98	4.7	0.99	4.55	0.94	6.29	0.93	6.36	0.91	6.39	0.92	2.9	0.99	2.61	0.95	2.73	0.96
14.51	0.47	14.74	0.45	13.98	0.49	12.14	0.65	12.36	0.63	12.19	0.65	6.79	0.89	7.47	0.91	7.59	0.92	4.13	0.98	4.71	0.99	4.54	0.94	6.3	0.93	6.37	0.91	6.38	0.92	2.9	1	2.61	0.96	2.74	0.96
14.52	0.47	14.75	0.46	14	0.49	12.15	0.65	12.36	0.64	12.2	0.65	6.8	0.89	7.48	0.91	7.6	0.92	4.12	0.98	4.7	0.99	4.55	0.94	6.31	0.93	6.38	0.91	6.39	0.92			2.62	0.96	2.73	0.96
14.53	0.47	14.76	0.46	14.02	0.49	12.16	0.65	12.38	0.64	12.21	0.65	6.79	0.89	7.47	0.91	7.59	0.92	4.13	0.98	4.71	0.99	4.54	0.94	6.32	0.93	6.37	0.92	6.4	0.92			2.63	0.96	2.74	0.96
14.54	0.47	14.77	0.46	14.03	0.49	12.15	0.65	12.39	0.64	12.22	0.65	6.8	0.89	7.48	0.91	7.6	0.92	4.14	0.98	4.72	0.99	4.55	0.94	6.31	0.93	6.38	0.92	6.39	0.92			2.62	0.96	2.73	0.96
14.55	0.47	14.79	0.46	14.05	0.49	12.16	0.65	12.4	0.64	12.23	0.65	6.81	0.89	7.49	0.91	7.61	0.92	4.15	0.98	4.71	0.99	4.55	0.95	6.32	0.93	6.39	0.92	6.4	0.92			2.63	0.96	2.74	0.96
14.56	0.47	14.8	0.46	14.06	0.49	12.17	0.65	12.41	0.64	12.22	0.65	6.82	0.89	7.48	0.91	7.62	0.92	4.16	0.98	4.72	0.99	4.56	0.95	6.33	0.93	6.38	0.92	6.41	0.92			2.62	0.96	2.74	0.97
14.57	0.47	14.81	0.46	14.07	0.49	12.18	0.65	12.42	0.64	12.23	0.65	6.82	0.9	7.49	0.91	7.61	0.92	4.15	0.98	4.73	0.99	4.55	0.95	6.33	0.94	6.39	0.92	6.4	0.92			2.63	0.96	2.75	0.97
14.58	0.47	14.83	0.46	14.09	0.49	12.19	0.65	12.43	0.64	12.24	0.65	6.81	0.9	7.49	0.92	7.62	0.92	4.16	0.98	4.72	0.99	4.56	0.95	6.34	0.94	6.38	0.92	6.41	0.92			2.62	0.96	2.74	0.97
14.59	0.47	14.85	0.46	14.1	0.49	12.19	0.66	12.44	0.64	12.25	0.65	6.82	0.9	7.5	0.92	7.62	0.93	4.15	0.98	4.73	1	4.57	0.95	6.33	0.94	6.4	0.92	6.42	0.92			2.63	0.96	2.75	0.97
14.6	0.47	14.87	0.46	14.12	0.49	12.2	0.66	12.45	0.64	12.26	0.65	6.83	0.9	7.51	0.92	7.63	0.93	4.16	0.98			4.56	0.95	6.34	0.94	6.41	0.92	6.43	0.93			2.64	0.96	2.76	0.97
14.61	0.47	14.88	0.46	14.13	0.49	12.21	0.66	12.46	0.64	12.28	0.65	6.84	0.9	7.52	0.92	7.64	0.93	4.16	0.99			4.57	0.95	6.33	0.94	6.42	0.92	6.42	0.93			2.63	0.96	2.75	0.97
14.62	0.47	14.89	0.46	14.15	0.49	12.22	0.66	12.47	0.64	12.29	0.65	6.83	0.9	7.53	0.92	7.65	0.93	4.17	0.99			4.56	0.95	6.34	0.94	6.43	0.92	6.43	0.93			2.64	0.96	2.76	0.97
14.63	0.47	14.91	0.46	14.16	0.49	12.23	0.66	12.48	0.64	12.31	0.65	6.85	0.9	7.54	0.92	7.64	0.93	4.18	0.99			4.57	0.95	6.35	0.94	6.42	0.92	6.44	0.93			2.63	0.96	2.75	0.97
14.64	0.47	14.93	0.46	14.17	0.49	12.24	0.66	12.49	0.64	12.32	0.65	6.84	0.9	7.55	0.92	7.65	0.93	4.19	0.99			4.58	0.95	6.36	0.94	6.43	0.92	6.45	0.93			2.64	0.96	2.76	0.97
14.65	0.47	14.94	0.46	14.18	0.49	12.23	0.66	12.5	0.64	12.33	0.65	6.85	0.9	7.56	0.92	7.66	0.93	4.18	0.99			4.57	0.95	6.37	0.94	6.43	0.93	6.44	0.93			2.65	0.96	2.76	0.98
14.66	0.47	14.96	0.46	14.2	0.49	12.24	0.66	12.51	0.64	12.34	0.65	6.86	0.9	7.55	0.92	7.67	0.93	4.19	0.99			4.58	0.95	6.38	0.94	6.44	0.93	6.45	0.93			2.64	0.96	2.77	0.98
14.67	0.47	14.98	0.46	14.22	0.49	12.25	0.66	12.52	0.64	12.36	0.65	6.87	0.9	7.56	0.92	7.66	0.93	4.2	0.99			4.59	0.95	6.39	0.94	6.43	0.93	6.46	0.93			2.65	0.96	2.76	0.98
14.68	0.47	14.99	0.46	14.23	0.49	12.26	0.66	12.53	0.64	12.38	0.66	6.88	0.9	7.56	0.93	7.67	0.93	4.19	0.99			4.58	0.95	6.39	0.95	6.44	0.93	6.45	0.93			2.65	0.97	2.77	0.98
14.7	0.47	15	0.46	14.25	0.5	12.27	0.66	12.54	0.64	12.39	0.66	6.87	0.9	7.57	0.93	7.69	0.93	4.2	0.99			4.59	0.95	6.38	0.95	6.45	0.93	6.46	0.93			2.64	0.97	2.78	0.98
14.71	0.48	15.01	0.46	14.27	0.5	12.28	0.66	12.55	0.64	12.4	0.66	6.88	0.9	7.58	0.93	7.7	0.93	4.19	0.99			4.6	0.95	6.39	0.95	6.46	0.93	6.47	0.93			2.65	0.97	2.77	0.98
14.72	0.48	15.02	0.46	14.29	0.5	12.29	0.66	12.56	0.64	12.42	0.66	6.89	0.9	7.59	0.93	7.71	0.94	4.2	0.99			4.6	0.96	6.4	0.95	6.47	0.93	6.48	0.93			2.66	0.97	2.78	0.98
14.74	0.48	15.03	0.46	14.3	0.5	12.3	0.66	12.56	0.65	12.43	0.66	6.89	0.91	7.6	0.93	7.7	0.94	4.2	1			4.61	0.96	6.41	0.95	6.46	0.93	6.48	0.94			2.65	0.97	2.79	0.98
14.75	0.48	15.04	0.46	14.32	0.5	12.32	0.66	12.57	0.65	12.44	0.66	6.9	0.91	7.61	0.93	7.71	0.94					4.6	0.96	6.42	0.95	6.48	0.93	6.49	0.94			2.66	0.97	2.78	0.98
14.77	0.48	15.06	0.46	14.33	0.5	12.33	0.66	12.58	0.65	12.45	0.66	6.91	0.91	7.62	0.93	7.72	0.94					4.61	0.96	6.43	0.95	6.49	0.93	6.5	0.94			2.65	0.97	2.77	0.98
14.78	0.48	15.07	0.46	14.34	0.5	12.34	0.66	12.59	0.65	12.46	0.66	6.92	0.91	7.61	0.93	7.71	0.94					4.62	0.96	6.42	0.95	6.48	0.93	6.49	0.94			2.66	0.97	2.78	0.98
14.79	0.48	15.08	0.46	14.36	0.5	12.33	0.67	12.6	0.65	12.47	0.66	6.93	0.91	7.62	0.93	7.72	0.94					4.63	0.96	6.43	0.95	6.49	0.93	6.5	0.94			2.65	0.97	2.79	0.98
14.8	0.48	15.1	0.46	14.37	0.5	12.34	0.67	12.61	0.65	12.48	0.66	6.92	0.91	7.61	0.93	7.73	0.94					4.62	0.96	6.44	0.95	6.5	0.93	6.51	0.94			2.66	0.97	2.79	0.99
14.82	0.48	15.11	0.46	14.39	0.5	12.35	0.67	12.62	0.65	12.49	0.66	6.93	0.91	7.62	0.93	7.74	0.94					4.63	0.96	6.45	0.95	6.49	0.94	6.5	0.94			2.66	0.98	2.8	0.99
14.83	0.48	15.12	0.46	14.4	0.5	12.36	0.67	12.63	0.65	12.5	0.66	6.94	0.91	7.63	0.93	7.73	0.94					4.64	0.96	6.44	0.95	6.5	0.94	6.51	0.94			2.67	0.98	2.79	0.99
14.85	0.48	15.14	0.46	14.41	0.5	12.37	0.67	12.64	0.65	12.49	0.66	6.95	0.91	7.62	0.93	7.74	0.94					4.63	0.96	6.45	0.95	6.51	0.94	6.52	0.94			2.66	0.98	2.8	0.99
14.86	0.48	15.16	0.46	14.42	0.5	12.38	0.67	12.65	0.65	12.5	0.66	6.94	0.91	7.63	0.93	7.73	0.94					4.64	0.96	6.45	0.96	6.52	0.94	6.51	0.94			2.67	0.98	2.81	0.99
14.87	0.48	15.17	0.46	14.43	0.5	12.39	0.67	12.66	0.65	12.51	0.66	6.95	0.91	7.64	0.93	7.74	0.94					4.64	0.97	6.46	0.96	6.53	0.94	6.52	0.94			2.68	0.98	2.8	0.99
14.88	0.48	15.19	0.46	14.45	0.5	12.4	0.67	12.67	0.65	12.52	0.66	6.96	0.91	7.64	0.94	7.75	0.94					4.65	0.97	6.47	0.96	6.52	0.94	6.53	0.94			2.67	0.98	2.81	0.99
14.89	0.48	15.2	0.46	14.46	0.5	12.41	0.67	12.68	0.65	12.53	0.66	6.95	0.91	7.65	0.94	7.77	0.94					4.64	0.97	6.48	0.96	6.53	0.94	6.52	0.94			2.68	0.98	2.8	0.99
14.9	0.48	15.22	0.46	14.47	0.5	12.42	0.67	12.69	0.65	12.54	0.66	6.96	0.91	7.66	0.94	7.76	0.94					4.65	0.97	6.49	0.96	6.54	0.94	6.53	0.94			2.69	0.98	2.81	0.99
14.91	0.48	15.23	0.47	14.48	0.5	12.43	0.67	12.7	0.65	12.55	0.66	6.96	0.92	7.65	0.94	7.77	0.94					4.66	0.97	6.5	0.96	6.53	0.94	6.52	0.94			2.68	0.98	2.82	0.99
14.92	0.48	15.24	0.47	14.5	0.5	12.44	0.67	12.71	0.65	12.56	0.66	6.97	0.92	7.66	0.94	7.76	0.94					4.65	0.97	6.49	0.96	6.54	0.94	6.53	0.94			2.69	0.98	2.82	1
14.93	0.48	15.27	0.47	14.51	0.5	12.45	0.67	12.72	0.65	12.57	0.66	6.98	0.92	7.67	0.94	7.77	0.94					4.66	0.97	6.5	0.96	6.55	0.94	6.54	0.94			2.68	0.98
14.94	0.48	15.28	0.47	14.52	0.5	12.46	0.67	12.73	0.65	12.58	0.67	6.99	0.92	7.66	0.94	7.78	0.95					4.67	0.97	6.51	0.96	6.54	0.94	6.55	0.94			2.69	0.98
14.95	0.48	15.3	0.47	14.53	0.5	12.47	0.67	12.74	0.65	12.59	0.67	6.98	0.92	7.67	0.94	7.79	0.95					4.66	0.97	6.52	0.96	6.55	0.94	6.54	0.94			2.7	0.98
14.96	0.48	15.31	0.47	14.54	0.5	12.48	0.67	12.74	0.66	12.6	0.67	6.99	0.92	7.68	0.94	7.8	0.95					4.67	0.97	6.52	0.97	6.57	0.94	6.54	0.95			2.69	0.99
14.98	0.48	15.32	0.47	14.55	0.5	12.48	0.68	12.75	0.66	12.62	0.67	7	0.92	7.69	0.94	7.79	0.95					4.68	0.97	6.53	0.97	6.56	0.94	6.55	0.95			2.7	0.99
14.99	0.48	15.34	0.47	14.56	0.5	12.49	0.68	12.76	0.66	12.63	0.67	7.01	0.92	7.68	0.94	7.8	0.95					4.67	0.97	6.54	0.97	6.56	0.95	6.56	0.95			2.71	0.99
14.99	0.49	15.35	0.47	14.57	0.5	12.5	0.68	12.77	0.66	12.64	0.67	7	0.92	7.69	0.94	7.81	0.95					4.68	0.97	6.55	0.97	6.57	0.95	6.57	0.95			2.7	0.99
15	0.49	15.36	0.47	14.58	0.5	12.51	0.68	12.78	0.66	12.66	0.67	7.01	0.92	7.7	0.94	7.82	0.95					4.69	0.97	6.56	0.97	6.58	0.95	6.58	0.95			2.71	0.99
15.01	0.49	15.38	0.47	14.61	0.5	12.52	0.68	12.79	0.66	12.67	0.67	7.02	0.92	7.71	0.94	7.81	0.95					4.69	0.98	6.55	0.97	6.57	0.95	6.57	0.95			2.72	0.99
15.02	0.49	15.39	0.47	14.62	0.5	12.53	0.68	12.8	0.66	12.68	0.67	7.01	0.92	7.71	0.95	7.82	0.95					4.7	0.98	6.56	0.97	6.58	0.95	6.58	0.95			2.71	0.99
15.04	0.49	15.41	0.47	14.63	0.5	12.54	0.68	12.81	0.66	12.7	0.67	7.02	0.92	7.72	0.95	7.81	0.95					4.71	0.98	6.55	0.97	6.59	0.95	6.59	0.95			2.71	1
15.06	0.49	15.43	0.47	14.64	0.5	12.56	0.68	12.82	0.66	12.69	0.67	7.03	0.92	7.73	0.95	7.82	0.95					4.72	0.98	6.56	0.97	6.58	0.95	6.6	0.95
15.07	0.49	15.44	0.47	14.66	0.5	12.57	0.68	12.83	0.66	12.7	0.67	7.02	0.93	7.72	0.95	7.83	0.95					4.71	0.98	6.57	0.97	6.59	0.95	6.59	0.95
15.08	0.49	15.47	0.47	14.67	0.5	12.58	0.68	12.84	0.66	12.71	0.67	7.03	0.93	7.73	0.95	7.85	0.95					4.72	0.98	6.57	0.98	6.6	0.95	6.6	0.95
15.09	0.49	15.48	0.47	14.69	0.5	12.59	0.68	12.85	0.66	12.72	0.67	7.04	0.93	7.74	0.95	7.85	0.96					4.73	0.98	6.58	0.98	6.61	0.95	6.61	0.95
15.1	0.49	15.49	0.47	14.7	0.5	12.6	0.68	12.86	0.66	12.73	0.67	7.03	0.93	7.75	0.95	7.86	0.96					4.72	0.98	6.59	0.98	6.62	0.95	6.6	0.95
15.12	0.49	15.5	0.47	14.72	0.5	12.61	0.68	12.87	0.66	12.74	0.67	7.04	0.93	7.76	0.95	7.87	0.96					4.73	0.98	6.58	0.98	6.61	0.95	6.61	0.95
15.13	0.49	15.51	0.47	14.74	0.51	12.62	0.68	12.89	0.66	12.75	0.67	7.05	0.93	7.75	0.95	7.86	0.96					4.72	0.98	6.59	0.98	6.62	0.95	6.62	0.96
15.14	0.49	15.52	0.47	14.75	0.51	12.63	0.69	12.9	0.66	12.76	0.67	7.06	0.93	7.76	0.95	7.87	0.96					4.73	0.98	6.6	0.98	6.62	0.96	6.61	0.96
15.15	0.49	15.53	0.47	14.76	0.51	12.64	0.69	12.91	0.66	12.77	0.68	7.07	0.93	7.77	0.95	7.88	0.96					4.74	0.98	6.61	0.98	6.63	0.96	6.62	0.96
15.16	0.49	15.54	0.47	14.79	0.51	12.65	0.69	12.92	0.66	12.78	0.68	7.08	0.93	7.78	0.95	7.89	0.96					4.74	0.99	6.62	0.98	6.64	0.96	6.63	0.96
15.17	0.49	15.55	0.47	14.8	0.51	12.66	0.69	12.91	0.66	12.79	0.68	7.07	0.93	7.78	0.96	7.9	0.96					4.75	0.99	6.63	0.98	6.63	0.96	6.64	0.96
15.18	0.49	15.57	0.47	14.81	0.51	12.67	0.69	12.93	0.66	12.8	0.68	7.08	0.93	7.79	0.96	7.89	0.96					4.74	0.99	6.62	0.98	6.64	0.96	6.65	0.96
15.19	0.49	15.58	0.47	14.82	0.51	12.68	0.69	12.94	0.66	12.81	0.68	7.09	0.93	7.8	0.96	7.9	0.96					4.75	0.99	6.63	0.98	6.65	0.96	6.64	0.96
15.2	0.49	15.6	0.47	14.83	0.51	12.69	0.69	12.94	0.67	12.82	0.68	7.1	0.93	7.81	0.96	7.91	0.96					4.74	0.99	6.64	0.98	6.66	0.96	6.65	0.96
15.21	0.49	15.61	0.47	14.84	0.51	12.7	0.69	12.95	0.67	12.83	0.68	7.09	0.93	7.8	0.96	7.92	0.96					4.75	0.99	6.63	0.99	6.67	0.96	6.66	0.96
15.22	0.49	15.62	0.47	14.86	0.51	12.71	0.69	12.96	0.67	12.84	0.68	7.09	0.94	7.81	0.96	7.93	0.96					4.76	0.99	6.64	0.99	6.68	0.96	6.67	0.96
15.23	0.49	15.63	0.47	14.87	0.51	12.72	0.69	12.97	0.67	12.85	0.68	7.1	0.94	7.8	0.96	7.93	0.97					4.77	0.99	6.65	0.99	6.67	0.96	6.66	0.96
15.24	0.49	15.65	0.47	14.88	0.51	12.73	0.69	12.98	0.67	12.86	0.68	7.11	0.94	7.81	0.96	7.94	0.97					4.78	0.99	6.66	0.99	6.68	0.96	6.67	0.96
15.26	0.49	15.67	0.47	14.9	0.51	12.75	0.69	12.97	0.67	12.87	0.68	7.12	0.94	7.83	0.96	7.95	0.97					4.77	0.99	6.65	0.99	6.69	0.96	6.66	0.96
15.27	0.49	15.68	0.47	14.91	0.51	12.76	0.69	12.98	0.67	12.89	0.68	7.11	0.94	7.84	0.96	7.96	0.97					4.78	0.99	6.66	0.99	6.69	0.97	6.67	0.96
15.28	0.5	15.69	0.48	14.92	0.51	12.77	0.69	12.99	0.67	12.9	0.68	7.12	0.94	7.85	0.96	7.95	0.97					4.78	1	6.67	0.99	6.7	0.97	6.67	0.97
15.29	0.5	15.7	0.48	14.94	0.51	12.77	0.7	13	0.67	12.91	0.68	7.13	0.94	7.84	0.96	7.96	0.97							6.66	0.99	6.71	0.97	6.68	0.97
15.3	0.5	15.72	0.48	14.95	0.51	12.78	0.7	13.01	0.67	12.92	0.68	7.12	0.94	7.86	0.96	7.95	0.97							6.67	0.99	6.7	0.97	6.69	0.97
15.31	0.5	15.74	0.48	14.97	0.51	12.79	0.7	13.02	0.67	12.93	0.68	7.13	0.94	7.85	0.97	7.96	0.97							6.68	0.99	6.71	0.97	6.7	0.97
15.32	0.5	15.77	0.48	14.99	0.51	12.8	0.7	13.03	0.67	12.94	0.68	7.14	0.94	7.87	0.97	7.97	0.97							6.69	0.99	6.7	0.97	6.71	0.97
15.33	0.5	15.79	0.48	15.01	0.51	12.81	0.7	13.05	0.67	12.96	0.68	7.15	0.94	7.86	0.97	7.98	0.97							6.68	0.99	6.71	0.97	6.72	0.97
15.35	0.5	15.81	0.48	15.02	0.51	12.82	0.7	13.06	0.67	12.96	0.69	7.14	0.94	7.87	0.97	7.97	0.97							6.69	0.99	6.72	0.97	6.71	0.97
15.36	0.5	15.82	0.48	15.03	0.51	12.81	0.7	13.05	0.67	12.97	0.69	7.15	0.94	7.88	0.97	7.98	0.97							6.7	0.99	6.73	0.97	6.72	0.97
15.38	0.5	15.83	0.48	15.04	0.51	12.82	0.7	13.06	0.67	12.98	0.69	7.16	0.94	7.89	0.97	7.99	0.97							6.69	0.99	6.72	0.97	6.73	0.97
15.39	0.5	15.84	0.48	15.06	0.51	12.83	0.7	13.07	0.67	12.99	0.69	7.16	0.95	7.88	0.97	7.98	0.97							6.7	0.99	6.73	0.97	6.74	0.97
15.41	0.5	15.86	0.48	15.08	0.51	12.85	0.7	13.08	0.67	13	0.69	7.17	0.95	7.89	0.97	7.99	0.97							6.7	1	6.74	0.97	6.73	0.97
15.42	0.5	15.87	0.48	15.09	0.51	12.86	0.7	13.09	0.67	13.01	0.69	7.18	0.95	7.9	0.97	8	0.97									6.75	0.97	6.74	0.97
15.43	0.5	15.89	0.48	15.1	0.51	12.87	0.7	13.1	0.67	13.02	0.69	7.19	0.95	7.91	0.97	7.99	0.97									6.74	0.97	6.73	0.97
15.44	0.5	15.91	0.48	15.12	0.51	12.88	0.7	13.11	0.67	13.03	0.69	7.2	0.95	7.92	0.97	8	0.97									6.75	0.97	6.74	0.97
15.45	0.5	15.93	0.48	15.13	0.51	12.89	0.7	13.11	0.68	13.02	0.69	7.21	0.95	7.91	0.97	8	0.98									6.75	0.98	6.74	0.98
15.46	0.5	15.95	0.48	15.14	0.51	12.9	0.7	13.12	0.68	13.03	0.69	7.2	0.95	7.92	0.97	8.01	0.98									6.76	0.98	6.75	0.98
15.48	0.5	15.96	0.48	15.16	0.51	12.91	0.71	13.14	0.68	13.04	0.69	7.21	0.95	7.93	0.97	8	0.98									6.77	0.98	6.76	0.98
15.49	0.5	15.97	0.48	15.17	0.51	12.92	0.71	13.15	0.68	13.06	0.69	7.23	0.95	7.93	0.98	8.01	0.98									6.78	0.98	6.77	0.98
15.51	0.5	15.98	0.48	15.18	0.51	12.93	0.71	13.16	0.68	13.07	0.69	7.22	0.95	7.94	0.98	8.02	0.98									6.79	0.98	6.78	0.98
15.52	0.5	16	0.48	15.19	0.51	12.94	0.71	13.17	0.68	13.08	0.69	7.23	0.95	7.95	0.98	8.03	0.98									6.8	0.98	6.79	0.98
15.54	0.5	16.01	0.48	15.2	0.51	12.95	0.71	13.18	0.68	13.09	0.69	7.22	0.95	7.96	0.98	8.05	0.98									6.79	0.98	6.78	0.98
15.55	0.5	16.03	0.48	15.21	0.51	12.96	0.71	13.19	0.68	13.1	0.69	7.23	0.95	7.97	0.98	8.04	0.98									6.8	0.98	6.79	0.98
15.56	0.5	16.05	0.48	15.23	0.52	12.97	0.71	13.2	0.68	13.11	0.69	7.24	0.95	7.98	0.98	8.05	0.98									6.79	0.98	6.8	0.98
15.57	0.5	16.06	0.48	15.24	0.52	12.98	0.71	13.22	0.68	13.12	0.69	7.24	0.96	7.99	0.98	8.06	0.98									6.8	0.98	6.79	0.98
15.57	0.51	16.07	0.48	15.26	0.52	12.99	0.71	13.23	0.68	13.13	0.69	7.25	0.96	7.98	0.98	8.07	0.98									6.81	0.98	6.8	0.98
15.58	0.51	16.09	0.48	15.28	0.52	13	0.71	13.24	0.68	13.14	0.69	7.26	0.96	7.99	0.98	8.07	0.99									6.8	0.98	6.8	0.99
15.6	0.51	16.1	0.48	15.29	0.52	13.01	0.71	13.25	0.68	13.15	0.69	7.27	0.96	8	0.98	8.08	0.99									6.81	0.98	6.81	0.99
15.61	0.51	16.11	0.48	15.31	0.52	13.02	0.71	13.27	0.68	13.17	0.7	7.28	0.96	8	0.99	8.09	0.99									6.81	0.99	6.82	0.99
15.62	0.51	16.13	0.48	15.33	0.52	13.03	0.71	13.28	0.68	13.19	0.7	7.29	0.96	8.01	0.99	8.1	0.99									6.82	0.99	6.83	0.99
15.63	0.51	16.15	0.48	15.35	0.52	13.04	0.71	13.29	0.68	13.2	0.7	7.28	0.96	8	0.99	8.09	0.99									6.83	0.99	6.84	0.99
15.64	0.51	16.16	0.48	15.37	0.52	13.05	0.72	13.3	0.68	13.21	0.7	7.29	0.96	8.01	0.99	8.1	0.99									6.84	0.99	6.85	0.99
15.65	0.51	16.17	0.49	15.38	0.52	13.06	0.72	13.31	0.68	13.22	0.7	7.3	0.96	8.02	0.99	8.11	0.99									6.85	0.99	6.86	0.99
15.66	0.51	16.18	0.49	15.39	0.52	13.07	0.72	13.31	0.69	13.23	0.7	7.31	0.97	8.01	0.99	8.12	0.99									6.86	0.99	6.86	1
15.67	0.51	16.2	0.49	15.41	0.52	13.08	0.72	13.32	0.69	13.25	0.7	7.32	0.97	8.02	0.99	8.11	0.99									6.85	0.99
15.69	0.51	16.22	0.49	15.42	0.52	13.09	0.72	13.33	0.69	13.26	0.7	7.31	0.97	8.03	0.99	8.12	0.99									6.86	0.99
15.7	0.51	16.24	0.49	15.43	0.52	13.1	0.72	13.35	0.69	13.27	0.7	7.32	0.97	8.02	0.99	8.13	0.99									6.85	0.99
15.72	0.51	16.25	0.49	15.45	0.52	13.11	0.72	13.36	0.69	13.28	0.7	7.33	0.97	8.03	0.99	8.14	0.99									6.86	0.99
15.73	0.51	16.26	0.49	15.47	0.52	13.12	0.72	13.37	0.69	13.29	0.7	7.34	0.97	8.02	0.99	8.13	0.99									6.87	0.99
15.74	0.51	16.28	0.49	15.48	0.52	13.13	0.72	13.38	0.69	13.3	0.7	7.33	0.97	8.03	0.99	8.14	0.99									6.88	0.99
15.75	0.51	16.3	0.49	15.49	0.52	13.15	0.72	13.4	0.69	13.31	0.7	7.34	0.97	8.04	0.99	8.13	0.99									6.87	0.99
15.76	0.51	16.31	0.49	15.5	0.52	13.14	0.72	13.41	0.69	13.33	0.7	7.35	0.97	8.06	0.99	8.14	0.99									6.88	1
15.77	0.51	16.33	0.49	15.51	0.52	13.15	0.72	13.42	0.69	13.34	0.7	7.34	0.97	8.05	0.99	8.14	1
15.78	0.51	16.34	0.49	15.52	0.52	13.16	0.72	13.43	0.69	13.35	0.7	7.35	0.97	8.06	0.99
15.8	0.51	16.35	0.49	15.53	0.52	13.17	0.72	13.44	0.69	13.36	0.71	7.36	0.97	8.07	0.99
15.81	0.51	16.37	0.49	15.54	0.52	13.18	0.72	13.45	0.69	13.37	0.71	7.37	0.97	8.07	1
15.82	0.51	16.38	0.49	15.56	0.52	13.19	0.72	13.46	0.69	13.38	0.71	7.38	0.97
15.84	0.51	16.39	0.49	15.57	0.52	13.2	0.73	13.47	0.69	13.39	0.71	7.38	0.98
15.85	0.51	16.41	0.49	15.59	0.52	13.21	0.73	13.48	0.69	13.4	0.71	7.39	0.98
15.86	0.51	16.42	0.49	15.61	0.52	13.22	0.73	13.49	0.69	13.41	0.71	7.38	0.98
15.86	0.52	16.43	0.49	15.62	0.52	13.23	0.73	13.5	0.69	13.42	0.71	7.39	0.98
15.87	0.52	16.44	0.49	15.64	0.52	13.25	0.73	13.51	0.69	13.43	0.71	7.4	0.98
15.89	0.52	16.45	0.49	15.65	0.52	13.26	0.73	13.5	0.7	13.44	0.71	7.41	0.98
15.9	0.52	16.48	0.49	15.67	0.52	13.27	0.73	13.52	0.7	13.45	0.71	7.42	0.98
15.91	0.52	16.49	0.49	15.68	0.52	13.28	0.73	13.53	0.7	13.46	0.71	7.41	0.98
15.93	0.52	16.51	0.49	15.69	0.52	13.29	0.73	13.54	0.7	13.47	0.71	7.42	0.98
15.94	0.52	16.53	0.49	15.72	0.52	13.3	0.73	13.55	0.7	13.48	0.71	7.43	0.98
15.95	0.52	16.54	0.49	15.72	0.53	13.31	0.73	13.56	0.7	13.49	0.71	7.42	0.98
15.96	0.52	16.56	0.49	15.73	0.53	13.32	0.73	13.57	0.7	13.5	0.71	7.43	0.98
15.97	0.52	16.58	0.49	15.76	0.53	13.33	0.73	13.59	0.7	13.51	0.71	7.44	0.98
15.99	0.52	16.59	0.49	15.77	0.53	13.34	0.73	13.6	0.7	13.53	0.71	7.45	0.98
16	0.52	16.61	0.49	15.79	0.53	13.35	0.74	13.62	0.7	13.54	0.71	7.44	0.98
16.01	0.52	16.62	0.49	15.81	0.53	13.36	0.74	13.63	0.7	13.55	0.71	7.45	0.98
16.02	0.52	16.63	0.49	15.82	0.53	13.37	0.74	13.64	0.7	13.56	0.72	7.45	0.99
16.04	0.52	16.64	0.49	15.83	0.53	13.38	0.74	13.63	0.7	13.57	0.72	7.46	0.99
16.05	0.52	16.65	0.49	15.84	0.53	13.39	0.74	13.64	0.7	13.58	0.72	7.47	0.99
16.06	0.52	16.66	0.5	15.85	0.53	13.4	0.74	13.65	0.7	13.59	0.72	7.46	0.99
16.07	0.52	16.68	0.5	15.86	0.53	13.41	0.74	13.66	0.7	13.61	0.72	7.47	0.99
16.08	0.52	16.69	0.5	15.88	0.53	13.42	0.74	13.67	0.7	13.62	0.72	7.48	0.99
16.09	0.52	16.7	0.5	15.9	0.53	13.43	0.74	13.68	0.7	13.64	0.72	7.49	0.99
16.11	0.52	16.73	0.5	15.91	0.53	13.44	0.74	13.69	0.7	13.65	0.72	7.5	0.99
16.12	0.52	16.74	0.5	15.92	0.53	13.45	0.74	13.69	0.71	13.66	0.72	7.51	0.99
16.13	0.52	16.77	0.5	15.94	0.53	13.46	0.74	13.71	0.71	13.67	0.72	7.5	0.99
16.14	0.52	16.78	0.5	15.95	0.53	13.47	0.74	13.72	0.71	13.68	0.72	7.51	0.99
16.15	0.52	16.79	0.5	15.97	0.53	13.48	0.74	13.73	0.71	13.67	0.72	7.52	1
16.15	0.53	16.81	0.5	15.98	0.53	13.49	0.75	13.74	0.71	13.68	0.72
16.16	0.53	16.83	0.5	15.99	0.53	13.5	0.75	13.75	0.71	13.69	0.72
16.18	0.53	16.85	0.5	16.01	0.53	13.51	0.75	13.76	0.71	13.7	0.72
16.19	0.53	16.88	0.5	16.02	0.53	13.52	0.75	13.77	0.71	13.71	0.72
16.2	0.53	16.9	0.5	16.03	0.53	13.53	0.75	13.78	0.71	13.72	0.72
16.21	0.53	16.92	0.5	16.05	0.53	13.54	0.75	13.79	0.71	13.73	0.72
16.22	0.53	16.93	0.5	16.06	0.53	13.55	0.75	13.8	0.71	13.74	0.72
16.24	0.53	16.94	0.5	16.07	0.53	13.56	0.75	13.81	0.71	13.75	0.73
16.25	0.53	16.96	0.5	16.08	0.53	13.57	0.75	13.82	0.71	13.76	0.73
16.26	0.53	16.97	0.5	16.09	0.53	13.58	0.75	13.83	0.71	13.77	0.73
16.27	0.53	16.98	0.5	16.11	0.53	13.59	0.75	13.85	0.71	13.78	0.73
16.29	0.53	16.99	0.5	16.13	0.53	13.6	0.75	13.86	0.71	13.79	0.73
16.3	0.53	17.01	0.5	16.14	0.53	13.61	0.75	13.87	0.71	13.8	0.73
16.32	0.53	17.02	0.5	16.15	0.53	13.62	0.75	13.88	0.71	13.81	0.73
16.33	0.53	17.04	0.5	16.16	0.53	13.63	0.75	13.88	0.72	13.82	0.73
16.34	0.53	17.06	0.5	16.17	0.53	13.63	0.76	13.9	0.72	13.83	0.73
16.35	0.53	17.08	0.5	16.19	0.53	13.64	0.76	13.91	0.72	13.84	0.73
16.37	0.53	17.1	0.5	16.2	0.53	13.66	0.76	13.92	0.72	13.85	0.73
16.38	0.53	17.12	0.5	16.22	0.54	13.67	0.76	13.93	0.72	13.86	0.73
16.39	0.53	17.14	0.5	16.23	0.54	13.68	0.76	13.94	0.72	13.88	0.73
16.4	0.53	17.16	0.5	16.25	0.54	13.69	0.76	13.95	0.72	13.89	0.73
16.41	0.53	17.17	0.5	16.26	0.54	13.71	0.76	13.96	0.72	13.9	0.73
16.42	0.53	17.18	0.51	16.27	0.54	13.72	0.76	13.98	0.72	13.91	0.73
16.43	0.53	17.2	0.51	16.3	0.54	13.73	0.76	13.99	0.72	13.92	0.73
16.44	0.53	17.21	0.51	16.31	0.54	13.74	0.76	14	0.72	13.93	0.73
16.45	0.53	17.22	0.51	16.32	0.54	13.75	0.76	14.01	0.72	13.94	0.73
16.46	0.54	17.23	0.51	16.34	0.54	13.76	0.76	14.02	0.72	13.94	0.74
16.47	0.54	17.25	0.51	16.35	0.54	13.77	0.76	14.03	0.72	13.95	0.74
16.49	0.54	17.26	0.51	16.36	0.54	13.78	0.76	14.04	0.72	13.96	0.74
16.5	0.54	17.27	0.51	16.38	0.54	13.77	0.76	14.06	0.72	13.97	0.74
16.51	0.54	17.29	0.51	16.4	0.54	13.78	0.76	14.07	0.72	13.98	0.74
16.52	0.54	17.31	0.51	16.41	0.54	13.79	0.77	14.07	0.73	14	0.74
16.53	0.54	17.32	0.51	16.42	0.54	13.8	0.77	14.08	0.73	14.01	0.74
16.54	0.54	17.33	0.51	16.44	0.54	13.81	0.77	14.09	0.73	14.03	0.74
16.55	0.54	17.34	0.51	16.45	0.54	13.83	0.77	14.1	0.73	14.04	0.74
16.56	0.54	17.36	0.51	16.46	0.54	13.84	0.77	14.11	0.73	14.06	0.74
16.57	0.54	17.38	0.51	16.48	0.54	13.85	0.77	14.12	0.73	14.07	0.74
16.58	0.54	17.39	0.51	16.49	0.54	13.86	0.77	14.13	0.73	14.08	0.74
16.59	0.54	17.41	0.51	16.5	0.54	13.87	0.77	14.14	0.73	14.09	0.74
16.6	0.54	17.42	0.51	16.52	0.54	13.88	0.77	14.15	0.73	14.1	0.74
16.61	0.54	17.43	0.51	16.53	0.54	13.89	0.77	14.16	0.73	14.11	0.74
16.62	0.54	17.45	0.51	16.54	0.54	13.9	0.77	14.17	0.73	14.12	0.74
16.64	0.54	17.46	0.51	16.55	0.54	13.91	0.77	14.18	0.73	14.13	0.74
16.66	0.54	17.47	0.51	16.56	0.54	13.92	0.77	14.19	0.73	14.14	0.74
16.67	0.54	17.49	0.51	16.57	0.54	13.93	0.77	14.2	0.73	14.15	0.75
16.68	0.54	17.51	0.51	16.59	0.54	13.94	0.78	14.21	0.73	14.16	0.75
16.69	0.54	17.52	0.51	16.6	0.54	13.95	0.78	14.22	0.73	14.17	0.75
16.7	0.54	17.54	0.51	16.62	0.54	13.96	0.78	14.23	0.73	14.18	0.75
16.71	0.54	17.55	0.51	16.64	0.54	13.95	0.78	14.24	0.73	14.19	0.75
16.72	0.54	17.56	0.51	16.66	0.54	13.96	0.78	14.25	0.73	14.2	0.75
16.73	0.54	17.58	0.51	16.68	0.54	13.97	0.78	14.26	0.73	14.21	0.75
16.74	0.55	17.6	0.51	16.69	0.54	13.98	0.78	14.27	0.73	14.22	0.75
16.75	0.55	17.61	0.51	16.7	0.54	13.99	0.78	14.27	0.74	14.23	0.75
16.76	0.55	17.62	0.51	16.72	0.54	14	0.78	14.29	0.74	14.24	0.75
16.78	0.55	17.63	0.51	16.73	0.55	14.01	0.78	14.31	0.74	14.25	0.75
16.79	0.55	17.65	0.51	16.75	0.55	14.02	0.78	14.32	0.74	14.24	0.75
16.81	0.55	17.66	0.51	16.77	0.55	14.03	0.78	14.33	0.74	14.26	0.75
16.82	0.55	17.68	0.52	16.78	0.55	14.02	0.78	14.35	0.74	14.27	0.75
16.83	0.55	17.7	0.52	16.79	0.55	14.03	0.78	14.36	0.74	14.28	0.75
16.84	0.55	17.72	0.52	16.81	0.55	14.04	0.78	14.37	0.74	14.29	0.75
16.86	0.55	17.74	0.52	16.83	0.55	14.05	0.78	14.38	0.74	14.3	0.75
16.87	0.55	17.75	0.52	16.85	0.55	14.06	0.78	14.39	0.74	14.32	0.75
16.88	0.55	17.76	0.52	16.87	0.55	14.07	0.78	14.4	0.74	14.33	0.75
16.89	0.55	17.79	0.52	16.88	0.55	14.08	0.79	14.39	0.74	14.34	0.75
16.9	0.55	17.8	0.52	16.89	0.55	14.09	0.79	14.41	0.74	14.36	0.76
16.91	0.55	17.81	0.52	16.91	0.55	14.1	0.79	14.42	0.74	14.37	0.76
16.92	0.55	17.84	0.52	16.92	0.55	14.11	0.79	14.44	0.74	14.38	0.76
16.93	0.55	17.85	0.52	16.93	0.55	14.12	0.79	14.45	0.74	14.39	0.76
16.94	0.55	17.86	0.52	16.94	0.55	14.13	0.79	14.46	0.74	14.4	0.76
16.96	0.55	17.88	0.52	16.95	0.55	14.14	0.79	14.46	0.75	14.41	0.76
16.97	0.55	17.9	0.52	16.96	0.55	14.13	0.79	14.48	0.75	14.42	0.76
16.98	0.55	17.92	0.52	16.98	0.55	14.15	0.79	14.49	0.75	14.44	0.76
16.99	0.55	17.93	0.52	16.99	0.55	14.16	0.79	14.5	0.75	14.45	0.76
17	0.55	17.94	0.52	17.01	0.55	14.17	0.79	14.51	0.75	14.46	0.76
17.01	0.55	17.95	0.52	17.02	0.55	14.16	0.79	14.52	0.75	14.47	0.76
17.02	0.55	17.96	0.52	17.03	0.55	14.17	0.79	14.53	0.75	14.48	0.76
17.03	0.55	17.97	0.52	17.04	0.55	14.18	0.79	14.54	0.75	14.49	0.76
17.04	0.56	17.99	0.52	17.06	0.55	14.19	0.79	14.55	0.75	14.5	0.76
17.05	0.56	18.01	0.52	17.07	0.55	14.2	0.79	14.56	0.75	14.51	0.76
17.06	0.56	18.03	0.52	17.08	0.55	14.22	0.79	14.57	0.75	14.52	0.76
17.07	0.56	18.04	0.52	17.1	0.55	14.22	0.8	14.58	0.75	14.53	0.76
17.08	0.56	18.06	0.52	17.11	0.55	14.24	0.8	14.59	0.75	14.54	0.76
17.09	0.56	18.08	0.52	17.12	0.55	14.25	0.8	14.61	0.75	14.55	0.76
17.1	0.56	18.09	0.52	17.14	0.55	14.26	0.8	14.62	0.75	14.55	0.77
17.11	0.56	18.1	0.52	17.16	0.55	14.27	0.8	14.63	0.75	14.56	0.77
17.12	0.56	18.11	0.52	17.17	0.55	14.28	0.8	14.64	0.75	14.57	0.77
17.13	0.56	18.13	0.52	17.18	0.55	14.29	0.8	14.65	0.75	14.58	0.77
17.14	0.56	18.14	0.52	17.19	0.55	14.3	0.8	14.66	0.75	14.59	0.77
17.15	0.56	18.16	0.53	17.2	0.55	14.31	0.8	14.66	0.76	14.6	0.77
17.17	0.56	18.18	0.53	17.22	0.55	14.32	0.8	14.67	0.76	14.61	0.77
17.18	0.56	18.19	0.53	17.23	0.56	14.33	0.8	14.68	0.76	14.62	0.77
17.19	0.56	18.2	0.53	17.24	0.56	14.34	0.8	14.7	0.76	14.63	0.77
17.2	0.56	18.22	0.53	17.26	0.56	14.36	0.8	14.71	0.76	14.65	0.77
17.22	0.56	18.24	0.53	17.27	0.56	14.37	0.8	14.72	0.76	14.67	0.77
17.23	0.56	18.26	0.53	17.29	0.56	14.39	0.81	14.73	0.76	14.68	0.77
17.24	0.56	18.28	0.53	17.31	0.56	14.4	0.81	14.74	0.76	14.69	0.77
17.25	0.56	18.29	0.53	17.32	0.56	14.41	0.81	14.75	0.76	14.7	0.77
17.26	0.56	18.31	0.53	17.33	0.56	14.43	0.81	14.76	0.76	14.71	0.77
17.27	0.56	18.32	0.53	17.34	0.56	14.42	0.81	14.77	0.76	14.72	0.77
17.29	0.56	18.34	0.53	17.36	0.56	14.43	0.81	14.78	0.76	14.73	0.77
17.3	0.56	18.36	0.53	17.38	0.56	14.44	0.81	14.79	0.76	14.74	0.77
17.31	0.56	18.37	0.53	17.4	0.56	14.45	0.81	14.78	0.76	14.74	0.78
17.31	0.57	18.39	0.53	17.41	0.56	14.46	0.81	14.79	0.76	14.75	0.78
17.33	0.57	18.4	0.53	17.42	0.56	14.47	0.81	14.8	0.76	14.77	0.78
17.35	0.57	18.41	0.53	17.44	0.56	14.48	0.81	14.81	0.76	14.78	0.78
17.36	0.57	18.43	0.53	17.45	0.56	14.49	0.81	14.82	0.76	14.79	0.78
17.38	0.57	18.44	0.53	17.46	0.56	14.5	0.81	14.83	0.76	14.8	0.78
17.39	0.57	18.46	0.53	17.48	0.56	14.51	0.81	14.84	0.76	14.81	0.78
17.41	0.57	18.48	0.53	17.49	0.56	14.52	0.81	14.85	0.76	14.82	0.78
17.42	0.57	18.49	0.53	17.5	0.56	14.53	0.82	14.85	0.77	14.83	0.78
17.43	0.57	18.51	0.53	17.51	0.56	14.54	0.82	14.87	0.77	14.84	0.78
17.45	0.57	18.52	0.53	17.52	0.56	14.55	0.82	14.88	0.77	14.85	0.78
17.46	0.57	18.53	0.53	17.53	0.56	14.56	0.82	14.89	0.77	14.86	0.78
17.47	0.57	18.55	0.53	17.55	0.56	14.57	0.82	14.9	0.77	14.87	0.78
17.48	0.57	18.57	0.53	17.56	0.56	14.58	0.82	14.91	0.77	14.88	0.78
17.49	0.57	18.59	0.53	17.57	0.56	14.59	0.82	14.92	0.77	14.89	0.78
17.5	0.57	18.6	0.53	17.59	0.56	14.6	0.82	14.94	0.77	14.9	0.78
17.51	0.57	18.61	0.53	17.61	0.56	14.61	0.82	14.95	0.77	14.91	0.78
17.53	0.57	18.62	0.53	17.63	0.56	14.62	0.82	14.96	0.77	14.93	0.78
17.54	0.57	18.63	0.53	17.65	0.56	14.63	0.82	14.97	0.77	14.94	0.78
17.55	0.57	18.64	0.53	17.66	0.56	14.64	0.82	14.98	0.77	14.94	0.79
17.56	0.57	18.66	0.54	17.68	0.56	14.65	0.82	14.99	0.77	14.96	0.79
17.58	0.57	18.67	0.54	17.69	0.56	14.66	0.82	15	0.77	14.97	0.79
17.59	0.57	18.68	0.54	17.7	0.56	14.65	0.82	15.01	0.77	14.98	0.79
17.6	0.57	18.7	0.54	17.71	0.56	14.66	0.82	15.03	0.77	14.99	0.79
17.61	0.58	18.72	0.54	17.73	0.57	14.67	0.82	15.04	0.77	15	0.79
17.62	0.58	18.75	0.54	17.74	0.57	14.67	0.83	15.04	0.78	15.01	0.79
17.63	0.58	18.77	0.54	17.76	0.57	14.68	0.83	15.05	0.78	15.02	0.79
17.64	0.58	18.79	0.54	17.78	0.57	14.69	0.83	15.06	0.78	15.03	0.79
17.65	0.58	18.81	0.54	17.79	0.57	14.7	0.83	15.07	0.78	15.04	0.79
17.67	0.58	18.82	0.54	17.8	0.57	14.71	0.83	15.08	0.78	15.05	0.79
17.69	0.58	18.84	0.54	17.82	0.57	14.73	0.83	15.09	0.78	15.06	0.79
17.7	0.58	18.85	0.54	17.83	0.57	14.75	0.83	15.1	0.78	15.07	0.79
17.71	0.58	18.86	0.54	17.84	0.57	14.76	0.83	15.11	0.78	15.08	0.79
17.7	0.58	18.88	0.54	17.85	0.57	14.77	0.83	15.12	0.78	15.09	0.79
17.72	0.58	18.9	0.54	17.86	0.57	14.78	0.83	15.13	0.78	15.11	0.79
17.74	0.58	18.91	0.54	17.87	0.57	14.79	0.83	15.14	0.78	15.12	0.79
17.75	0.58	18.92	0.54	17.9	0.57	14.8	0.83	15.15	0.78	15.13	0.79
17.76	0.58	18.94	0.54	17.91	0.57	14.81	0.83	15.16	0.78	15.14	0.79
17.78	0.58	18.96	0.54	17.92	0.57	14.81	0.84	15.17	0.78	15.14	0.8
17.79	0.58	18.97	0.54	17.93	0.57	14.83	0.84	15.18	0.78	15.15	0.8
17.8	0.58	18.99	0.54	17.94	0.57	14.84	0.84	15.19	0.78	15.16	0.8
17.82	0.58	19.01	0.54	17.95	0.57	14.85	0.84	15.21	0.78	15.18	0.8
17.83	0.58	19.02	0.54	17.97	0.57	14.86	0.84	15.22	0.78	15.19	0.8
17.84	0.58	19.04	0.54	17.99	0.57	14.87	0.84	15.22	0.79	15.21	0.8
17.85	0.58	19.05	0.54	18.01	0.57	14.88	0.84	15.23	0.79	15.22	0.8
17.86	0.58	19.06	0.54	18.02	0.57	14.87	0.84	15.24	0.79	15.23	0.8
17.87	0.58	19.08	0.54	18.03	0.57	14.88	0.84	15.25	0.79	15.24	0.8
17.88	0.58	19.09	0.54	18.04	0.57	14.89	0.84	15.26	0.79	15.25	0.8
17.89	0.58	19.1	0.54	18.06	0.57	14.9	0.84	15.28	0.79	15.26	0.8
17.89	0.59	19.12	0.54	18.07	0.57	14.91	0.84	15.29	0.79	15.27	0.8
17.9	0.59	19.14	0.55	18.09	0.57	14.9	0.84	15.31	0.79	15.28	0.8
17.91	0.59	19.15	0.55	18.1	0.57	14.92	0.84	15.33	0.79	15.29	0.8
17.92	0.59	19.16	0.55	18.11	0.57	14.93	0.84	15.34	0.79	15.3	0.8
17.94	0.59	19.17	0.55	18.13	0.57	14.94	0.84	15.35	0.79	15.31	0.8
17.95	0.59	19.19	0.55	18.14	0.57	14.95	0.84	15.36	0.79	15.32	0.8
17.96	0.59	19.2	0.55	18.16	0.57	14.96	0.85	15.37	0.79	15.33	0.8
17.98	0.59	19.21	0.55	18.17	0.57	14.97	0.85	15.38	0.79	15.33	0.81
17.99	0.59	19.23	0.55	18.19	0.57	14.99	0.85	15.39	0.79	15.34	0.81
18	0.59	19.24	0.55	18.21	0.57	15.01	0.85	15.39	0.8	15.35	0.81
18.01	0.59	19.25	0.55	18.23	0.57	15.02	0.85	15.4	0.8	15.37	0.81
18.03	0.59	19.26	0.55	18.23	0.58	15.03	0.85	15.41	0.8	15.38	0.81
18.04	0.59	19.28	0.55	18.24	0.58	15.04	0.85	15.4	0.8	15.39	0.81
18.05	0.59	19.29	0.55	18.26	0.58	15.05	0.85	15.42	0.8	15.4	0.81
18.06	0.59	19.3	0.55	18.27	0.58	15.06	0.85	15.43	0.8	15.41	0.81
18.07	0.59	19.31	0.55	18.29	0.58	15.07	0.85	15.45	0.8	15.43	0.81
18.08	0.59	19.32	0.55	18.3	0.58	15.08	0.85	15.46	0.8	15.44	0.81
18.09	0.59	19.34	0.55	18.32	0.58	15.09	0.85	15.47	0.8	15.45	0.81
18.11	0.59	19.35	0.55	18.33	0.58	15.09	0.86	15.48	0.8	15.46	0.81
18.12	0.59	19.36	0.55	18.35	0.58	15.1	0.86	15.49	0.8	15.47	0.81
18.14	0.59	19.38	0.55	18.37	0.58	15.11	0.86	15.5	0.8	15.48	0.81
18.16	0.59	19.4	0.55	18.38	0.58	15.12	0.86	15.51	0.8	15.49	0.81
18.17	0.59	19.41	0.55	18.4	0.58	15.13	0.86	15.52	0.8	15.5	0.81
18.18	0.6	19.43	0.55	18.41	0.58	15.14	0.86	15.53	0.8	15.51	0.81
18.19	0.6	19.44	0.55	18.42	0.58	15.13	0.86	15.55	0.8	15.52	0.81
18.2	0.6	19.45	0.55	18.44	0.58	15.14	0.86	15.54	0.8	15.53	0.82
18.21	0.6	19.46	0.55	18.45	0.58	15.15	0.86	15.55	0.8	15.54	0.82
18.23	0.6	19.47	0.55	18.46	0.58	15.16	0.86	15.56	0.8	15.55	0.82
18.24	0.6	19.48	0.55	18.48	0.58	15.17	0.86	15.55	0.8	15.56	0.82
18.26	0.6	19.5	0.55	18.49	0.58	15.18	0.86	15.57	0.8	15.57	0.82
18.27	0.6	19.51	0.55	18.5	0.58	15.19	0.86	15.57	0.81	15.58	0.82
18.28	0.6	19.52	0.55	18.51	0.58	15.2	0.86	15.58	0.81	15.59	0.82
18.3	0.6	19.54	0.55	18.52	0.58	15.21	0.86	15.59	0.81	15.6	0.82
18.31	0.6	19.55	0.55	18.54	0.58	15.22	0.86	15.6	0.81	15.61	0.82
18.32	0.6	19.57	0.55	18.56	0.58	15.23	0.86	15.62	0.81	15.62	0.82
18.33	0.6	19.58	0.55	18.57	0.58	15.23	0.87	15.63	0.81	15.63	0.82
18.34	0.6	19.59	0.55	18.59	0.58	15.25	0.87	15.65	0.81	15.64	0.82
18.35	0.6	19.61	0.56	18.6	0.58	15.27	0.87	15.66	0.81	15.65	0.82
18.36	0.6	19.62	0.56	18.61	0.58	15.28	0.87	15.67	0.81	15.66	0.82
18.37	0.6	19.64	0.56	18.62	0.58	15.29	0.87	15.68	0.81	15.65	0.82
18.38	0.6	19.65	0.56	18.64	0.58	15.3	0.87	15.69	0.81	15.66	0.82
18.39	0.6	19.66	0.56	18.65	0.58	15.31	0.87	15.7	0.81	15.67	0.82
18.4	0.6	19.68	0.56	18.67	0.58	15.3	0.87	15.72	0.81	15.69	0.82
18.41	0.6	19.69	0.56	18.68	0.58	15.31	0.87	15.73	0.81	15.7	0.82
18.43	0.6	19.71	0.56	18.69	0.58	15.3	0.87	15.74	0.82	15.72	0.82
18.44	0.6	19.72	0.56	18.7	0.58	15.31	0.87	15.76	0.82	15.72	0.83
18.45	0.6	19.74	0.56	18.72	0.58	15.32	0.87	15.77	0.82	15.74	0.83
18.46	0.6	19.76	0.56	18.72	0.59	15.33	0.87	15.79	0.82	15.75	0.83
18.47	0.6	19.78	0.56	18.74	0.59	15.34	0.87	15.8	0.82	15.76	0.83
18.48	0.61	19.79	0.56	18.76	0.59	15.35	0.87	15.81	0.82	15.77	0.83
18.49	0.61	19.82	0.56	18.77	0.59	15.36	0.87	15.82	0.82	15.78	0.83
18.51	0.61	19.83	0.56	18.78	0.59	15.37	0.88	15.83	0.82	15.77	0.83
18.52	0.61	19.84	0.56	18.8	0.59	15.38	0.88	15.84	0.82	15.79	0.83
18.54	0.61	19.86	0.56	18.81	0.59	15.39	0.88	15.85	0.82	15.8	0.83
18.56	0.61	19.87	0.56	18.82	0.59	15.38	0.88	15.84	0.82	15.81	0.83
18.57	0.61	19.88	0.56	18.85	0.59	15.39	0.88	15.85	0.82	15.82	0.83
18.58	0.61	19.9	0.56	18.86	0.59	15.4	0.88	15.86	0.82	15.83	0.83
18.6	0.61	19.92	0.56	18.88	0.59	15.41	0.88	15.87	0.82	15.82	0.83
18.61	0.61	19.93	0.56	18.9	0.59	15.43	0.88	15.88	0.82	15.83	0.83
18.62	0.61	19.95	0.56	18.91	0.59	15.44	0.88	15.89	0.82	15.84	0.83
18.63	0.61	19.96	0.56	18.92	0.59	15.45	0.88	15.88	0.82	15.85	0.83
18.65	0.61	19.97	0.56	18.94	0.59	15.46	0.88	15.9	0.82	15.86	0.83
18.66	0.61	19.98	0.56	18.96	0.59	15.47	0.88	15.91	0.82	15.87	0.83
18.67	0.61	19.99	0.56	18.97	0.59	15.48	0.88	15.92	0.83	15.88	0.83
18.68	0.61	20	0.56	18.98	0.59	15.49	0.88	15.93	0.83	15.9	0.83
18.69	0.61	20.02	0.56	18.99	0.59	15.5	0.89	15.94	0.83	15.91	0.83
18.7	0.61	20.03	0.56	19.01	0.59	15.51	0.89	15.95	0.83	15.92	0.83
18.72	0.61	20.04	0.56	19.02	0.59	15.52	0.89	15.96	0.83	15.93	0.84
18.73	0.61	20.06	0.56	19.03	0.59	15.53	0.89	15.97	0.83	15.95	0.84
18.74	0.61	20.07	0.56	19.04	0.59	15.54	0.89	15.98	0.83	15.96	0.84
18.75	0.61	20.08	0.56	19.06	0.59	15.55	0.89	16	0.83	15.97	0.84
18.76	0.61	20.1	0.56	19.07	0.59	15.56	0.89	16.01	0.83	15.99	0.84
18.77	0.61	20.12	0.57	19.09	0.59	15.57	0.89	16.03	0.83	16	0.84
18.78	0.62	20.14	0.57	19.1	0.59	15.58	0.89	16.04	0.83	16.01	0.84
18.79	0.62	20.17	0.57	19.11	0.59	15.59	0.89	16.06	0.83	16.02	0.84
18.8	0.62	20.18	0.57	19.13	0.59	15.58	0.89	16.07	0.83	16.03	0.84
18.81	0.62	20.19	0.57	19.15	0.59	15.6	0.89	16.08	0.83	16.04	0.84
18.82	0.62	20.21	0.57	19.16	0.59	15.61	0.89	16.07	0.83	16.05	0.84
18.83	0.62	20.22	0.57	19.18	0.59	15.62	0.89	16.08	0.83	16.04	0.84
18.84	0.62	20.23	0.57	19.19	0.59	15.63	0.89	16.09	0.84	16.05	0.84
18.85	0.62	20.25	0.57	19.2	0.59	15.63	0.9	16.1	0.84	16.06	0.84
18.86	0.62	20.26	0.57	19.22	0.59	15.64	0.9	16.11	0.84	16.07	0.84
18.87	0.62	20.27	0.57	19.23	0.59	15.65	0.9	16.12	0.84	16.08	0.84
18.88	0.62	20.29	0.57	19.25	0.6	15.66	0.9	16.13	0.84	16.09	0.84
18.89	0.62	20.31	0.57	19.27	0.6	15.67	0.9	16.14	0.84	16.11	0.84
18.9	0.62	20.33	0.57	19.28	0.6	15.68	0.9	16.15	0.84	16.12	0.85
18.91	0.62	20.35	0.57	19.3	0.6	15.69	0.9	16.16	0.84	16.13	0.85
18.92	0.62	20.36	0.57	19.31	0.6	15.68	0.9	16.17	0.84	16.14	0.85
18.94	0.62	20.37	0.57	19.33	0.6	15.69	0.9	16.18	0.84	16.15	0.85
18.95	0.62	20.4	0.57	19.34	0.6	15.7	0.9	16.19	0.84	16.16	0.85
18.96	0.62	20.41	0.57	19.36	0.6	15.71	0.9	16.2	0.84	16.17	0.85
18.98	0.62	20.43	0.57	19.37	0.6	15.72	0.9	16.21	0.84	16.19	0.85
19	0.62	20.44	0.57	19.39	0.6	15.73	0.9	16.22	0.84	16.2	0.85
19.01	0.62	20.46	0.57	19.4	0.6	15.75	0.9	16.23	0.84	16.21	0.85
19.02	0.62	20.47	0.57	19.42	0.6	15.76	0.9	16.24	0.84	16.22	0.85
19.04	0.62	20.48	0.57	19.43	0.6	15.77	0.9	16.25	0.84	16.23	0.85
19.05	0.62	20.5	0.57	19.45	0.6	15.76	0.9	16.26	0.85	16.24	0.85
19.06	0.62	20.51	0.57	19.46	0.6	15.77	0.91	16.27	0.85	16.25	0.85
19.06	0.63	20.52	0.57	19.47	0.6	15.78	0.91	16.29	0.85	16.27	0.85
19.07	0.63	20.54	0.57	19.49	0.6	15.79	0.91	16.3	0.85	16.28	0.85
19.08	0.63	20.56	0.57	19.5	0.6	15.8	0.91	16.31	0.85	16.29	0.85
19.1	0.63	20.58	0.57	19.51	0.6	15.81	0.91	16.32	0.85	16.3	0.85
19.11	0.63	20.6	0.57	19.53	0.6	15.8	0.91	16.33	0.85	16.3	0.86
19.13	0.63	20.62	0.57	19.54	0.6	15.81	0.91	16.34	0.85	16.31	0.86
19.14	0.63	20.64	0.58	19.55	0.6	15.82	0.91	16.35	0.85	16.32	0.86
19.15	0.63	20.65	0.58	19.56	0.6	15.83	0.91	16.36	0.85	16.33	0.86
19.16	0.63	20.66	0.58	19.58	0.6	15.84	0.91	16.37	0.85	16.34	0.86
19.17	0.63	20.68	0.58	19.59	0.6	15.85	0.91	16.38	0.85	16.35	0.86
19.18	0.63	20.7	0.58	19.61	0.6	15.86	0.91	16.39	0.85	16.37	0.86
19.19	0.63	20.73	0.58	19.63	0.6	15.87	0.91	16.4	0.85	16.38	0.86
19.2	0.63	20.75	0.58	19.64	0.6	15.88	0.91	16.41	0.85	16.39	0.86
19.21	0.63	20.77	0.58	19.65	0.6	15.89	0.91	16.42	0.85	16.4	0.86
19.22	0.63	20.8	0.58	19.67	0.6	15.9	0.91	16.43	0.85	16.41	0.86
19.24	0.63	20.82	0.58	19.68	0.6	15.91	0.92	16.44	0.86	16.42	0.86
19.25	0.63	20.84	0.58	19.69	0.6	15.92	0.92	16.45	0.86	16.44	0.86
19.26	0.63	20.85	0.58	19.71	0.6	15.93	0.92	16.47	0.86	16.45	0.86
19.27	0.63	20.86	0.58	19.72	0.6	15.92	0.92	16.48	0.86	16.46	0.86
19.28	0.63	20.88	0.58	19.73	0.6	15.93	0.92	16.49	0.86	16.47	0.86
19.3	0.63	20.89	0.58	19.75	0.6	15.94	0.92	16.5	0.86	16.48	0.86
19.31	0.63	20.9	0.58	19.77	0.61	15.95	0.92	16.51	0.86	16.49	0.87
19.32	0.63	20.92	0.58	19.78	0.61	15.96	0.92	16.52	0.86	16.5	0.87
19.33	0.63	20.94	0.58	19.8	0.61	15.97	0.92	16.53	0.86	16.52	0.87
19.34	0.64	20.95	0.58	19.81	0.61	15.98	0.92	16.54	0.86	16.53	0.87
19.35	0.64	20.97	0.58	19.82	0.61	15.99	0.92	16.55	0.86	16.54	0.87
19.36	0.64	20.99	0.58	19.84	0.61	16.01	0.92	16.56	0.86	16.55	0.87
19.37	0.64	21	0.58	19.85	0.61	16.02	0.92	16.57	0.86	16.56	0.87
19.39	0.64	21.02	0.58	19.86	0.61	16.03	0.93	16.59	0.86	16.58	0.87
19.4	0.64	21.04	0.58	19.88	0.61	16.04	0.93	16.6	0.87	16.59	0.87
19.41	0.64	21.05	0.58	19.89	0.61	16.05	0.93	16.61	0.87	16.58	0.87
19.42	0.64	21.06	0.58	19.9	0.61	16.06	0.93	16.63	0.87	16.59	0.87
19.44	0.64	21.09	0.58	19.92	0.61	16.07	0.93	16.62	0.87	16.6	0.87
19.45	0.64	21.11	0.58	19.93	0.61	16.08	0.93	16.63	0.87	16.61	0.87
19.47	0.64	21.13	0.58	19.94	0.61	16.07	0.93	16.64	0.87	16.62	0.87
19.49	0.64	21.14	0.58	19.96	0.61	16.08	0.93	16.65	0.87	16.63	0.87
19.5	0.64	21.15	0.58	19.98	0.61	16.09	0.93	16.66	0.87	16.64	0.87
19.51	0.64	21.17	0.59	19.99	0.61	16.1	0.93	16.67	0.87	16.65	0.87
19.52	0.64	21.18	0.59	20.01	0.61	16.11	0.93	16.68	0.87	16.66	0.87
19.53	0.64	21.19	0.59	20.02	0.61	16.1	0.93	16.69	0.87	16.67	0.87
19.54	0.64	21.21	0.59	20.03	0.61	16.11	0.93	16.7	0.87	16.69	0.87
19.55	0.64	21.23	0.59	20.05	0.61	16.12	0.93	16.71	0.87	16.69	0.88
19.56	0.64	21.24	0.59	20.07	0.61	16.14	0.93	16.72	0.87	16.7	0.88
19.57	0.64	21.26	0.59	20.08	0.61	16.15	0.93	16.73	0.87	16.71	0.88
19.58	0.64	21.28	0.59	20.1	0.61	16.15	0.94	16.74	0.87	16.72	0.88
19.59	0.64	21.29	0.59	20.12	0.61	16.16	0.94	16.75	0.87	16.73	0.88
19.6	0.64	21.31	0.59	20.14	0.61	16.17	0.94	16.76	0.88	16.74	0.88
19.62	0.64	21.32	0.59	20.16	0.61	16.18	0.94	16.77	0.88	16.75	0.88
19.62	0.65	21.33	0.59	20.17	0.61	16.19	0.94	16.78	0.88	16.76	0.88
19.63	0.65	21.34	0.59	20.18	0.61	16.2	0.94	16.79	0.88	16.77	0.88
19.64	0.65	21.35	0.59	20.2	0.61	16.21	0.94	16.8	0.88	16.78	0.88
19.65	0.65	21.37	0.59	20.21	0.61	16.22	0.94	16.81	0.88	16.8	0.88
19.66	0.65	21.38	0.59	20.22	0.61	16.24	0.94	16.82	0.88	16.81	0.88
19.68	0.65	21.39	0.59	20.24	0.61	16.23	0.94	16.83	0.88	16.8	0.88
19.69	0.65	21.4	0.59	20.26	0.61	16.24	0.94	16.84	0.88	16.81	0.88
19.7	0.65	21.42	0.59	20.27	0.61	16.25	0.94	16.85	0.88	16.83	0.88
19.71	0.65	21.43	0.59	20.28	0.61	16.26	0.94	16.86	0.88	16.84	0.88
19.72	0.65	21.44	0.59	20.29	0.62	16.27	0.94	16.87	0.88	16.85	0.88
19.73	0.65	21.46	0.59	20.31	0.62	16.28	0.94	16.86	0.88	16.86	0.88
19.75	0.65	21.48	0.59	20.32	0.62	16.29	0.94	16.88	0.88	16.87	0.88
19.77	0.65	21.49	0.59	20.34	0.62	16.29	0.95	16.89	0.88	16.88	0.89
19.78	0.65	21.51	0.59	20.36	0.62	16.3	0.95	16.9	0.88	16.89	0.89
19.8	0.65	21.52	0.59	20.38	0.62	16.32	0.95	16.91	0.88	16.9	0.89
19.81	0.65	21.53	0.59	20.39	0.62	16.33	0.95	16.92	0.88	16.91	0.89
19.82	0.65	21.56	0.59	20.41	0.62	16.34	0.95	16.93	0.88	16.93	0.89
19.83	0.65	21.57	0.59	20.42	0.62	16.35	0.95	16.92	0.88	16.94	0.89
19.84	0.65	21.58	0.59	20.43	0.62	16.36	0.95	16.93	0.88	16.95	0.89
19.85	0.65	21.6	0.59	20.46	0.62	16.37	0.95	16.93	0.89	16.96	0.89
19.86	0.65	21.61	0.59	20.47	0.62	16.38	0.95	16.94	0.89	16.98	0.89
19.88	0.65	21.62	0.59	20.49	0.62	16.39	0.95	16.95	0.89	16.99	0.89
19.89	0.65	21.64	0.59	20.51	0.62	16.4	0.95	16.96	0.89	17	0.89
19.9	0.65	21.65	0.59	20.52	0.62	16.41	0.95	16.97	0.89	17.01	0.89
19.91	0.66	21.66	0.59	20.54	0.62	16.42	0.96	16.98	0.89	17.02	0.89
19.93	0.66	21.67	0.59	20.56	0.62	16.43	0.96	17	0.89	17.03	0.89
19.94	0.66	21.68	0.6	20.57	0.62	16.44	0.96	17.01	0.89	17.04	0.89
19.95	0.66	21.7	0.6	20.58	0.62	16.45	0.96	17.02	0.89	17.06	0.89
19.96	0.66	21.72	0.6	20.6	0.62	16.46	0.96	17.03	0.89	17.07	0.9
19.97	0.66	21.73	0.6	20.61	0.62	16.47	0.96	17.02	0.89	17.08	0.9
19.98	0.66	21.74	0.6	20.62	0.62	16.48	0.96	17.03	0.89	17.09	0.9
19.99	0.66	21.76	0.6	20.64	0.62	16.49	0.96	17.04	0.89	17.1	0.9
20	0.66	21.78	0.6	20.65	0.62	16.5	0.96	17.06	0.89	17.11	0.9
20.02	0.66	21.79	0.6	20.66	0.62	16.49	0.96	17.07	0.89	17.12	0.9
20.03	0.66	21.81	0.6	20.68	0.62	16.5	0.96	17.09	0.89	17.13	0.9
20.04	0.66	21.82	0.6	20.7	0.62	16.51	0.96	17.1	0.9	17.14	0.9
20.06	0.66	21.83	0.6	20.71	0.62	16.52	0.96	17.11	0.9	17.15	0.9
20.07	0.66	21.85	0.6	20.72	0.62	16.53	0.96	17.12	0.9	17.16	0.9
20.08	0.66	21.87	0.6	20.74	0.62	16.54	0.96	17.13	0.9	17.17	0.9
20.09	0.66	21.88	0.6	20.75	0.62	16.54	0.97	17.14	0.9	17.18	0.9
20.1	0.66	21.89	0.6	20.76	0.62	16.55	0.97	17.15	0.9	17.19	0.9
20.12	0.66	21.91	0.6	20.79	0.62	16.57	0.97	17.16	0.9	17.2	0.9
20.13	0.66	21.93	0.6	20.8	0.62	16.58	0.97	17.17	0.9	17.21	0.9
20.14	0.66	21.94	0.6	20.81	0.62	16.59	0.97	17.18	0.9	17.22	0.9
20.15	0.66	21.96	0.6	20.82	0.62	16.6	0.97	17.19	0.9	17.23	0.9
20.16	0.66	21.97	0.6	20.84	0.63	16.62	0.97	17.2	0.9	17.25	0.9
20.17	0.66	21.99	0.6	20.85	0.63	16.63	0.97	17.21	0.9	17.26	0.91
20.19	0.66	22.01	0.6	20.87	0.63	16.64	0.97	17.22	0.9	17.27	0.91
20.2	0.67	22.02	0.6	20.88	0.63	16.65	0.97	17.23	0.9	17.28	0.91
20.21	0.67	22.04	0.6	20.9	0.63	16.66	0.97	17.24	0.9	17.29	0.91
20.22	0.67	22.05	0.6	20.91	0.63	16.67	0.97	17.25	0.91	17.3	0.91
20.23	0.67	22.06	0.6	20.93	0.63	16.68	0.97	17.26	0.91	17.31	0.91
20.24	0.67	22.08	0.6	20.94	0.63	16.68	0.98	17.27	0.91	17.32	0.91
20.25	0.67	22.09	0.6	20.95	0.63	16.69	0.98	17.28	0.91	17.33	0.91
20.26	0.67	22.1	0.6	20.96	0.63	16.7	0.98	17.29	0.91	17.34	0.91
20.27	0.67	22.12	0.6	20.98	0.63	16.71	0.98	17.3	0.91	17.35	0.91
20.29	0.67	22.14	0.6	20.99	0.63	16.72	0.98	17.31	0.91	17.36	0.91
20.3	0.67	22.15	0.6	21	0.63	16.73	0.98	17.32	0.91	17.37	0.91
20.31	0.67	22.16	0.6	21.02	0.63	16.74	0.98	17.33	0.91	17.38	0.91
20.32	0.67	22.18	0.6	21.04	0.63	16.75	0.98	17.34	0.91	17.39	0.91
20.34	0.67	22.2	0.6	21.05	0.63	16.74	0.98	17.35	0.91	17.4	0.91
20.35	0.67	22.21	0.61	21.06	0.63	16.75	0.98	17.36	0.91	17.41	0.91
20.36	0.67	22.22	0.61	21.09	0.63	16.77	0.98	17.37	0.91	17.43	0.91
20.37	0.67	22.24	0.61	21.1	0.63	16.78	0.98	17.38	0.91	17.44	0.91
20.39	0.67	22.25	0.61	21.11	0.63	16.79	0.98	17.39	0.91	17.45	0.91
20.4	0.67	22.26	0.61	21.13	0.63	16.8	0.98	17.4	0.91	17.46	0.91
20.41	0.67	22.28	0.61	21.14	0.63	16.79	0.98	17.41	0.91	17.46	0.92
20.42	0.67	22.3	0.61	21.15	0.63	16.8	0.98	17.41	0.92	17.47	0.92
20.43	0.67	22.32	0.61	21.18	0.63	16.81	0.99	17.42	0.92	17.49	0.92
20.45	0.67	22.34	0.61	21.19	0.63	16.82	0.99	17.43	0.92	17.5	0.92
20.46	0.67	22.35	0.61	21.21	0.63	16.83	0.99	17.44	0.92	17.51	0.92
20.47	0.67	22.36	0.61	21.23	0.63	16.84	0.99	17.45	0.92	17.53	0.92
20.48	0.68	22.38	0.61	21.25	0.63	16.85	0.99	17.46	0.92	17.54	0.92
20.5	0.68	22.39	0.61	21.27	0.63	16.87	0.99	17.47	0.92	17.55	0.92
20.51	0.68	22.41	0.61	21.28	0.63	16.88	0.99	17.48	0.92	17.56	0.92
20.53	0.68	22.43	0.61	21.3	0.63	16.89	0.99	17.49	0.92	17.57	0.92
20.54	0.68	22.44	0.61	21.31	0.63	16.9	0.99	17.5	0.92	17.58	0.92
20.56	0.68	22.46	0.61	21.33	0.63	16.92	0.99	17.51	0.92	17.57	0.92
20.57	0.68	22.48	0.61	21.34	0.63	16.93	0.99	17.52	0.92	17.58	0.92
20.58	0.68	22.49	0.61	21.35	0.63	16.94	1	17.53	0.92	17.59	0.92
20.59	0.68	22.51	0.61	21.36	0.64			17.54	0.92	17.6	0.92
20.6	0.68	22.53	0.61	21.38	0.64			17.55	0.92	17.61	0.92
20.62	0.68	22.54	0.61	21.39	0.64			17.56	0.92	17.62	0.92
20.63	0.68	22.55	0.61	21.4	0.64			17.57	0.93	17.64	0.92
20.64	0.68	22.56	0.61	21.43	0.64			17.58	0.93	17.65	0.92
20.65	0.68	22.58	0.61	21.45	0.64			17.59	0.93	17.66	0.93
20.66	0.68	22.59	0.61	21.46	0.64			17.6	0.93	17.67	0.93
20.67	0.68	22.61	0.61	21.48	0.64			17.61	0.93	17.68	0.93
20.68	0.68	22.62	0.61	21.5	0.64			17.62	0.93	17.69	0.93
20.69	0.68	22.64	0.61	21.51	0.64			17.63	0.93	17.7	0.93
20.7	0.68	22.65	0.61	21.53	0.64			17.64	0.93	17.71	0.93
20.72	0.68	22.66	0.61	21.55	0.64			17.65	0.93	17.72	0.93
20.73	0.68	22.68	0.61	21.57	0.64			17.66	0.93	17.73	0.93
20.75	0.68	22.69	0.61	21.58	0.64			17.67	0.93	17.74	0.93
20.77	0.68	22.7	0.61	21.61	0.64			17.68	0.93	17.75	0.93
20.78	0.68	22.71	0.61	21.62	0.64			17.69	0.93	17.76	0.93
20.79	0.69	22.73	0.61	21.63	0.64			17.7	0.93	17.77	0.93
20.8	0.69	22.75	0.62	21.65	0.64			17.71	0.93	17.78	0.93
20.81	0.69	22.78	0.62	21.67	0.64			17.72	0.93	17.79	0.93
20.82	0.69	22.79	0.62	21.69	0.64			17.73	0.93	17.8	0.93
20.83	0.69	22.8	0.62	21.7	0.64			17.73	0.94	17.81	0.93
20.84	0.69	22.82	0.62	21.71	0.64			17.74	0.94	17.82	0.93
20.85	0.69	22.83	0.62	21.72	0.64			17.75	0.94	17.83	0.93
20.86	0.69	22.84	0.62	21.74	0.64			17.76	0.94	17.84	0.93
20.87	0.69	22.86	0.62	21.76	0.64			17.77	0.94	17.85	0.93
20.88	0.69	22.88	0.62	21.77	0.64			17.79	0.94	17.85	0.94
20.89	0.69	22.9	0.62	21.78	0.64			17.8	0.94	17.86	0.94
20.91	0.69	22.93	0.62	21.79	0.64			17.81	0.94	17.87	0.94
20.92	0.69	22.95	0.62	21.81	0.64			17.82	0.94	17.88	0.94
20.93	0.69	22.97	0.62	21.82	0.64			17.83	0.94	17.9	0.94
20.94	0.69	22.98	0.62	21.84	0.64			17.82	0.94	17.91	0.94
20.95	0.69	22.99	0.62	21.86	0.64			17.84	0.94	17.93	0.94
20.96	0.69	23.01	0.62	21.88	0.64			17.85	0.94	17.94	0.94
20.97	0.69	23.02	0.62	21.91	0.64			17.86	0.94	17.95	0.94
20.99	0.69	23.03	0.62	21.93	0.65			17.87	0.94	17.96	0.94
21	0.69	23.05	0.62	21.95	0.65			17.88	0.94	17.97	0.94
21.01	0.69	23.07	0.62	21.97	0.65			17.88	0.95	17.98	0.94
21.02	0.69	23.08	0.62	21.98	0.65			17.89	0.95	17.99	0.94
21.03	0.69	23.1	0.62	22	0.65			17.9	0.95	18	0.94
21.04	0.69	23.11	0.62	22.02	0.65			17.92	0.95	18.01	0.94
21.06	0.69	23.12	0.62	22.03	0.65			17.93	0.95	18.02	0.94
21.07	0.69	23.13	0.62	22.05	0.65			17.94	0.95	18.03	0.94
21.09	0.69	23.14	0.62	22.06	0.65			17.95	0.95	18.04	0.94
21.1	0.7	23.15	0.62	22.08	0.65			17.97	0.95	18.04	0.95
21.12	0.7	23.17	0.62	22.09	0.65			17.98	0.95	18.05	0.95
21.14	0.7	23.19	0.62	22.11	0.65			17.99	0.95	18.07	0.95
21.15	0.7	23.2	0.62	22.12	0.65			18	0.95	18.08	0.95
21.17	0.7	23.22	0.62	22.14	0.65			18.01	0.95	18.09	0.95
21.18	0.7	23.23	0.62	22.15	0.65			18.03	0.95	18.11	0.95
21.19	0.7	23.24	0.62	22.16	0.65			18.04	0.95	18.12	0.95
21.2	0.7	23.26	0.62	22.18	0.65			18.04	0.96	18.11	0.95
21.21	0.7	23.27	0.63	22.2	0.65			18.05	0.96	18.12	0.95
21.22	0.7	23.28	0.63	22.21	0.65			18.06	0.96	18.13	0.95
21.23	0.7	23.31	0.63	22.23	0.65			18.08	0.96	18.14	0.95
21.25	0.7	23.32	0.63	22.25	0.65			18.09	0.96	18.15	0.95
21.26	0.7	23.33	0.63	22.26	0.65			18.1	0.96	18.17	0.95
21.27	0.7	23.35	0.63	22.28	0.65			18.12	0.96	18.18	0.95
21.28	0.7	23.37	0.63	22.29	0.65			18.13	0.96	18.19	0.95
21.29	0.7	23.38	0.63	22.3	0.65			18.14	0.96	18.2	0.95
21.3	0.7	23.39	0.63	22.31	0.65			18.13	0.96	18.21	0.95
21.31	0.7	23.41	0.63	22.33	0.65			18.14	0.96	18.22	0.95
21.32	0.7	23.43	0.63	22.35	0.65			18.15	0.96	18.21	0.95
21.33	0.7	23.44	0.63	22.36	0.65			18.16	0.96	18.23	0.95
21.35	0.7	23.45	0.63	22.38	0.65			18.18	0.96	18.24	0.95
21.36	0.7	23.46	0.63	22.39	0.65			18.19	0.96	18.24	0.96
21.37	0.7	23.47	0.63	22.4	0.65			18.19	0.97	18.25	0.96
21.38	0.7	23.49	0.63	22.43	0.65			18.2	0.97	18.26	0.96
21.4	0.71	23.5	0.63	22.44	0.65			18.21	0.97	18.27	0.96
21.42	0.71	23.52	0.63	22.46	0.65			18.22	0.97	18.28	0.96
21.43	0.71	23.54	0.63	22.48	0.65			18.23	0.97	18.29	0.96
21.45	0.71	23.55	0.63	22.49	0.65			18.24	0.97	18.3	0.96
21.46	0.71	23.56	0.63	22.5	0.66			18.25	0.97	18.31	0.96
21.48	0.71	23.57	0.63	22.51	0.66			18.26	0.97	18.32	0.96
21.49	0.71	23.58	0.63	22.53	0.66			18.27	0.97	18.33	0.96
21.51	0.71	23.59	0.63	22.55	0.66			18.28	0.97	18.34	0.96
21.52	0.71	23.61	0.63	22.57	0.66			18.27	0.97	18.35	0.96
21.53	0.71	23.62	0.63	22.59	0.66			18.28	0.97	18.34	0.96
21.54	0.71	23.63	0.63	22.6	0.66			18.29	0.97	18.35	0.96
21.55	0.71	23.65	0.63	22.62	0.66			18.3	0.97	18.36	0.96
21.56	0.71	23.66	0.63	22.63	0.66			18.31	0.97	18.38	0.96
21.57	0.71	23.67	0.63	22.64	0.66			18.32	0.97	18.39	0.96
21.58	0.71	23.69	0.63	22.66	0.66			18.33	0.97	18.4	0.96
21.59	0.71	23.7	0.63	22.68	0.66			18.34	0.97	18.41	0.96
21.61	0.71	23.71	0.63	22.69	0.66			18.34	0.98	18.43	0.96
21.62	0.71	23.73	0.63	22.71	0.66			18.35	0.98	18.43	0.97
21.63	0.71	23.74	0.63	22.73	0.66			18.36	0.98	18.44	0.97
21.64	0.71	23.75	0.63	22.74	0.66			18.37	0.98	18.45	0.97
21.65	0.71	23.76	0.63	22.76	0.66			18.38	0.98	18.46	0.97
21.66	0.71	23.78	0.64	22.78	0.66			18.39	0.98	18.47	0.97
21.67	0.71	23.8	0.64	22.8	0.66			18.4	0.98	18.48	0.97
21.69	0.71	23.81	0.64	22.82	0.66			18.41	0.98	18.49	0.97
21.69	0.72	23.83	0.64	22.83	0.66			18.42	0.98	18.5	0.97
21.7	0.72	23.84	0.64	22.84	0.66			18.43	0.98	18.51	0.97
21.71	0.72	23.86	0.64	22.85	0.66			18.42	0.98	18.52	0.97
21.72	0.72	23.88	0.64	22.86	0.66			18.43	0.98	18.53	0.97
21.73	0.72	23.89	0.64	22.88	0.66			18.44	0.98	18.55	0.97
21.74	0.72	23.92	0.64	22.9	0.66			18.45	0.98	18.54	0.97
21.75	0.72	23.94	0.64	22.91	0.66			18.46	0.98	18.55	0.97
21.76	0.72	23.96	0.64	22.92	0.66			18.47	0.98	18.56	0.97
21.77	0.72	23.97	0.64	22.94	0.66			18.48	0.98	18.57	0.97
21.78	0.72	23.98	0.64	22.95	0.66			18.48	0.99	18.58	0.97
21.79	0.72	24	0.64	22.96	0.66			18.5	0.99	18.59	0.97
21.8	0.72	24.02	0.64	22.98	0.66			18.51	0.99	18.61	0.97
21.81	0.72	24.03	0.64	22.99	0.66			18.52	0.99	18.61	0.98
21.82	0.72	24.04	0.64	23.01	0.66			18.53	0.99	18.62	0.98
21.83	0.72	24.06	0.64	23.02	0.66			18.54	0.99	18.64	0.98
21.84	0.72	24.08	0.64	23.03	0.66			18.55	0.99	18.65	0.98
21.85	0.72	24.09	0.64	23.05	0.67			18.57	0.99	18.66	0.98
21.86	0.72	24.11	0.64	23.07	0.67			18.58	0.99	18.67	0.98
21.87	0.72	24.13	0.64	23.08	0.67			18.59	0.99	18.68	0.98
21.88	0.72	24.14	0.64	23.1	0.67			18.6	0.99	18.69	0.98
21.89	0.72	24.16	0.64	23.12	0.67			18.61	0.99	18.7	0.98
21.9	0.72	24.18	0.64	23.13	0.67			18.62	0.99	18.71	0.98
21.91	0.72	24.21	0.64	23.15	0.67			18.63	0.99	18.72	0.98
21.92	0.72	24.22	0.64	23.17	0.67			18.64	0.99	18.73	0.98
21.93	0.72	24.23	0.64	23.18	0.67			18.64	1	18.75	0.98
21.94	0.72	24.24	0.64	23.2	0.67					18.76	0.98
21.95	0.72	24.26	0.64	23.21	0.67					18.77	0.98
21.96	0.72	24.27	0.64	23.22	0.67					18.78	0.98
21.97	0.72	24.28	0.64	23.24	0.67					18.79	0.98
21.97	0.73	24.3	0.64	23.26	0.67					18.79	0.99
21.99	0.73	24.31	0.65	23.27	0.67					18.8	0.99
22.01	0.73	24.32	0.65	23.29	0.67					18.81	0.99
22.02	0.73	24.33	0.65	23.31	0.67					18.82	0.99
22.04	0.73	24.34	0.65	23.33	0.67					18.83	0.99
22.05	0.73	24.36	0.65	23.36	0.67					18.84	0.99
22.06	0.73	24.38	0.65	23.37	0.67					18.83	0.99
22.07	0.73	24.39	0.65	23.39	0.67					18.84	0.99
22.08	0.73	24.4	0.65	23.4	0.67					18.86	0.99
22.1	0.73	24.42	0.65	23.42	0.67					18.87	0.99
22.12	0.73	24.43	0.65	23.43	0.67					18.88	0.99
22.13	0.73	24.44	0.65	23.44	0.67					18.89	0.99
22.14	0.73	24.45	0.65	23.46	0.67					18.9	0.99
22.15	0.73	24.47	0.65	23.47	0.67					18.91	0.99
22.16	0.73	24.49	0.65	23.48	0.67					18.93	0.99
22.17	0.73	24.5	0.65	23.5	0.67					18.94	0.99
22.18	0.73	24.51	0.65	23.52	0.67					18.95	0.99
22.19	0.73	24.52	0.65	23.53	0.67					18.96	0.99
22.2	0.73	24.55	0.65	23.54	0.67					18.96	1
22.21	0.73	24.56	0.65	23.56	0.67
22.22	0.73	24.57	0.65	23.57	0.67
22.24	0.73	24.58	0.65	23.59	0.68
22.25	0.73	24.6	0.65	23.6	0.68
22.26	0.73	24.61	0.65	23.61	0.68
22.27	0.73	24.63	0.65	23.64	0.68
22.28	0.73	24.64	0.65	23.66	0.68
22.29	0.73	24.65	0.65	23.67	0.68
22.29	0.74	24.67	0.65	23.69	0.68
22.3	0.74	24.68	0.65	23.71	0.68
22.32	0.74	24.7	0.65	23.72	0.68
22.33	0.74	24.72	0.65	23.74	0.68
22.34	0.74	24.73	0.65	23.76	0.68
22.35	0.74	24.74	0.65	23.78	0.68
22.36	0.74	24.75	0.65	23.8	0.68
22.38	0.74	24.77	0.65	23.82	0.68
22.39	0.74	24.78	0.65	23.84	0.68
22.4	0.74	24.8	0.65	23.85	0.68
22.42	0.74	24.81	0.66	23.86	0.68
22.43	0.74	24.83	0.66	23.88	0.68
22.44	0.74	24.85	0.66	23.89	0.68
22.45	0.74	24.86	0.66	23.9	0.68
22.47	0.74	24.88	0.66	23.92	0.68
22.48	0.74	24.9	0.66	23.94	0.68
22.49	0.74	24.91	0.66	23.95	0.68
22.5	0.74	24.92	0.66	23.96	0.68
22.52	0.74	24.94	0.66	23.97	0.68
22.53	0.74	24.95	0.66	23.99	0.68
22.54	0.74	24.96	0.66	24	0.68
22.55	0.74	24.98	0.66	24.01	0.68
22.56	0.74	25	0.66	24.03	0.68
22.58	0.74	25.02	0.66	24.04	0.68
22.59	0.74	25.04	0.66	24.06	0.68
22.6	0.74	25.05	0.66	24.08	0.68
22.6	0.75	25.06	0.66	24.09	0.68
22.62	0.75	25.07	0.66	24.1	0.68
22.63	0.75	25.08	0.66	24.12	0.68
22.64	0.75	25.1	0.66	24.13	0.68
22.65	0.75	25.11	0.66	24.15	0.69
22.66	0.75	25.12	0.66	24.17	0.69
22.67	0.75	25.14	0.66	24.19	0.69
22.68	0.75	25.15	0.66	24.21	0.69
22.69	0.75	25.17	0.66	24.23	0.69
22.7	0.75	25.19	0.66	24.24	0.69
22.71	0.75	25.2	0.66	24.26	0.69
22.72	0.75	25.21	0.66	24.28	0.69
22.73	0.75	25.23	0.66	24.29	0.69
22.74	0.75	25.24	0.66	24.3	0.69
22.75	0.75	25.25	0.66	24.32	0.69
22.77	0.75	25.27	0.66	24.33	0.69
22.78	0.75	25.28	0.66	24.34	0.69
22.79	0.75	25.3	0.66	24.36	0.69
22.8	0.75	25.31	0.67	24.38	0.69
22.81	0.75	25.32	0.67	24.39	0.69
22.82	0.75	25.34	0.67	24.41	0.69
22.83	0.75	25.35	0.67	24.42	0.69
22.85	0.75	25.37	0.67	24.43	0.69
22.87	0.75	25.39	0.67	24.45	0.69
22.88	0.75	25.4	0.67	24.47	0.69
22.89	0.75	25.41	0.67	24.48	0.69
22.9	0.75	25.43	0.67	24.49	0.69
22.91	0.75	25.44	0.67	24.5	0.69
22.92	0.75	25.45	0.67	24.52	0.69
22.93	0.76	25.47	0.67	24.53	0.69
22.94	0.76	25.49	0.67	24.54	0.69
22.95	0.76	25.51	0.67	24.57	0.69
22.96	0.76	25.53	0.67	24.58	0.69
22.97	0.76	25.54	0.67	24.6	0.69
22.98	0.76	25.55	0.67	24.62	0.69
22.99	0.76	25.59	0.67	24.63	0.69
23	0.76	25.61	0.67	24.65	0.69
23.01	0.76	25.62	0.67	24.66	0.69
23.02	0.76	25.63	0.67	24.67	0.69
23.03	0.76	25.64	0.67	24.68	0.7
23.04	0.76	25.65	0.67	24.7	0.7
23.06	0.76	25.66	0.67	24.72	0.7
23.07	0.76	25.67	0.67	24.73	0.7
23.08	0.76	25.68	0.67	24.76	0.7
23.09	0.76	25.69	0.67	24.77	0.7
23.11	0.76	25.7	0.67	24.78	0.7
23.12	0.76	25.72	0.67	24.81	0.7
23.13	0.76	25.73	0.67	24.82	0.7
23.14	0.76	25.75	0.67	24.84	0.7
23.15	0.76	25.77	0.67	24.86	0.7
23.17	0.76	25.78	0.67	24.87	0.7
23.19	0.76	25.8	0.67	24.88	0.7
23.2	0.76	25.81	0.67	24.9	0.7
23.21	0.76	25.83	0.68	24.92	0.7
23.22	0.76	25.84	0.68	24.93	0.7
23.22	0.77	25.85	0.68	24.95	0.7
23.23	0.77	25.87	0.68	24.96	0.7
23.24	0.77	25.88	0.68	24.97	0.7
23.25	0.77	25.9	0.68	24.99	0.7
23.27	0.77	25.92	0.68	25.01	0.7
23.28	0.77	25.93	0.68	25.03	0.7
23.29	0.77	25.95	0.68	25.04	0.7
23.31	0.77	25.96	0.68	25.05	0.7
23.32	0.77	25.97	0.68	25.06	0.7
23.33	0.77	25.99	0.68	25.08	0.7
23.34	0.77	26.01	0.68	25.09	0.7
23.36	0.77	26.02	0.68	25.1	0.7
23.37	0.77	26.04	0.68	25.12	0.7
23.39	0.77	26.05	0.68	25.14	0.7
23.4	0.77	26.06	0.68	25.15	0.7
23.41	0.77	26.07	0.68	25.16	0.7
23.43	0.77	26.08	0.68	25.18	0.7
23.44	0.77	26.09	0.68	25.19	0.7
23.45	0.77	26.11	0.68	25.21	0.7
23.46	0.77	26.12	0.68	25.23	0.7
23.47	0.77	26.13	0.68	25.24	0.7
23.49	0.77	26.15	0.68	25.26	0.71
23.5	0.77	26.17	0.68	25.28	0.71
23.51	0.77	26.18	0.68	25.29	0.71
23.52	0.77	26.19	0.68	25.3	0.71
23.54	0.78	26.2	0.68	25.32	0.71
23.55	0.78	26.22	0.68	25.33	0.71
23.56	0.78	26.24	0.68	25.35	0.71
23.57	0.78	26.25	0.68	25.37	0.71
23.58	0.78	26.26	0.68	25.38	0.71
23.59	0.78	26.27	0.68	25.39	0.71
23.6	0.78	26.28	0.68	25.4	0.71
23.61	0.78	26.29	0.68	25.41	0.71
23.62	0.78	26.31	0.68	25.42	0.71
23.63	0.78	26.33	0.69	25.44	0.71
23.64	0.78	26.34	0.69	25.45	0.71
23.65	0.78	26.36	0.69	25.47	0.71
23.67	0.78	26.37	0.69	25.49	0.71
23.68	0.78	26.39	0.69	25.5	0.71
23.7	0.78	26.41	0.69	25.51	0.71
23.71	0.78	26.43	0.69	25.53	0.71
23.72	0.78	26.45	0.69	25.55	0.71
23.73	0.78	26.46	0.69	25.56	0.71
23.74	0.78	26.47	0.69	25.57	0.71
23.75	0.78	26.48	0.69	25.59	0.71
23.76	0.78	26.5	0.69	25.6	0.71
23.77	0.78	26.51	0.69	25.61	0.71
23.78	0.78	26.52	0.69	25.64	0.71
23.79	0.78	26.54	0.69	25.65	0.71
23.8	0.78	26.56	0.69	25.66	0.71
23.81	0.78	26.57	0.69	25.68	0.71
23.82	0.78	26.58	0.69	25.7	0.71
23.84	0.79	26.59	0.69	25.71	0.71
23.85	0.79	26.6	0.69	25.73	0.71
23.87	0.79	26.62	0.69	25.74	0.71
23.89	0.79	26.64	0.69	25.75	0.71
23.9	0.79	26.65	0.69	25.76	0.71
23.91	0.79	26.66	0.69	25.78	0.71
23.92	0.79	26.68	0.69	25.79	0.71
23.93	0.79	26.7	0.69	25.8	0.72
23.94	0.79	26.71	0.69	25.82	0.72
23.95	0.79	26.72	0.69	25.83	0.72
23.96	0.79	26.73	0.69	25.84	0.72
23.98	0.79	26.75	0.69	25.87	0.72
23.99	0.79	26.77	0.69	25.88	0.72
24	0.79	26.78	0.69	25.9	0.72
[truncated: 934 more rows]

## Sheet: Fig. 4c
FC2_100_E_1		FC2_100_E_2		FC2_100_E_3		FC2_100_F_1		FC2_100_F_2		FC2_100_F_3		FC2_140_E_1		FC2_140_E_2		FC2_140_E_3		FC2_140_F_1		FC2_140_F_2		FC2_140_F_3		FC2_200_E_1		FC2_200_E_2		FC2_200_E_3		FC2_200_F_1		FC2_200_F_2		FC2_200_F_3
kgf	mm	kgf	mm	kgf	mm	kgf	mm	kgf	mm	kgf	mm	kgf	mm	kgf	mm	kgf	mm	kgf	mm	kgf	mm	kgf	mm	kgf	mm	kgf	mm	kgf	mm	kgf	mm	kgf	mm	kgf	mm
0	0	0	0	0	0	0	0	0	0	0	0	0	0	0	0	0	0	0	0	0	0	0	0	0	0	0	0	0	0	0	0	0	0	0	0
0.29	0	0.26	0	0.27	0	0.34	0	0.36	0	0.35	0	0.21	0	0.19	0	0.19	0	0.15	0	0.15	0	0.15	0	0.3	0	0.31	0	0.31	0	0.29	0	0.23	0	0.25	0
0.3	0	0.27	0.01	0.28	0	0.36	0	0.37	0	0.37	0	0.22	0	0.21	0	0.2	0.01	0.16	0	0.16	0	0.16	0	0.31	0	0.32	0.01	0.33	0	0.29	0.01	0.24	0	0.26	0
0.31	0	0.29	0.01	0.29	0	0.37	0	0.38	0	0.38	0	0.23	0	0.22	0	0.21	0.01	0.17	0	0.15	0	0.17	0.01	0.33	0	0.33	0.01	0.34	0	0.3	0.01	0.26	0	0.27	0.01
0.32	0	0.3	0.01	0.3	0	0.38	0.01	0.4	0	0.39	0	0.24	0	0.23	0	0.22	0.01	0.16	0	0.16	0	0.18	0.01	0.35	0	0.34	0.01	0.35	0	0.31	0.01	0.27	0	0.28	0.01
0.33	0	0.32	0.01	0.31	0	0.4	0.01	0.41	0	0.41	0	0.25	0	0.24	0	0.23	0.01	0.17	0	0.17	0	0.17	0.01	0.36	0	0.35	0.01	0.36	0	0.32	0.01	0.28	0.01	0.29	0.01
0.34	0	0.33	0.01	0.32	0	0.42	0.01	0.43	0	0.42	0.01	0.26	0	0.25	0.01	0.24	0.01	0.18	0	0.18	0	0.18	0.01	0.38	0	0.36	0.01	0.37	0	0.33	0.01	0.29	0.01	0.3	0.01
0.35	0	0.34	0.01	0.33	0	0.43	0.01	0.44	0	0.43	0.01	0.27	0	0.27	0.01	0.26	0.01	0.18	0.01	0.19	0	0.19	0.01	0.39	0.01	0.38	0.01	0.38	0	0.34	0.01	0.3	0.01	0.31	0.01
0.37	0.01	0.36	0.01	0.34	0	0.45	0.01	0.45	0	0.45	0.01	0.27	0.01	0.28	0.01	0.27	0.01	0.19	0.01	0.19	0.01	0.2	0.01	0.41	0.01	0.39	0.01	0.4	0	0.35	0.01	0.31	0.01	0.32	0.01
0.38	0.01	0.37	0.01	0.35	0	0.46	0.01	0.47	0	0.46	0.01	0.28	0.01	0.29	0.01	0.28	0.01	0.2	0.01	0.2	0.01	0.21	0.01	0.43	0.01	0.4	0.01	0.41	0	0.36	0.01	0.32	0.01	0.33	0.01
0.39	0.01	0.38	0.01	0.36	0	0.48	0.01	0.48	0	0.48	0.01	0.29	0.01	0.3	0.01	0.29	0.01	0.21	0.01	0.21	0.01	0.2	0.01	0.44	0.01	0.42	0.01	0.42	0	0.38	0.01	0.33	0.01	0.34	0.01
0.4	0.01	0.39	0.01	0.37	0	0.49	0.01	0.5	0	0.49	0.01	0.3	0.01	0.31	0.01	0.3	0.01	0.22	0.01	0.22	0.01	0.21	0.01	0.45	0.01	0.43	0.01	0.43	0	0.39	0.01	0.34	0.01	0.35	0.01
0.41	0.01	0.4	0.01	0.38	0	0.51	0.01	0.51	0	0.51	0.01	0.31	0.01	0.32	0.01	0.31	0.01	0.23	0.01	0.23	0.01	0.22	0.01	0.46	0.01	0.44	0.01	0.45	0	0.4	0.01	0.35	0.01	0.36	0.01
0.42	0.01	0.41	0.01	0.39	0.01	0.52	0.01	0.53	0	0.52	0.01	0.33	0.01	0.33	0.01	0.32	0.01	0.24	0.01	0.24	0.01	0.23	0.01	0.47	0.01	0.45	0.01	0.46	0	0.41	0.01	0.37	0.01	0.37	0.01
0.43	0.01	0.42	0.01	0.4	0.01	0.53	0.01	0.54	0	0.54	0.01	0.34	0.01	0.34	0.01	0.33	0.01	0.26	0.01	0.25	0.01	0.24	0.01	0.48	0.01	0.47	0.01	0.47	0	0.43	0.02	0.38	0.01	0.38	0.01
0.44	0.01	0.43	0.01	0.42	0.01	0.55	0.01	0.56	0	0.55	0.01	0.35	0.01	0.35	0.01	0.34	0.01	0.25	0.01	0.26	0.01	0.25	0.01	0.49	0.01	0.48	0.01	0.48	0.01	0.45	0.02	0.39	0.01	0.39	0.01
0.46	0.01	0.44	0.01	0.43	0.01	0.57	0.01	0.58	0	0.57	0.01	0.36	0.01	0.36	0.01	0.36	0.01	0.26	0.01	0.27	0.01	0.26	0.01	0.5	0.01	0.5	0.01	0.49	0.01	0.46	0.02	0.4	0.01	0.41	0.01
0.47	0.01	0.46	0.01	0.44	0.01	0.58	0.01	0.6	0.01	0.58	0.01	0.37	0.01	0.37	0.01	0.36	0.02	0.27	0.01	0.28	0.01	0.25	0.01	0.51	0.01	0.51	0.01	0.5	0.01	0.47	0.02	0.41	0.01	0.42	0.01
0.48	0.01	0.47	0.01	0.46	0.01	0.59	0.01	0.62	0.01	0.61	0.01	0.38	0.01	0.38	0.01	0.38	0.02	0.28	0.01	0.29	0.01	0.27	0.01	0.52	0.01	0.52	0.01	0.52	0.01	0.48	0.02	0.42	0.01	0.43	0.01
0.49	0.01	0.48	0.01	0.47	0.01	0.61	0.01	0.63	0.01	0.62	0.01	0.4	0.01	0.39	0.01	0.39	0.02	0.28	0.02	0.3	0.01	0.28	0.02	0.53	0.01	0.53	0.01	0.53	0.01	0.5	0.02	0.43	0.01	0.44	0.01
0.5	0.01	0.49	0.01	0.48	0.01	0.63	0.01	0.64	0.01	0.63	0.01	0.41	0.01	0.4	0.01	0.41	0.02	0.29	0.02	0.3	0.02	0.29	0.02	0.54	0.01	0.54	0.01	0.54	0.01	0.51	0.02	0.44	0.01	0.45	0.01
0.51	0.01	0.5	0.01	0.49	0.01	0.64	0.01	0.66	0.01	0.65	0.01	0.42	0.01	0.41	0.01	0.42	0.02	0.3	0.02	0.31	0.02	0.28	0.02	0.55	0.01	0.56	0.01	0.55	0.01	0.52	0.02	0.45	0.01	0.46	0.01
0.52	0.01	0.52	0.01	0.5	0.01	0.65	0.01	0.67	0.01	0.66	0.01	0.43	0.01	0.42	0.01	0.43	0.02	0.31	0.02	0.32	0.02	0.29	0.02	0.56	0.01	0.57	0.01	0.56	0.01	0.53	0.02	0.46	0.01	0.47	0.01
0.53	0.01	0.53	0.01	0.51	0.01	0.67	0.01	0.68	0.01	0.67	0.01	0.45	0.01	0.43	0.01	0.44	0.02	0.3	0.02	0.33	0.02	0.3	0.02	0.58	0.01	0.58	0.01	0.57	0.01	0.54	0.02	0.48	0.01	0.48	0.01
0.54	0.01	0.54	0.01	0.52	0.01	0.68	0.01	0.71	0.01	0.69	0.01	0.46	0.01	0.45	0.01	0.45	0.02	0.31	0.02	0.34	0.02	0.32	0.02	0.59	0.01	0.59	0.01	0.58	0.01	0.55	0.02	0.48	0.02	0.49	0.01
0.55	0.01	0.55	0.01	0.53	0.01	0.7	0.01	0.72	0.01	0.71	0.01	0.47	0.01	0.45	0.02	0.46	0.02	0.32	0.02	0.33	0.02	0.31	0.02	0.61	0.01	0.6	0.01	0.59	0.01	0.56	0.02	0.5	0.02	0.5	0.01
0.57	0.01	0.56	0.01	0.54	0.01	0.71	0.01	0.74	0.01	0.72	0.01	0.48	0.01	0.46	0.02	0.48	0.02	0.33	0.02	0.34	0.02	0.32	0.02	0.62	0.01	0.62	0.02	0.61	0.01	0.58	0.02	0.52	0.02	0.51	0.01
0.58	0.01	0.57	0.01	0.55	0.01	0.72	0.01	0.76	0.01	0.73	0.01	0.49	0.02	0.47	0.02	0.49	0.02	0.34	0.02	0.35	0.02	0.33	0.02	0.63	0.01	0.64	0.02	0.62	0.01	0.59	0.02	0.53	0.02	0.52	0.01
0.6	0.01	0.58	0.01	0.56	0.01	0.73	0.01	0.77	0.01	0.74	0.01	0.5	0.02	0.48	0.02	0.5	0.02	0.35	0.02	0.36	0.02	0.34	0.02	0.64	0.01	0.65	0.02	0.63	0.01	0.6	0.02	0.54	0.02	0.53	0.01
0.61	0.01	0.59	0.02	0.57	0.01	0.75	0.01	0.79	0.01	0.76	0.01	0.51	0.02	0.49	0.02	0.51	0.02	0.36	0.02	0.37	0.02	0.35	0.02	0.65	0.01	0.66	0.02	0.64	0.01	0.61	0.02	0.55	0.02	0.53	0.02
0.62	0.01	0.6	0.02	0.58	0.01	0.76	0.01	0.81	0.01	0.77	0.01	0.52	0.02	0.5	0.02	0.53	0.02	0.37	0.02	0.38	0.02	0.34	0.02	0.66	0.01	0.67	0.02	0.66	0.01	0.62	0.02	0.56	0.02	0.55	0.02
0.63	0.01	0.61	0.02	0.59	0.01	0.77	0.01	0.83	0.01	0.78	0.01	0.53	0.02	0.51	0.02	0.54	0.02	0.37	0.03	0.39	0.02	0.35	0.02	0.67	0.01	0.68	0.02	0.67	0.01	0.63	0.02	0.57	0.02	0.56	0.02
0.65	0.01	0.62	0.02	0.6	0.01	0.79	0.01	0.84	0.01	0.8	0.01	0.54	0.02	0.52	0.02	0.55	0.02	0.38	0.03	0.4	0.02	0.36	0.02	0.68	0.01	0.69	0.02	0.68	0.01	0.64	0.02	0.58	0.02	0.57	0.02
0.66	0.01	0.63	0.02	0.61	0.01	0.81	0.01	0.86	0.01	0.82	0.01	0.55	0.02	0.53	0.02	0.55	0.03	0.39	0.03	0.41	0.02	0.37	0.02	0.69	0.01	0.7	0.02	0.69	0.01	0.65	0.02	0.59	0.02	0.58	0.02
0.67	0.01	0.65	0.02	0.62	0.01	0.82	0.01	0.87	0.01	0.84	0.01	0.56	0.02	0.54	0.02	0.56	0.03	0.4	0.03	0.41	0.03	0.38	0.02	0.71	0.01	0.71	0.02	0.71	0.01	0.67	0.03	0.6	0.02	0.59	0.02
0.68	0.01	0.66	0.02	0.63	0.01	0.83	0.01	0.89	0.01	0.87	0.01	0.57	0.02	0.55	0.02	0.57	0.03	0.41	0.03	0.42	0.03	0.37	0.02	0.72	0.01	0.72	0.02	0.72	0.01	0.68	0.03	0.61	0.02	0.61	0.02
0.7	0.01	0.67	0.02	0.64	0.01	0.84	0.01	0.9	0.01	0.89	0.01	0.58	0.02	0.56	0.02	0.58	0.03	0.43	0.03	0.43	0.03	0.38	0.02	0.73	0.01	0.73	0.02	0.73	0.01	0.7	0.03	0.62	0.02	0.62	0.02
0.71	0.01	0.68	0.02	0.65	0.01	0.86	0.01	0.92	0.01	0.91	0.01	0.59	0.02	0.58	0.02	0.59	0.03	0.44	0.03	0.44	0.03	0.38	0.03	0.74	0.01	0.75	0.02	0.74	0.01	0.71	0.03	0.63	0.02	0.63	0.02
0.72	0.01	0.7	0.02	0.66	0.01	0.87	0.01	0.93	0.01	0.92	0.01	0.6	0.02	0.59	0.02	0.6	0.03	0.45	0.03	0.43	0.03	0.39	0.03	0.75	0.01	0.76	0.02	0.75	0.01	0.72	0.03	0.64	0.02	0.64	0.02
0.73	0.01	0.72	0.02	0.67	0.01	0.88	0.01	0.94	0.01	0.93	0.01	0.62	0.02	0.6	0.02	0.61	0.03	0.44	0.03	0.44	0.03	0.4	0.03	0.76	0.01	0.77	0.02	0.76	0.01	0.73	0.03	0.65	0.02	0.65	0.02
0.72	0.01	0.73	0.02	0.69	0.01	0.9	0.01	0.96	0.01	0.96	0.01	0.63	0.02	0.61	0.02	0.62	0.03	0.45	0.03	0.45	0.03	0.41	0.03	0.77	0.02	0.78	0.02	0.77	0.01	0.75	0.03	0.66	0.02	0.66	0.02
0.74	0.01	0.75	0.02	0.71	0.01	0.92	0.02	0.97	0.01	0.97	0.02	0.64	0.02	0.62	0.02	0.63	0.03	0.46	0.03	0.46	0.03	0.4	0.03	0.79	0.02	0.79	0.02	0.78	0.01	0.76	0.03	0.67	0.02	0.67	0.02
0.76	0.01	0.76	0.02	0.72	0.01	0.93	0.02	0.98	0.01	0.98	0.02	0.65	0.02	0.63	0.02	0.64	0.03	0.47	0.03	0.47	0.03	0.41	0.03	0.8	0.02	0.8	0.02	0.79	0.01	0.77	0.03	0.68	0.02	0.68	0.02
0.77	0.02	0.78	0.02	0.73	0.01	0.94	0.02	1	0.01	1.01	0.02	0.66	0.02	0.64	0.03	0.65	0.03	0.47	0.04	0.48	0.03	0.42	0.03	0.81	0.02	0.82	0.02	0.8	0.02	0.78	0.03	0.69	0.02	0.69	0.02
0.78	0.02	0.79	0.02	0.74	0.01	0.96	0.02	1.01	0.01	1.02	0.02	0.67	0.02	0.66	0.03	0.66	0.03	0.48	0.04	0.49	0.03	0.43	0.03	0.82	0.02	0.84	0.02	0.82	0.02	0.79	0.03	0.7	0.03	0.7	0.02
0.79	0.02	0.8	0.02	0.76	0.02	0.98	0.02	1.02	0.01	1.04	0.02	0.66	0.02	0.67	0.03	0.67	0.03	0.49	0.04	0.5	0.03	0.44	0.03	0.83	0.02	0.85	0.02	0.83	0.02	0.8	0.03	0.71	0.03	0.72	0.02
0.8	0.02	0.81	0.02	0.77	0.02	0.99	0.02	1.04	0.01	1.06	0.02	0.67	0.02	0.68	0.03	0.68	0.03	0.48	0.04	0.51	0.03	0.45	0.03	0.84	0.02	0.87	0.02	0.85	0.02	0.82	0.03	0.72	0.03	0.73	0.02
0.81	0.02	0.82	0.02	0.79	0.02	1.01	0.02	1.05	0.01	1.07	0.02	0.68	0.02	0.69	0.03	0.69	0.03	0.49	0.04	0.53	0.03	0.44	0.03	0.86	0.02	0.88	0.02	0.86	0.02	0.83	0.03	0.73	0.03	0.74	0.02
0.82	0.02	0.83	0.02	0.8	0.02	1.02	0.02	1.06	0.01	1.08	0.02	0.69	0.02	0.7	0.03	0.7	0.03	0.5	0.04	0.53	0.04	0.45	0.03	0.87	0.02	0.89	0.02	0.87	0.02	0.84	0.03	0.75	0.03	0.75	0.02
0.83	0.02	0.84	0.02	0.81	0.02	1.03	0.02	1.07	0.01	1.1	0.02	0.7	0.03	0.72	0.03	0.71	0.03	0.51	0.04	0.54	0.04	0.46	0.03	0.88	0.02	0.9	0.02	0.88	0.02	0.85	0.03	0.77	0.03	0.77	0.02
0.84	0.02	0.85	0.02	0.82	0.02	1.05	0.02	1.09	0.01	1.11	0.02	0.71	0.03	0.73	0.03	0.72	0.03	0.52	0.04	0.55	0.04	0.47	0.03	0.9	0.02	0.91	0.02	0.89	0.02	0.86	0.03	0.78	0.03	0.77	0.03
0.86	0.02	0.86	0.02	0.83	0.02	1.06	0.02	1.1	0.01	1.12	0.02	0.72	0.03	0.75	0.03	0.73	0.03	0.53	0.04	0.56	0.04	0.48	0.03	0.91	0.02	0.93	0.02	0.91	0.02	0.87	0.03	0.79	0.03	0.79	0.03
0.87	0.02	0.87	0.02	0.84	0.02	1.07	0.02	1.11	0.01	1.13	0.02	0.73	0.03	0.76	0.03	0.74	0.03	0.52	0.04	0.57	0.04	0.49	0.03	0.93	0.02	0.94	0.02	0.92	0.02	0.88	0.03	0.8	0.03	0.8	0.03
0.88	0.02	0.88	0.02	0.85	0.02	1.1	0.02	1.14	0.01	1.16	0.02	0.74	0.03	0.77	0.03	0.75	0.04	0.53	0.04	0.58	0.04	0.48	0.04	0.94	0.02	0.95	0.03	0.94	0.02	0.89	0.03	0.81	0.03	0.81	0.03
0.9	0.02	0.89	0.02	0.86	0.02	1.11	0.02	1.15	0.01	1.17	0.02	0.75	0.03	0.78	0.03	0.76	0.04	0.54	0.04	0.57	0.04	0.49	0.04	0.95	0.02	0.96	0.03	0.95	0.02	0.9	0.03	0.82	0.03	0.82	0.03
0.91	0.02	0.91	0.02	0.87	0.02	1.12	0.02	1.16	0.01	1.2	0.02	0.76	0.03	0.79	0.03	0.77	0.04	0.55	0.04	0.58	0.04	0.5	0.04	0.96	0.02	0.98	0.03	0.96	0.02	0.91	0.04	0.84	0.03	0.83	0.03
0.92	0.02	0.92	0.02	0.89	0.02	1.15	0.02	1.18	0.02	1.21	0.02	0.77	0.03	0.8	0.03	0.78	0.04	0.56	0.04	0.59	0.04	0.51	0.04	0.97	0.02	0.99	0.03	0.97	0.02	0.92	0.04	0.86	0.03	0.84	0.03
0.94	0.02	0.93	0.02	0.9	0.02	1.16	0.02	1.2	0.02	1.22	0.02	0.79	0.03	0.81	0.03	0.79	0.04	0.57	0.04	0.58	0.04	0.52	0.04	0.98	0.02	1	0.03	0.98	0.02	0.94	0.04	0.87	0.03	0.85	0.03
0.95	0.02	0.94	0.02	0.91	0.02	1.17	0.02	1.21	0.02	1.24	0.02	0.8	0.03	0.82	0.03	0.8	0.04	0.57	0.05	0.59	0.04	0.53	0.04	1	0.02	1.01	0.03	1	0.02	0.95	0.04	0.88	0.03	0.86	0.03
0.96	0.02	0.96	0.02	0.93	0.02	1.19	0.02	1.23	0.02	1.25	0.02	0.81	0.03	0.83	0.03	0.81	0.04	0.58	0.05	0.6	0.04	0.54	0.04	1.01	0.02	1.02	0.03	1.01	0.02	0.96	0.04	0.89	0.03	0.87	0.03
0.97	0.02	0.96	0.03	0.94	0.02	1.2	0.02	1.25	0.02	1.26	0.02	0.82	0.03	0.83	0.04	0.82	0.04	0.57	0.05	0.61	0.04	0.55	0.04	1.02	0.02	1.04	0.03	1.02	0.02	0.97	0.04	0.91	0.03	0.88	0.03
0.98	0.02	0.97	0.03	0.95	0.02	1.21	0.02	1.26	0.02	1.29	0.02	0.83	0.03	0.84	0.04	0.84	0.04	0.58	0.05	0.62	0.04	0.56	0.04	1.04	0.02	1.05	0.03	1.03	0.02	0.98	0.04	0.91	0.04	0.89	0.03
0.99	0.02	0.99	0.03	0.96	0.02	1.23	0.02	1.29	0.02	1.3	0.02	0.84	0.03	0.85	0.04	0.86	0.04	0.59	0.05	0.63	0.05	0.57	0.04	1.05	0.02	1.06	0.03	1.04	0.02	0.99	0.04	0.92	0.04	0.9	0.03
1.01	0.02	1	0.03	0.97	0.02	1.25	0.02	1.3	0.02	1.31	0.02	0.85	0.03	0.86	0.04	0.87	0.04	0.6	0.05	0.64	0.05	0.58	0.04	1.06	0.02	1.07	0.03	1.05	0.02	1.01	0.04	0.93	0.04	0.91	0.03
1.03	0.02	1.01	0.03	0.99	0.02	1.27	0.02	1.32	0.02	1.33	0.02	0.86	0.03	0.87	0.04	0.88	0.04	0.59	0.05	0.63	0.05	0.59	0.04	1.08	0.02	1.08	0.03	1.06	0.02	1.02	0.04	0.94	0.04	0.92	0.03
1.04	0.02	1.02	0.03	1	0.02	1.29	0.02	1.34	0.02	1.35	0.02	0.87	0.03	0.88	0.04	0.89	0.04	0.6	0.05	0.64	0.05	0.6	0.04	1.09	0.02	1.09	0.03	1.07	0.02	1.03	0.04	0.95	0.04	0.93	0.03
1.06	0.02	1.04	0.03	1.01	0.02	1.3	0.02	1.35	0.02	1.37	0.02	0.88	0.03	0.89	0.04	0.9	0.04	0.61	0.05	0.65	0.05	0.6	0.05	1.1	0.02	1.11	0.03	1.08	0.02	1.04	0.04	0.96	0.04	0.92	0.03
1.07	0.02	1.06	0.03	1.03	0.02	1.32	0.02	1.36	0.02	1.4	0.02	0.89	0.03	0.9	0.04	0.91	0.04	0.62	0.05	0.66	0.05	0.61	0.05	1.11	0.02	1.13	0.03	1.09	0.02	1.05	0.04	0.98	0.04	0.93	0.03
1.09	0.02	1.07	0.03	1.05	0.02	1.35	0.02	1.37	0.02	1.42	0.02	0.9	0.03	0.91	0.04	0.92	0.04	0.63	0.05	0.67	0.05	0.62	0.05	1.12	0.02	1.14	0.03	1.1	0.02	1.06	0.04	1	0.04	0.94	0.03
1.11	0.02	1.08	0.03	1.06	0.02	1.37	0.02	1.4	0.02	1.44	0.02	0.91	0.03	0.92	0.04	0.93	0.04	0.62	0.05	0.68	0.05	0.63	0.05	1.13	0.02	1.15	0.03	1.11	0.02	1.07	0.04	1.01	0.04	0.96	0.03
1.12	0.02	1.1	0.03	1.07	0.02	1.39	0.02	1.41	0.02	1.45	0.02	0.91	0.04	0.93	0.04	0.94	0.05	0.63	0.05	0.69	0.05	0.64	0.05	1.14	0.02	1.16	0.03	1.13	0.02	1.09	0.04	1.02	0.04	0.97	0.03
1.14	0.02	1.11	0.03	1.09	0.02	1.4	0.02	1.44	0.02	1.46	0.02	0.93	0.04	0.94	0.04	0.95	0.05	0.65	0.05	0.7	0.05	0.65	0.05	1.16	0.02	1.17	0.03	1.14	0.02	1.11	0.04	1.03	0.04	0.99	0.03
1.15	0.02	1.12	0.03	1.11	0.02	1.41	0.02	1.45	0.02	1.48	0.02	0.94	0.04	0.95	0.04	0.96	0.05	0.64	0.05	0.69	0.05	0.64	0.05	1.16	0.03	1.18	0.03	1.15	0.03	1.12	0.04	1.04	0.04	1	0.03
1.16	0.02	1.14	0.03	1.12	0.02	1.43	0.02	1.46	0.02	1.49	0.02	0.95	0.04	0.96	0.04	0.97	0.05	0.65	0.05	0.7	0.05	0.65	0.05	1.17	0.03	1.2	0.03	1.16	0.03	1.13	0.04	1.05	0.04	1.01	0.03
1.17	0.03	1.15	0.03	1.14	0.03	1.45	0.02	1.49	0.02	1.5	0.02	0.96	0.04	0.97	0.04	0.99	0.05	0.66	0.05	0.71	0.05	0.66	0.05	1.18	0.03	1.21	0.03	1.17	0.03	1.14	0.04	1.06	0.04	1.01	0.04
1.18	0.03	1.16	0.03	1.15	0.03	1.47	0.03	1.5	0.02	1.53	0.02	0.98	0.04	0.98	0.04	1	0.05	0.67	0.05	0.72	0.05	0.67	0.05	1.19	0.03	1.22	0.03	1.18	0.03	1.15	0.04	1.07	0.04	1.02	0.04
1.2	0.03	1.17	0.03	1.16	0.03	1.49	0.03	1.53	0.02	1.54	0.02	1	0.04	0.99	0.04	1.01	0.05	0.67	0.06	0.73	0.05	0.68	0.05	1.2	0.03	1.23	0.03	1.19	0.03	1.15	0.05	1.08	0.04	1.03	0.04
1.21	0.03	1.19	0.03	1.17	0.03	1.51	0.03	1.54	0.02	1.56	0.03	1.01	0.04	1	0.04	1.02	0.05	0.69	0.06	0.74	0.06	0.67	0.05	1.21	0.03	1.25	0.03	1.2	0.03	1.16	0.05	1.09	0.04	1.04	0.04
1.22	0.03	1.2	0.03	1.18	0.03	1.53	0.03	1.55	0.02	1.58	0.03	1.02	0.04	1.01	0.04	1.03	0.05	0.68	0.06	0.75	0.06	0.68	0.05	1.22	0.03	1.27	0.03	1.21	0.03	1.17	0.05	1.1	0.04	1.05	0.04
1.24	0.03	1.21	0.03	1.19	0.03	1.54	0.03	1.57	0.02	1.59	0.03	1.03	0.04	1.02	0.04	1.04	0.05	0.69	0.06	0.76	0.06	0.69	0.05	1.23	0.03	1.28	0.03	1.23	0.03	1.18	0.05	1.11	0.04	1.06	0.04
1.25	0.03	1.23	0.03	1.2	0.03	1.56	0.03	1.59	0.02	1.6	0.03	1.04	0.04	1.03	0.04	1.06	0.05	0.7	0.06	0.77	0.06	0.7	0.05	1.24	0.03	1.29	0.03	1.24	0.03	1.19	0.05	1.11	0.05	1.07	0.04
1.27	0.03	1.25	0.03	1.21	0.03	1.59	0.03	1.6	0.02	1.63	0.03	1.05	0.04	1.03	0.05	1.07	0.05	0.69	0.06	0.78	0.06	0.69	0.05	1.25	0.03	1.3	0.04	1.25	0.03	1.2	0.05	1.12	0.05	1.08	0.04
1.28	0.03	1.26	0.03	1.22	0.03	1.61	0.03	1.62	0.02	1.65	0.03	1.06	0.04	1.04	0.05	1.08	0.05	0.7	0.06	0.79	0.06	0.7	0.05	1.26	0.03	1.31	0.04	1.27	0.03	1.21	0.05	1.13	0.05	1.09	0.04
1.29	0.03	1.28	0.03	1.23	0.03	1.64	0.03	1.64	0.02	1.66	0.03	1.07	0.04	1.05	0.05	1.09	0.05	0.71	0.06	0.8	0.06	0.71	0.05	1.28	0.03	1.32	0.04	1.28	0.03	1.22	0.05	1.14	0.05	1.1	0.04
1.3	0.03	1.29	0.03	1.25	0.03	1.66	0.03	1.66	0.02	1.68	0.03	1.08	0.04	1.06	0.05	1.1	0.05	0.72	0.06	0.79	0.06	0.71	0.06	1.29	0.03	1.33	0.04	1.3	0.03	1.24	0.05	1.15	0.05	1.11	0.04
1.31	0.03	1.3	0.03	1.26	0.03	1.69	0.03	1.68	0.02	1.7	0.03	1.09	0.04	1.07	0.05	1.11	0.05	0.71	0.06	0.8	0.06	0.72	0.06	1.3	0.03	1.35	0.04	1.31	0.03	1.25	0.05	1.16	0.05	1.12	0.04
1.32	0.03	1.32	0.03	1.28	0.03	1.71	0.03	1.69	0.02	1.71	0.03	1.1	0.04	1.08	0.05	1.12	0.05	0.72	0.06	0.82	0.06	0.71	0.06	1.31	0.03	1.36	0.04	1.33	0.03	1.26	0.05	1.17	0.05	1.13	0.04
1.33	0.03	1.33	0.03	1.29	0.03	1.73	0.03	1.7	0.02	1.73	0.03	1.11	0.04	1.09	0.05	1.13	0.05	0.73	0.06	0.83	0.06	0.72	0.06	1.32	0.03	1.38	0.04	1.34	0.03	1.27	0.05	1.18	0.05	1.14	0.04
1.35	0.03	1.35	0.03	1.3	0.03	1.74	0.03	1.73	0.02	1.75	0.03	1.12	0.04	1.1	0.05	1.15	0.05	0.74	0.06	0.84	0.06	0.73	0.06	1.34	0.03	1.39	0.04	1.35	0.03	1.28	0.05	1.19	0.05	1.15	0.04
1.36	0.03	1.36	0.04	1.31	0.03	1.76	0.03	1.74	0.02	1.76	0.03	1.13	0.04	1.11	0.05	1.15	0.06	0.75	0.06	0.85	0.07	0.74	0.06	1.35	0.03	1.4	0.04	1.37	0.03	1.29	0.05	1.2	0.05	1.16	0.04
1.38	0.03	1.37	0.04	1.32	0.03	1.78	0.03	1.75	0.02	1.78	0.03	1.14	0.05	1.12	0.05	1.16	0.06	0.76	0.06	0.86	0.07	0.75	0.06	1.36	0.03	1.41	0.04	1.38	0.03	1.3	0.05	1.21	0.05	1.17	0.04
1.39	0.03	1.39	0.04	1.34	0.03	1.79	0.03	1.78	0.03	1.8	0.03	1.15	0.05	1.11	0.05	1.17	0.06	0.77	0.06	0.87	0.07	0.74	0.06	1.38	0.03	1.42	0.04	1.4	0.03	1.31	0.05	1.22	0.05	1.18	0.04
1.4	0.03	1.4	0.04	1.35	0.03	1.81	0.03	1.79	0.03	1.81	0.03	1.16	0.05	1.13	0.05	1.18	0.06	0.77	0.07	0.88	0.07	0.75	0.06	1.39	0.03	1.44	0.04	1.41	0.03	1.3	0.05	1.23	0.05	1.19	0.04
1.41	0.03	1.41	0.04	1.36	0.03	1.83	0.03	1.8	0.03	1.83	0.03	1.17	0.05	1.14	0.05	1.19	0.06	0.78	0.07	0.89	0.07	0.76	0.06	1.4	0.03	1.45	0.04	1.43	0.03	1.31	0.05	1.24	0.05	1.2	0.04
1.42	0.03	1.43	0.04	1.38	0.03	1.85	0.03	1.83	0.03	1.85	0.03	1.18	0.05	1.15	0.05	1.2	0.06	0.77	0.07	0.9	0.07	0.77	0.06	1.41	0.03	1.46	0.04	1.44	0.03	1.32	0.05	1.25	0.05	1.21	0.04
1.44	0.03	1.44	0.04	1.4	0.03	1.87	0.03	1.85	0.03	1.86	0.03	1.19	0.05	1.16	0.05	1.21	0.06	0.78	0.07	0.91	0.07	0.76	0.06	1.42	0.03	1.47	0.04	1.45	0.03	1.33	0.05	1.26	0.05	1.22	0.04
1.45	0.03	1.45	0.04	1.41	0.03	1.88	0.03	1.87	0.03	1.88	0.03	1.18	0.05	1.17	0.05	1.23	0.06	0.79	0.07	0.92	0.07	0.77	0.06	1.44	0.03	1.48	0.04	1.46	0.03	1.34	0.05	1.27	0.05	1.24	0.05
1.47	0.03	1.46	0.04	1.43	0.03	1.89	0.03	1.89	0.03	1.89	0.03	1.2	0.05	1.18	0.05	1.24	0.06	0.8	0.07	0.91	0.07	0.78	0.06	1.45	0.03	1.49	0.04	1.47	0.03	1.35	0.05	1.28	0.05	1.25	0.05
1.48	0.03	1.48	0.04	1.44	0.03	1.91	0.03	1.91	0.03	1.91	0.03	1.21	0.05	1.2	0.05	1.25	0.06	0.81	0.07	0.92	0.07	0.79	0.06	1.46	0.03	1.5	0.04	1.48	0.04	1.36	0.05	1.29	0.05	1.27	0.05
1.49	0.03	1.49	0.04	1.45	0.03	1.92	0.03	1.92	0.03	1.92	0.03	1.22	0.05	1.21	0.05	1.26	0.06	0.82	0.07	0.93	0.07	0.8	0.06	1.47	0.03	1.51	0.04	1.49	0.04	1.37	0.05	1.3	0.05	1.28	0.05
1.5	0.03	1.5	0.04	1.47	0.03	1.94	0.03	1.93	0.03	1.94	0.03	1.24	0.05	1.22	0.05	1.27	0.06	0.83	0.07	0.94	0.07	0.81	0.06	1.48	0.03	1.52	0.04	1.51	0.04	1.38	0.06	1.31	0.05	1.3	0.05
1.51	0.03	1.52	0.04	1.48	0.03	1.96	0.03	1.95	0.03	1.96	0.03	1.25	0.05	1.22	0.06	1.28	0.06	0.82	0.07	0.95	0.07	0.82	0.06	1.49	0.03	1.54	0.04	1.52	0.04	1.4	0.06	1.32	0.05	1.31	0.05
1.52	0.03	1.53	0.04	1.49	0.03	1.97	0.03	1.97	0.03	1.97	0.03	1.26	0.05	1.24	0.06	1.29	0.06	0.83	0.07	0.96	0.07	0.82	0.07	1.5	0.03	1.55	0.04	1.53	0.04	1.41	0.06	1.32	0.06	1.32	0.05
1.54	0.03	1.54	0.04	1.5	0.03	1.98	0.03	1.99	0.03	1.98	0.03	1.28	0.05	1.25	0.06	1.3	0.06	0.84	0.07	0.96	0.08	0.83	0.07	1.52	0.03	1.57	0.04	1.54	0.04	1.42	0.06	1.33	0.06	1.33	0.05
1.55	0.03	1.56	0.04	1.51	0.03	2	0.03	2.01	0.03	2.01	0.03	1.29	0.05	1.26	0.06	1.31	0.06	0.85	0.07	0.97	0.08	0.84	0.07	1.54	0.03	1.58	0.04	1.55	0.04	1.44	0.06	1.34	0.06	1.34	0.05
1.56	0.03	1.57	0.04	1.53	0.03	2.02	0.03	2.03	0.03	2.03	0.03	1.3	0.05	1.28	0.06	1.32	0.06	0.86	0.07	0.96	0.08	0.85	0.07	1.54	0.04	1.59	0.04	1.56	0.04	1.45	0.06	1.35	0.06	1.35	0.05
1.59	0.03	1.59	0.04	1.54	0.04	2.03	0.03	2.04	0.03	2.04	0.03	1.31	0.05	1.29	0.06	1.34	0.06	0.87	0.07	0.97	0.08	0.86	0.07	1.56	0.04	1.6	0.04	1.57	0.04	1.46	0.06	1.36	0.06	1.36	0.05
1.6	0.04	1.6	0.04	1.56	0.04	2.05	0.03	2.07	0.03	2.06	0.03	1.32	0.05	1.3	0.06	1.34	0.07	0.87	0.08	0.98	0.08	0.87	0.07	1.57	0.04	1.62	0.04	1.59	0.04	1.47	0.06	1.37	0.06	1.37	0.05
1.61	0.04	1.62	0.04	1.57	0.04	2.06	0.04	2.08	0.03	2.08	0.03	1.34	0.05	1.31	0.06	1.35	0.07	0.88	0.08	0.99	0.08	0.86	0.07	1.59	0.04	1.63	0.04	1.6	0.04	1.48	0.06	1.38	0.06	1.38	0.05
1.63	0.04	1.63	0.04	1.58	0.04	2.07	0.04	2.09	0.03	2.09	0.03	1.35	0.06	1.32	0.06	1.36	0.07	0.89	0.08	1	0.08	0.87	0.07	1.6	0.04	1.64	0.05	1.61	0.04	1.49	0.06	1.39	0.06	1.39	0.05
1.64	0.04	1.64	0.04	1.59	0.04	2.09	0.04	2.11	0.03	2.11	0.03	1.36	0.06	1.33	0.06	1.37	0.07	0.88	0.08	1.01	0.08	0.88	0.07	1.62	0.04	1.65	0.05	1.63	0.04	1.5	0.06	1.38	0.06	1.4	0.05
1.65	0.04	1.65	0.04	1.6	0.04	2.11	0.04	2.12	0.03	2.12	0.03	1.37	0.06	1.34	0.06	1.38	0.07	0.89	0.08	1	0.08	0.89	0.07	1.64	0.04	1.66	0.05	1.64	0.04	1.51	0.06	1.39	0.06	1.41	0.05
1.66	0.04	1.66	0.04	1.62	0.04	2.12	0.04	2.13	0.03	2.13	0.03	1.38	0.06	1.35	0.06	1.39	0.07	0.9	0.08	1.01	0.08	0.91	0.07	1.65	0.04	1.67	0.05	1.65	0.04	1.52	0.06	1.4	0.06	1.42	0.05
1.67	0.04	1.67	0.04	1.64	0.04	2.13	0.04	2.16	0.03	2.15	0.03	1.39	0.06	1.36	0.06	1.4	0.07	0.91	0.08	1.02	0.08	0.92	0.07	1.66	0.04	1.68	0.05	1.66	0.04	1.53	0.06	1.42	0.06	1.43	0.05
1.69	0.04	1.69	0.04	1.65	0.04	2.15	0.04	2.17	0.03	2.17	0.03	1.4	0.06	1.37	0.06	1.41	0.07	0.92	0.08	1.01	0.08	0.92	0.08	1.67	0.04	1.69	0.05	1.68	0.04	1.54	0.06	1.43	0.06	1.44	0.05
1.7	0.04	1.7	0.04	1.66	0.04	2.17	0.04	2.19	0.03	2.18	0.04	1.41	0.06	1.38	0.06	1.43	0.07	0.93	0.08	1.02	0.08	0.93	0.08	1.69	0.04	1.7	0.05	1.69	0.04	1.55	0.06	1.44	0.06	1.45	0.05
1.71	0.04	1.72	0.04	1.67	0.04	2.18	0.04	2.21	0.03	2.2	0.04	1.42	0.06	1.39	0.06	1.44	0.07	0.94	0.08	1.03	0.08	0.94	0.08	1.7	0.04	1.72	0.05	1.7	0.04	1.56	0.06	1.45	0.06	1.47	0.06
1.73	0.04	1.74	0.04	1.68	0.04	2.2	0.04	2.22	0.03	2.22	0.04	1.43	0.06	1.4	0.06	1.45	0.07	0.95	0.08	1.04	0.08	0.95	0.08	1.71	0.04	1.73	0.05	1.71	0.04	1.57	0.06	1.46	0.06	1.48	0.06
1.74	0.04	1.75	0.04	1.7	0.04	2.21	0.04	2.24	0.03	2.23	0.04	1.44	0.06	1.41	0.06	1.46	0.07	0.96	0.08	1.05	0.08	0.94	0.08	1.73	0.04	1.74	0.05	1.72	0.04	1.58	0.06	1.48	0.06	1.49	0.06
1.75	0.04	1.76	0.04	1.72	0.04	2.22	0.04	2.26	0.03	2.25	0.04	1.45	0.06	1.42	0.07	1.47	0.07	0.97	0.08	1.04	0.08	0.95	0.08	1.74	0.04	1.75	0.05	1.73	0.04	1.59	0.06	1.49	0.06	1.5	0.06
1.76	0.04	1.76	0.05	1.73	0.04	2.25	0.04	2.27	0.03	2.27	0.04	1.46	0.06	1.43	0.07	1.48	0.07	0.97	0.09	1.06	0.08	0.96	0.08	1.76	0.04	1.76	0.05	1.74	0.04	1.6	0.06	1.5	0.06	1.51	0.06
1.78	0.04	1.78	0.05	1.74	0.04	2.27	0.04	2.29	0.03	2.29	0.04	1.47	0.06	1.44	0.07	1.49	0.07	0.96	0.09	1.06	0.09	0.97	0.08	1.77	0.04	1.78	0.05	1.75	0.04	1.61	0.07	1.51	0.06	1.52	0.06
1.79	0.04	1.79	0.05	1.75	0.04	2.28	0.04	2.32	0.03	2.32	0.04	1.48	0.06	1.45	0.07	1.5	0.07	0.97	0.09	1.07	0.09	0.98	0.08	1.78	0.04	1.79	0.05	1.76	0.04	1.63	0.07	1.52	0.06	1.53	0.06
1.81	0.04	1.8	0.05	1.76	0.04	2.3	0.04	2.34	0.03	2.33	0.04	1.49	0.06	1.46	0.07	1.51	0.07	0.98	0.09	1.08	0.09	0.99	0.08	1.79	0.04	1.8	0.05	1.77	0.04	1.64	0.07	1.53	0.06	1.54	0.06
1.82	0.04	1.82	0.05	1.77	0.04	2.32	0.04	2.37	0.03	2.34	0.04	1.5	0.06	1.47	0.07	1.52	0.07	0.99	0.09	1.09	0.09	1	0.08	1.8	0.04	1.81	0.05	1.79	0.04	1.65	0.07	1.53	0.07	1.55	0.06
1.83	0.04	1.83	0.05	1.78	0.04	2.33	0.04	2.38	0.03	2.37	0.04	1.51	0.06	1.48	0.07	1.53	0.08	1	0.09	1.08	0.09	1.01	0.08	1.81	0.04	1.83	0.05	1.8	0.04	1.66	0.07	1.54	0.07	1.56	0.06
1.84	0.04	1.85	0.05	1.79	0.04	2.36	0.04	2.4	0.03	2.38	0.04	1.52	0.06	1.49	0.07	1.54	0.08	1.01	0.09	1.1	0.09	1.02	0.08	1.83	0.04	1.84	0.05	1.81	0.05	1.67	0.07	1.55	0.07	1.57	0.06
1.86	0.04	1.86	0.05	1.8	0.04	2.37	0.04	2.42	0.04	2.39	0.04	1.53	0.06	1.5	0.07	1.55	0.08	1.02	0.09	1.11	0.09	1.03	0.08	1.84	0.04	1.85	0.05	1.82	0.05	1.68	0.07	1.54	0.07	1.58	0.06
1.87	0.04	1.88	0.05	1.81	0.04	2.39	0.04	2.44	0.04	2.41	0.04	1.54	0.06	1.52	0.07	1.56	0.08	1.01	0.09	1.12	0.09	1.04	0.08	1.85	0.04	1.86	0.05	1.83	0.05	1.69	0.07	1.56	0.07	1.59	0.06
1.88	0.04	1.9	0.05	1.83	0.04	2.41	0.04	2.45	0.04	2.43	0.04	1.54	0.07	1.53	0.07	1.57	0.08	1.02	0.09	1.13	0.09	1.03	0.09	1.87	0.04	1.87	0.05	1.84	0.05	1.7	0.07	1.58	0.07	1.6	0.06
1.9	0.04	1.91	0.05	1.84	0.04	2.43	0.04	2.47	0.04	2.44	0.04	1.56	0.07	1.54	0.07	1.58	0.08	1.03	0.09	1.12	0.09	1.05	0.09	1.88	0.04	1.88	0.05	1.85	0.05	1.71	0.07	1.59	0.07	1.61	0.06
1.91	0.04	1.92	0.05	1.85	0.04	2.45	0.04	2.5	0.04	2.47	0.04	1.57	0.07	1.55	0.07	1.59	0.08	1.04	0.09	1.13	0.09	1.06	0.09	1.89	0.04	1.89	0.05	1.86	0.05	1.72	0.07	1.6	0.07	1.62	0.06
1.92	0.04	1.93	0.05	1.86	0.04	2.46	0.04	2.51	0.04	2.49	0.04	1.58	0.07	1.56	0.07	1.6	0.08	1.03	0.09	1.14	0.09	1.07	0.09	1.9	0.04	1.91	0.05	1.87	0.05	1.73	0.07	1.61	0.07	1.63	0.06
1.93	0.04	1.95	0.05	1.87	0.04	2.47	0.04	2.53	0.04	2.51	0.04	1.59	0.07	1.57	0.07	1.61	0.08	1.04	0.09	1.16	0.09	1.06	0.09	1.91	0.05	1.92	0.05	1.88	0.05	1.74	0.07	1.62	0.07	1.64	0.06
1.95	0.04	1.96	0.05	1.88	0.04	2.49	0.04	2.55	0.04	2.52	0.04	1.61	0.07	1.58	0.07	1.63	0.08	1.05	0.09	1.17	0.09	1.08	0.09	1.93	0.05	1.93	0.05	1.9	0.05	1.76	0.07	1.63	0.07	1.66	0.06
1.96	0.04	1.97	0.05	1.89	0.04	2.5	0.04	2.56	0.04	2.54	0.04	1.62	0.07	1.59	0.07	1.64	0.08	1.06	0.09	1.17	0.1	1.09	0.09	1.94	0.05	1.94	0.05	1.91	0.05	1.78	0.07	1.64	0.07	1.67	0.06
1.98	0.04	1.98	0.05	1.9	0.04	2.51	0.04	2.57	0.04	2.55	0.04	1.63	0.07	1.6	0.07	1.65	0.08	1.06	0.1	1.18	0.1	1.1	0.09	1.95	0.05	1.96	0.05	1.92	0.05	1.79	0.07	1.65	0.07	1.68	0.07
1.99	0.04	2	0.05	1.92	0.04	2.54	0.04	2.6	0.04	2.57	0.04	1.64	0.07	1.61	0.07	1.67	0.08	1.07	0.1	1.19	0.1	1.09	0.09	1.97	0.05	1.97	0.05	1.93	0.05	1.8	0.07	1.66	0.07	1.69	0.07
2	0.04	2.02	0.05	1.93	0.05	2.56	0.04	2.61	0.04	2.59	0.04	1.65	0.07	1.62	0.08	1.68	0.08	1.08	0.1	1.2	0.1	1.1	0.09	1.98	0.05	1.98	0.06	1.94	0.05	1.82	0.07	1.68	0.07	1.7	0.07
2.01	0.04	2.03	0.05	1.95	0.05	2.57	0.04	2.63	0.04	2.61	0.04	1.66	0.07	1.63	0.08	1.69	0.08	1.09	0.1	1.21	0.1	1.11	0.09	2	0.05	1.99	0.06	1.95	0.05	1.83	0.07	1.67	0.07	1.71	0.07
2.03	0.04	2.04	0.05	1.97	0.05	2.59	0.04	2.65	0.04	2.62	0.04	1.67	0.07	1.64	0.08	1.7	0.08	1.1	0.1	1.22	0.1	1.12	0.09	2.01	0.05	2	0.06	1.96	0.05	1.84	0.07	1.68	0.07	1.72	0.07
2.04	0.05	2.05	0.05	1.98	0.05	2.6	0.04	2.66	0.04	2.64	0.04	1.68	0.07	1.65	0.08	1.71	0.08	1.11	0.1	1.23	0.1	1.13	0.09	2.02	0.05	2.01	0.06	1.97	0.05	1.85	0.08	1.69	0.07	1.74	0.07
2.06	0.05	2.06	0.05	1.99	0.05	2.61	0.04	2.67	0.04	2.66	0.04	1.69	0.07	1.66	0.08	1.72	0.08	1.1	0.1	1.24	0.1	1.12	0.09	2.03	0.05	2.02	0.06	1.98	0.05	1.86	0.08	1.7	0.07	1.75	0.07
2.08	0.05	2.08	0.05	2	0.05	2.62	0.04	2.7	0.04	2.67	0.04	1.71	0.07	1.67	0.08	1.73	0.09	1.11	0.1	1.25	0.1	1.14	0.09	2.04	0.05	2.03	0.06	1.99	0.05	1.88	0.08	1.71	0.07	1.76	0.07
2.1	0.05	2.09	0.05	2.02	0.05	2.64	0.05	2.71	0.04	2.7	0.04	1.72	0.07	1.68	0.08	1.74	0.09	1.12	0.1	1.26	0.1	1.15	0.09	2.05	0.05	2.04	0.06	2	0.05	1.89	0.08	1.72	0.07	1.77	0.07
2.11	0.05	2.11	0.05	2.03	0.05	2.66	0.05	2.73	0.04	2.71	0.04	1.73	0.07	1.69	0.08	1.75	0.09	1.11	0.1	1.27	0.1	1.14	0.09	2.06	0.05	2.05	0.06	2.01	0.05	1.9	0.08	1.73	0.07	1.79	0.07
2.12	0.05	2.12	0.05	2.04	0.05	2.67	0.05	2.75	0.04	2.72	0.04	1.74	0.07	1.7	0.08	1.77	0.09	1.13	0.1	1.28	0.1	1.16	0.1	2.07	0.05	2.07	0.06	2.03	0.05	1.91	0.08	1.74	0.07	1.8	0.07
2.13	0.05	2.13	0.05	2.05	0.05	2.69	0.05	2.76	0.04	2.75	0.04	1.75	0.07	1.71	0.08	1.78	0.09	1.14	0.1	1.29	0.1	1.15	0.1	2.09	0.05	2.08	0.06	2.04	0.05	1.92	0.08	1.74	0.08	1.81	0.07
2.15	0.05	2.14	0.05	2.08	0.05	2.7	0.05	2.78	0.04	2.77	0.04	1.76	0.07	1.72	0.08	1.79	0.09	1.15	0.1	1.29	0.11	1.16	0.1	2.1	0.05	2.1	0.06	2.06	0.05	1.93	0.08	1.75	0.08	1.82	0.07
2.16	0.05	2.16	0.05	2.09	0.05	2.72	0.05	2.8	0.04	2.79	0.04	1.76	0.08	1.73	0.08	1.8	0.09	1.16	0.1	1.3	0.11	1.17	0.1	2.12	0.05	2.11	0.06	2.07	0.05	1.94	0.08	1.77	0.08	1.83	0.07
2.17	0.05	2.17	0.05	2.11	0.05	2.75	0.05	2.81	0.04	2.8	0.04	1.77	0.08	1.74	0.08	1.81	0.09	1.16	0.11	1.32	0.11	1.18	0.1	2.13	0.05	2.12	0.06	2.08	0.05	1.95	0.08	1.78	0.08	1.84	0.07
2.19	0.05	2.18	0.05	2.12	0.05	2.77	0.05	2.83	0.04	2.82	0.04	1.79	0.08	1.76	0.08	1.82	0.09	1.17	0.11	1.31	0.11	1.2	0.1	2.14	0.05	2.13	0.06	2.09	0.05	1.96	0.08	1.79	0.08	1.85	0.07
2.2	0.05	2.2	0.06	2.14	0.05	2.8	0.05	2.85	0.04	2.84	0.05	1.8	0.08	1.77	0.08	1.83	0.09	1.18	0.11	1.32	0.11	1.21	0.1	2.15	0.05	2.15	0.06	2.1	0.05	1.97	0.08	1.8	0.08	1.87	0.07
2.22	0.05	2.22	0.06	2.15	0.05	2.82	0.05	2.88	0.04	2.85	0.05	1.81	0.08	1.78	0.08	1.84	0.09	1.19	0.11	1.33	0.11	1.22	0.1	2.16	0.05	2.16	0.06	2.11	0.05	1.98	0.08	1.81	0.08	1.88	0.07
2.23	0.05	2.23	0.06	2.17	0.05	2.85	0.05	2.89	0.04	2.86	0.05	1.83	0.08	1.79	0.08	1.85	0.09	1.2	0.11	1.34	0.11	1.23	0.1	2.17	0.05	2.17	0.06	2.12	0.05	1.99	0.08	1.82	0.08	1.89	0.07
2.25	0.05	2.25	0.06	2.18	0.05	2.86	0.05	2.91	0.04	2.88	0.05	1.84	0.08	1.8	0.08	1.86	0.09	1.19	0.11	1.35	0.11	1.24	0.1	2.18	0.05	2.18	0.06	2.13	0.05	2	0.08	1.83	0.08	1.9	0.07
2.27	0.05	2.26	0.06	2.2	0.05	2.89	0.05	2.94	0.04	2.9	0.05	1.85	0.08	1.81	0.08	1.88	0.09	1.2	0.11	1.36	0.11	1.25	0.1	2.19	0.05	2.19	0.06	2.14	0.06	2.01	0.08	1.85	0.08	1.91	0.08
2.28	0.05	2.27	0.06	2.22	0.05	2.9	0.05	2.95	0.04	2.92	0.05	1.86	0.08	1.82	0.09	1.89	0.09	1.21	0.11	1.37	0.11	1.26	0.11	2.2	0.05	2.21	0.06	2.16	0.06	2.02	0.08	1.86	0.08	1.92	0.08
2.3	0.05	2.28	0.06	2.24	0.05	2.92	0.05	2.96	0.04	2.94	0.05	1.87	0.08	1.83	0.09	1.9	0.09	1.22	0.11	1.38	0.11	1.27	0.11	2.22	0.05	2.22	0.06	2.17	0.06	2.03	0.08	1.87	0.08	1.93	0.08
2.31	0.05	2.29	0.06	2.25	0.05	2.94	0.05	2.99	0.04	2.96	0.05	1.88	0.08	1.85	0.09	1.91	0.09	1.23	0.11	1.39	0.11	1.28	0.11	2.23	0.05	2.23	0.06	2.18	0.06	2.04	0.08	1.88	0.08	1.94	0.08
2.32	0.05	2.3	0.06	2.26	0.05	2.95	0.05	3	0.04	2.98	0.05	1.89	0.08	1.86	0.09	1.92	0.09	1.24	0.11	1.4	0.11	1.27	0.11	2.24	0.05	2.24	0.06	2.2	0.06	2.05	0.08	1.89	0.08	1.96	0.08
2.34	0.05	2.31	0.06	2.27	0.05	2.96	0.05	3.02	0.04	2.99	0.05	1.9	0.08	1.87	0.09	1.93	0.1	1.23	0.11	1.4	0.12	1.28	0.11	2.25	0.05	2.25	0.06	2.21	0.06	2.06	0.08	1.9	0.08	1.97	0.08
2.35	0.05	2.32	0.06	2.28	0.05	2.98	0.05	3.04	0.04	3.02	0.05	1.91	0.08	1.88	0.09	1.95	0.1	1.24	0.11	1.41	0.12	1.29	0.11	2.26	0.05	2.27	0.06	2.22	0.06	2.08	0.08	1.91	0.08	1.98	0.08
2.37	0.05	2.33	0.06	2.29	0.05	2.99	0.05	3.05	0.04	3.04	0.05	1.92	0.08	1.89	0.09	1.96	0.1	1.25	0.11	1.42	0.12	1.3	0.11	2.27	0.05	2.29	0.06	2.24	0.06	2.08	0.09	1.92	0.08	1.99	0.08
2.38	0.05	2.35	0.06	2.31	0.05	3	0.05	3.07	0.04	3.05	0.05	1.93	0.08	1.9	0.09	1.97	0.1	1.26	0.11	1.43	0.12	1.31	0.11	2.28	0.05	2.3	0.06	2.26	0.06	2.09	0.09	1.93	0.08	2	0.08
2.4	0.05	2.37	0.06	2.32	0.05	3.02	0.05	3.09	0.04	3.08	0.05	1.94	0.08	1.91	0.09	1.98	0.1	1.27	0.11	1.44	0.12	1.32	0.11	2.28	0.06	2.32	0.07	2.27	0.06	2.1	0.09	1.94	0.08	2.01	0.08
2.42	0.05	2.39	0.06	2.33	0.05	3.04	0.05	3.1	0.05	3.09	0.05	1.96	0.08	1.93	0.09	1.99	0.1	1.26	0.12	1.45	0.12	1.33	0.11	2.3	0.06	2.33	0.07	2.28	0.06	2.11	0.09	1.95	0.09	2.02	0.08
2.43	0.05	2.41	0.06	2.34	0.05	3.05	0.05	3.12	0.05	3.11	0.05	1.97	0.09	1.92	0.09	2	0.1	1.27	0.12	1.44	0.12	1.34	0.11	2.31	0.06	2.35	0.07	2.29	0.06	2.12	0.09	1.96	0.09	2.03	0.08
2.45	0.05	2.43	0.06	2.36	0.06	3.08	0.05	3.14	0.05	3.14	0.05	1.98	0.09	1.93	0.09	2.01	0.1	1.28	0.12	1.45	0.12	1.35	0.11	2.32	0.06	2.36	0.07	2.31	0.06	2.13	0.09	1.97	0.09	2.04	0.08
2.46	0.05	2.44	0.06	2.37	0.06	3.09	0.05	3.17	0.05	3.15	0.05	1.99	0.09	1.94	0.09	2.02	0.1	1.29	0.12	1.46	0.12	1.36	0.11	2.33	0.06	2.37	0.07	2.32	0.06	2.15	0.09	1.98	0.09	2.05	0.08
2.47	0.05	2.45	0.06	2.38	0.06	3.1	0.05	3.19	0.05	3.17	0.05	2	0.09	1.95	0.09	2.03	0.1	1.28	0.12	1.47	0.12	1.35	0.11	2.34	0.06	2.38	0.07	2.33	0.06	2.16	0.09	1.99	0.09	2.06	0.08
2.49	0.05	2.46	0.06	2.39	0.06	3.12	0.05	3.2	0.05	3.19	0.05	2.02	0.09	1.96	0.09	2.04	0.1	1.29	0.12	1.48	0.12	1.37	0.11	2.36	0.06	2.39	0.07	2.34	0.06	2.17	0.09	2	0.09	2.07	0.08
2.5	0.05	2.47	0.06	2.4	0.06	3.14	0.05	3.22	0.05	3.2	0.05	2.03	0.09	1.97	0.09	2.05	0.1	1.3	0.12	1.49	0.12	1.38	0.11	2.37	0.06	2.4	0.07	2.35	0.06	2.18	0.09	2.01	0.09	2.08	0.08
2.51	0.05	2.48	0.06	2.42	0.06	3.15	0.05	3.24	0.05	3.21	0.05	2.04	0.09	1.98	0.09	2.06	0.1	1.31	0.12	1.5	0.12	1.39	0.12	2.38	0.06	2.41	0.07	2.36	0.06	2.19	0.09	2.02	0.09	2.09	0.08
2.51	0.06	2.49	0.06	2.44	0.06	3.17	0.05	3.25	0.05	3.23	0.05	2.05	0.09	1.99	0.09	2.07	0.1	1.32	0.12	1.51	0.12	1.38	0.12	2.39	0.06	2.42	0.07	2.37	0.06	2.2	0.09	2.03	0.09	2.1	0.08
2.53	0.06	2.51	0.06	2.46	0.06	3.19	0.05	3.28	0.05	3.24	0.05	2.06	0.09	2.01	0.1	2.08	0.1	1.31	0.12	1.51	0.13	1.39	0.12	2.41	0.06	2.44	0.07	2.38	0.06	2.21	0.09	2.05	0.09	2.12	0.08
2.54	0.06	2.52	0.06	2.47	0.06	3.2	0.05	3.3	0.05	3.25	0.05	2.07	0.09	2.02	0.1	2.09	0.1	1.32	0.12	1.52	0.13	1.4	0.12	2.42	0.06	2.45	0.07	2.39	0.06	2.22	0.09	2.06	0.09	2.12	0.09
2.56	0.06	2.53	0.06	2.48	0.06	3.22	0.05	3.32	0.05	3.26	0.05	2.08	0.09	2.03	0.1	2.1	0.1	1.33	0.12	1.53	0.13	1.41	0.12	2.43	0.06	2.46	0.07	2.41	0.06	2.23	0.09	2.07	0.09	2.14	0.09
2.57	0.06	2.54	0.06	2.5	0.06	3.24	0.06	3.33	0.05	3.28	0.05	2.09	0.09	2.04	0.1	2.11	0.1	1.34	0.12	1.54	0.13	1.42	0.12	2.44	0.06	2.47	0.07	2.43	0.06	2.24	0.09	2.08	0.09	2.15	0.09
2.59	0.06	2.56	0.06	2.51	0.06	3.25	0.06	3.35	0.05	3.3	0.05	2.1	0.09	2.06	0.1	2.11	0.11	1.33	0.12	1.55	0.13	1.43	0.12	2.45	0.06	2.49	0.07	2.44	0.06	2.25	0.09	2.09	0.09	2.16	0.09
2.61	0.06	2.57	0.06	2.52	0.06	3.28	0.06	3.37	0.05	3.31	0.05	2.11	0.09	2.08	0.1	2.12	0.11	1.34	0.12	1.56	0.13	1.42	0.12	2.46	0.06	2.5	0.07	2.46	0.06	2.26	0.09	2.1	0.09	2.17	0.09
2.62	0.06	2.59	0.06	2.53	0.06	3.29	0.06	3.39	0.05	3.34	0.05	2.12	0.09	2.09	0.1	2.13	0.11	1.35	0.12	1.57	0.13	1.43	0.12	2.47	0.06	2.51	0.07	2.46	0.07	2.27	0.09	2.11	0.09	2.18	0.09
2.63	0.06	2.61	0.06	2.54	0.06	3.3	0.06	3.42	0.05	3.36	0.05	2.13	0.09	2.1	0.1	2.14	0.11	1.36	0.12	1.58	0.13	1.44	0.12	2.49	0.06	2.52	0.07	2.48	0.07	2.29	0.09	2.12	0.09	2.2	0.09
2.64	0.06	2.62	0.06	2.55	0.06	3.32	0.06	3.43	0.05	3.37	0.05	2.14	0.09	2.11	0.1	2.15	0.11	1.36	0.13	1.59	0.13	1.45	0.12	2.5	0.06	2.54	0.07	2.49	0.07	2.3	0.09	2.13	0.09	2.21	0.09
2.66	0.06	2.63	0.07	2.56	0.06	3.34	0.06	3.44	0.05	3.39	0.05	2.15	0.09	2.12	0.1	2.16	0.11	1.37	0.13	1.6	0.13	1.46	0.12	2.51	0.06	2.55	0.07	2.51	0.07	2.3	0.1	2.14	0.09	2.22	0.09
2.67	0.06	2.65	0.07	2.57	0.06	3.35	0.06	3.46	0.05	3.41	0.05	2.16	0.09	2.13	0.1	2.17	0.11	1.38	0.13	1.61	0.13	1.47	0.12	2.52	0.06	2.56	0.07	2.52	0.07	2.31	0.1	2.15	0.09	2.23	0.09
2.7	0.06	2.66	0.07	2.58	0.06	3.37	0.06	3.47	0.05	3.42	0.05	2.17	0.1	2.14	0.1	2.18	0.11	1.39	0.13	1.6	0.13	1.48	0.12	2.53	0.06	2.57	0.07	2.53	0.07	2.32	0.1	2.16	0.09	2.24	0.09
2.72	0.06	2.67	0.07	2.6	0.06	3.39	0.06	3.49	0.05	3.44	0.05	2.16	0.1	2.15	0.1	2.19	0.11	1.4	0.13	1.61	0.13	1.47	0.12	2.54	0.06	2.58	0.07	2.55	0.07	2.34	0.1	2.17	0.09	2.25	0.09
2.73	0.06	2.69	0.07	2.61	0.06	3.4	0.06	3.51	0.05	3.46	0.05	2.17	0.1	2.16	0.1	2.2	0.11	1.41	0.13	1.62	0.13	1.49	0.12	2.56	0.06	2.6	0.07	2.56	0.07	2.36	0.1	2.17	0.1	2.26	0.09
2.75	0.06	2.7	0.07	2.63	0.06	3.41	0.06	3.52	0.05	3.48	0.05	2.18	0.1	2.17	0.1	2.21	0.11	1.42	0.13	1.63	0.13	1.48	0.12	2.57	0.06	2.61	0.07	2.57	0.07	2.37	0.1	2.18	0.1	2.27	0.09
2.77	0.06	2.72	0.07	2.65	0.06	3.43	0.06	3.53	0.05	3.49	0.06	2.2	0.1	2.18	0.1	2.22	0.11	1.43	0.13	1.63	0.14	1.49	0.12	2.59	0.06	2.62	0.07	2.59	0.07	2.38	0.1	2.19	0.1	2.28	0.09
2.78	0.06	2.73	0.07	2.66	0.06	3.44	0.06	3.55	0.05	3.51	0.06	2.22	0.1	2.19	0.1	2.23	0.11	1.44	0.13	1.64	0.14	1.49	0.13	2.6	0.06	2.63	0.07	2.6	0.07	2.39	0.1	2.2	0.1	2.29	0.09
2.79	0.06	2.75	0.07	2.67	0.06	3.45	0.06	3.57	0.05	3.53	0.06	2.23	0.1	2.2	0.11	2.24	0.11	1.45	0.13	1.65	0.14	1.5	0.13	2.61	0.06	2.64	0.07	2.61	0.07	2.4	0.1	2.21	0.1	2.3	0.09
2.8	0.06	2.76	0.07	2.68	0.06	3.48	0.06	3.58	0.05	3.54	0.06	2.24	0.1	2.22	0.11	2.25	0.11	1.44	0.13	1.66	0.14	1.51	0.13	2.62	0.06	2.66	0.08	2.62	0.07	2.41	0.1	2.22	0.1	2.31	0.09
2.81	0.06	2.77	0.07	2.7	0.06	3.5	0.06	3.61	0.05	3.58	0.06	2.25	0.1	2.23	0.11	2.26	0.11	1.45	0.13	1.67	0.14	1.52	0.13	2.64	0.06	2.67	0.08	2.63	0.07	2.42	0.1	2.23	0.1	2.32	0.09
2.82	0.06	2.79	0.07	2.71	0.06	3.52	0.06	3.62	0.05	3.59	0.06	2.26	0.1	2.24	0.11	2.27	0.11	1.46	0.13	1.68	0.14	1.53	0.13	2.65	0.06	2.68	0.08	2.65	0.07	2.43	0.1	2.24	0.1	2.33	0.09
2.84	0.06	2.8	0.07	2.73	0.06	3.53	0.06	3.64	0.05	3.6	0.06	2.27	0.1	2.25	0.11	2.28	0.11	1.47	0.13	1.69	0.14	1.54	0.13	2.66	0.07	2.69	0.08	2.66	0.07	2.44	0.1	2.25	0.1	2.34	0.09
2.85	0.06	2.82	0.07	2.74	0.06	3.54	0.06	3.66	0.05	3.62	0.06	2.28	0.1	2.26	0.11	2.29	0.11	1.47	0.14	1.7	0.14	1.55	0.13	2.67	0.07	2.7	0.08	2.67	0.07	2.45	0.1	2.26	0.1	2.35	0.1
2.86	0.06	2.84	0.07	2.75	0.06	3.56	0.06	3.67	0.05	3.63	0.06	2.29	0.1	2.27	0.11	2.3	0.11	1.48	0.14	1.71	0.14	1.56	0.13	2.68	0.07	2.71	0.08	2.68	0.07	2.46	0.1	2.27	0.1	2.37	0.1
2.87	0.06	2.85	0.07	2.76	0.06	3.58	0.06	3.69	0.05	3.65	0.06	2.3	0.1	2.28	0.11	2.31	0.11	1.47	0.14	1.72	0.14	1.57	0.13	2.7	0.07	2.72	0.08	2.69	0.07	2.48	0.1	2.28	0.1	2.38	0.1
2.89	0.06	2.87	0.07	2.77	0.06	3.59	0.06	3.71	0.05	3.67	0.06	2.32	0.1	2.29	0.11	2.32	0.12	1.48	0.14	1.73	0.14	1.58	0.13	2.71	0.07	2.74	0.08	2.7	0.07	2.49	0.1	2.29	0.1	2.39	0.1
2.9	0.06	2.89	0.07	2.77	0.07	3.6	0.06	3.73	0.05	3.69	0.06	2.33	0.1	2.3	0.11	2.33	0.12	1.49	0.14	1.72	0.14	1.57	0.13	2.72	0.07	2.75	0.08	2.71	0.07	2.5	0.1	2.3	0.1	2.4	0.1
2.92	0.06	2.9	0.07	2.79	0.07	3.62	0.06	3.75	0.05	3.7	0.06	2.34	0.1	2.31	0.11	2.34	0.12	1.5	0.14	1.73	0.14	1.58	0.13	2.74	0.07	2.76	0.08	2.73	0.07	2.51	0.1	2.32	0.1	2.41	0.1
2.94	0.06	2.92	0.07	2.8	0.07	3.63	0.06	3.77	0.05	3.73	0.06	2.35	0.1	2.32	0.11	2.35	0.12	1.51	0.14	1.74	0.14	1.59	0.13	2.75	0.07	2.77	0.08	2.74	0.07	2.52	0.1	2.34	0.1	2.42	0.1
2.95	0.06	2.93	0.07	2.82	0.07	3.65	0.06	3.79	0.06	3.74	0.06	2.36	0.1	2.34	0.11	2.36	0.12	1.52	0.14	1.74	0.15	1.6	0.13	2.76	0.07	2.79	0.08	2.75	0.07	2.53	0.11	2.35	0.1	2.43	0.1
2.96	0.06	2.94	0.07	2.83	0.07	3.67	0.06	3.8	0.06	3.76	0.06	2.37	0.1	2.35	0.11	2.37	0.12	1.53	0.14	1.75	0.15	1.6	0.14	2.77	0.07	2.8	0.08	2.76	0.07	2.54	0.11	2.36	0.1	2.44	0.1
2.97	0.06	2.95	0.07	2.85	0.07	3.68	0.06	3.82	0.06	3.78	0.06	2.37	0.11	2.36	0.11	2.38	0.12	1.54	0.14	1.76	0.15	1.61	0.14	2.78	0.07	2.81	0.08	2.77	0.07	2.55	0.11	2.37	0.1	2.45	0.1
2.98	0.06	2.96	0.07	2.86	0.07	3.7	0.06	3.84	0.06	3.8	0.06	2.38	0.11	2.37	0.11	2.39	0.12	1.55	0.14	1.77	0.15	1.62	0.14	2.8	0.07	2.82	0.08	2.78	0.07	2.56	0.11	2.38	0.1	2.46	0.1
2.99	0.07	2.97	0.07	2.89	0.07	3.72	0.06	3.86	0.06	3.82	0.06	2.4	0.11	2.39	0.11	2.4	0.12	1.54	0.14	1.78	0.15	1.63	0.14	2.82	0.07	2.84	0.08	2.79	0.08	2.58	0.11	2.39	0.11	2.47	0.1
3.01	0.07	2.99	0.07	2.9	0.07	3.74	0.06	3.88	0.06	3.83	0.06	2.41	0.11	2.4	0.12	2.41	0.12	1.55	0.14	1.79	0.15	1.64	0.14	2.83	0.07	2.85	0.08	2.8	0.08	2.59	0.11	2.4	0.11	2.48	0.1
3.02	0.07	3	0.07	2.92	0.07	3.75	0.06	3.9	0.06	3.86	0.06	2.43	0.11	2.41	0.12	2.42	0.12	1.56	0.14	1.8	0.15	1.63	0.14	2.84	0.07	2.86	0.08	2.81	0.08	2.6	0.11	2.41	0.11	2.49	0.1
3.04	0.07	3.02	0.07	2.93	0.07	3.77	0.06	3.91	0.06	3.87	0.06	2.44	0.11	2.43	0.12	2.43	0.12	1.57	0.14	1.81	0.15	1.64	0.14	2.85	0.07	2.88	0.08	2.83	0.08	2.61	0.11	2.42	0.11	2.5	0.1
3.05	0.07	3.04	0.07	2.94	0.07	3.78	0.06	3.93	0.06	3.88	0.06	2.45	0.11	2.44	0.12	2.44	0.12	1.56	0.14	1.82	0.15	1.65	0.14	2.86	0.07	2.89	0.08	2.84	0.08	2.62	0.11	2.43	0.11	2.51	0.1
3.07	0.07	3.05	0.07	2.96	0.07	3.8	0.06	3.95	0.06	3.91	0.06	2.46	0.11	2.45	0.12	2.45	0.12	1.57	0.14	1.83	0.15	1.66	0.14	2.87	0.07	2.9	0.08	2.85	0.08	2.61	0.11	2.44	0.11	2.52	0.1
3.09	0.07	3.08	0.08	2.97	0.07	3.82	0.06	3.96	0.06	3.92	0.06	2.47	0.11	2.46	0.12	2.46	0.12	1.57	0.15	1.84	0.15	1.67	0.14	2.89	0.07	2.91	0.08	2.86	0.08	2.62	0.11	2.45	0.11	2.53	0.1
3.1	0.07	3.09	0.08	2.98	0.07	3.83	0.06	3.98	0.06	3.94	0.06	2.48	0.11	2.48	0.12	2.47	0.12	1.58	0.15	1.85	0.15	1.68	0.14	2.9	0.07	2.92	0.08	2.87	0.08	2.64	0.11	2.46	0.11	2.54	0.1
3.12	0.07	3.11	0.08	3	0.07	3.84	0.07	4	0.06	3.96	0.06	2.49	0.11	2.5	0.12	2.48	0.12	1.59	0.15	1.84	0.15	1.69	0.14	2.92	0.07	2.93	0.08	2.88	0.08	2.65	0.11	2.47	0.11	2.55	0.1
3.13	0.07	3.13	0.08	3.01	0.07	3.86	0.07	4.02	0.06	3.97	0.06	2.5	0.11	2.51	0.12	2.49	0.12	1.6	0.15	1.86	0.15	1.7	0.14	2.94	0.07	2.94	0.08	2.89	0.08	2.66	0.11	2.48	0.11	2.56	0.1
3.14	0.07	3.14	0.08	3.03	0.07	3.88	0.07	4.04	0.06	3.98	0.06	2.49	0.11	2.5	0.12	2.5	0.12	1.61	0.15	1.85	0.16	1.71	0.14	2.95	0.07	2.95	0.08	2.9	0.08	2.67	0.11	2.49	0.11	2.56	0.11
3.16	0.07	3.15	0.08	3.04	0.07	3.89	0.07	4.06	0.06	4	0.06	2.5	0.11	2.51	0.12	2.51	0.13	1.6	0.15	1.86	0.16	1.72	0.14	2.96	0.07	2.96	0.08	2.91	0.08	2.68	0.11	2.5	0.11	2.58	0.11
3.18	0.07	3.16	0.08	3.05	0.07	3.91	0.07	4.08	0.06	4.02	0.06	2.51	0.11	2.52	0.12	2.53	0.13	1.62	0.15	1.87	0.16	1.73	0.15	2.98	0.07	2.97	0.08	2.92	0.08	2.69	0.11	2.51	0.11	2.59	0.11
3.19	0.07	3.18	0.08	3.07	0.07	3.93	0.07	4.1	0.06	4.04	0.06	2.53	0.11	2.53	0.12	2.54	0.13	1.63	0.15	1.88	0.16	1.74	0.15	2.99	0.07	2.99	0.08	2.93	0.08	2.7	0.11	2.52	0.11	2.6	0.11
3.2	0.07	3.19	0.08	3.08	0.07	3.95	0.07	4.12	0.06	4.06	0.06	2.54	0.11	2.54	0.12	2.55	0.13	1.64	0.15	1.89	0.16	1.75	0.15	3.01	0.07	2.99	0.09	2.95	0.08	2.72	0.11	2.53	0.11	2.61	0.11
3.22	0.07	3.21	0.08	3.09	0.07	3.96	0.07	4.14	0.06	4.07	0.06	2.55	0.11	2.55	0.12	2.56	0.13	1.65	0.15	1.9	0.16	1.76	0.15	3.02	0.07	3.01	0.09	2.96	0.08	2.74	0.11	2.55	0.11	2.62	0.11
3.23	0.07	3.22	0.08	3.1	0.07	3.98	0.07	4.15	0.06	4.09	0.06	2.56	0.11	2.56	0.12	2.57	0.13	1.66	0.15	1.89	0.16	1.77	0.15	3.03	0.08	3.02	0.09	2.98	0.08	2.75	0.11	2.56	0.11	2.64	0.11
3.24	0.07	3.23	0.08	3.11	0.07	4	0.07	4.17	0.06	4.11	0.06	2.56	0.12	2.57	0.12	2.58	0.13	1.65	0.15	1.9	0.16	1.76	0.15	3.04	0.08	3.04	0.09	2.99	0.08	2.76	0.12	2.57	0.11	2.65	0.11
3.25	0.07	3.24	0.08	3.14	0.07	4.01	0.07	4.18	0.06	4.14	0.06	2.57	0.12	2.58	0.12	2.6	0.13	1.66	0.15	1.91	0.16	1.77	0.15	3.06	0.08	3.05	0.09	3	0.08	2.77	0.12	2.58	0.11	2.66	0.11
3.26	0.07	3.25	0.08	3.15	0.07	4.03	0.07	4.2	0.06	4.15	0.06	2.59	0.12	2.58	0.13	2.61	0.13	1.68	0.15	1.92	0.16	1.78	0.15	3.07	0.08	3.06	0.09	3.01	0.08	2.78	0.12	2.59	0.11	2.67	0.11
3.28	0.07	3.26	0.08	3.16	0.07	4.05	0.07	4.21	0.06	4.17	0.06	2.6	0.12	2.59	0.13	2.6	0.13	1.68	0.16	1.91	0.16	1.79	0.15	3.08	0.08	3.07	0.09	3.02	0.08	2.79	0.12	2.58	0.11	2.68	0.11
3.29	0.07	3.27	0.08	3.18	0.07	4.06	0.07	4.23	0.06	4.19	0.07	2.61	0.12	2.6	0.13	2.61	0.13	1.69	0.16	1.92	0.16	1.81	0.15	3.09	0.08	3.09	0.09	3.03	0.08	2.8	0.12	2.59	0.12	2.69	0.11
3.31	0.07	3.29	0.08	3.19	0.07	4.08	0.07	4.25	0.06	4.2	0.07	2.63	0.12	2.61	0.13	2.62	0.13	1.68	0.16	1.93	0.16	1.82	0.15	3.1	0.08	3.1	0.09	3.05	0.08	2.81	0.12	2.61	0.12	2.7	0.11
3.33	0.07	3.3	0.08	3.2	0.07	4.1	0.07	4.26	0.06	4.22	0.07	2.64	0.12	2.62	0.13	2.63	0.13	1.69	0.16	1.94	0.16	1.83	0.15	3.11	0.08	3.11	0.09	3.06	0.08	2.82	0.12	2.62	0.12	2.71	0.11
3.34	0.07	3.31	0.08	3.21	0.07	4.11	0.07	4.28	0.06	4.25	0.07	2.65	0.12	2.63	0.13	2.65	0.13	1.7	0.16	1.95	0.16	1.83	0.16	3.13	0.08	3.13	0.09	3.07	0.08	2.84	0.12	2.63	0.12	2.72	0.11
3.36	0.07	3.33	0.08	3.22	0.08	4.13	0.07	4.3	0.06	4.27	0.07	2.66	0.12	2.64	0.13	2.66	0.13	1.71	0.16	1.96	0.16	1.84	0.16	3.14	0.08	3.14	0.09	3.08	0.08	2.85	0.12	2.64	0.12	2.73	0.11
3.37	0.07	3.34	0.08	3.23	0.08	4.14	0.07	4.31	0.06	4.29	0.07	2.67	0.12	2.65	0.13	2.67	0.13	1.72	0.16	1.97	0.16	1.85	0.16	3.16	0.08	3.15	0.09	3.09	0.08	2.86	0.12	2.65	0.12	2.74	0.11
3.38	0.07	3.36	0.08	3.25	0.08	4.15	0.07	4.34	0.06	4.31	0.07	2.68	0.12	2.66	0.13	2.68	0.13	1.73	0.16	1.98	0.17	1.86	0.16	3.17	0.08	3.16	0.09	3.1	0.08	2.85	0.12	2.66	0.12	2.75	0.11
3.4	0.07	3.37	0.08	3.27	0.08	4.17	0.07	4.35	0.06	4.34	0.07	2.69	0.12	2.67	0.13	2.69	0.13	1.74	0.16	1.99	0.17	1.85	0.16	3.18	0.08	3.18	0.09	3.12	0.08	2.86	0.12	2.67	0.12	2.76	0.11
3.42	0.07	3.38	0.08	3.28	0.08	4.19	0.07	4.37	0.06	4.35	0.07	2.7	0.12	2.69	0.13	2.7	0.13	1.75	0.16	2	0.17	1.86	0.16	3.19	0.08	3.19	0.09	3.13	0.09	2.88	0.12	2.68	0.12	2.77	0.11
3.43	0.07	3.39	0.08	3.29	0.08	4.2	0.07	4.39	0.06	4.37	0.07	2.71	0.12	2.7	0.13	2.7	0.14	1.76	0.16	2.01	0.17	1.87	0.16	3.2	0.08	3.21	0.09	3.14	0.09	2.89	0.12	2.7	0.12	2.79	0.11
3.45	0.07	3.41	0.08	3.3	0.08	4.22	0.07	4.4	0.06	4.39	0.07	2.72	0.12	2.71	0.13	2.71	0.14	1.77	0.16	2.02	0.17	1.88	0.16	3.21	0.08	3.22	0.09	3.15	0.09	2.9	0.12	2.71	0.12	2.8	0.12
3.46	0.07	3.43	0.08	3.32	0.08	4.24	0.07	4.42	0.06	4.4	0.07	2.73	0.12	2.72	0.13	2.72	0.14	1.78	0.16	2.03	0.17	1.89	0.16	3.22	0.08	3.23	0.09	3.16	0.09	2.91	0.12	2.73	0.12	2.81	0.12
3.48	0.07	3.44	0.08	3.33	0.08	4.25	0.07	4.44	0.06	4.43	0.07	2.74	0.12	2.73	0.13	2.74	0.14	1.77	0.17	2.04	0.17	1.9	0.16	3.23	0.08	3.24	0.09	3.18	0.09	2.92	0.12	2.75	0.12	2.82	0.12
3.49	0.08	3.45	0.08	3.35	0.08	4.27	0.07	4.46	0.06	4.45	0.07	2.75	0.12	2.74	0.13	2.75	0.14	1.78	0.17	2.05	0.17	1.91	0.16	3.24	0.08	3.25	0.09	3.19	0.09	2.93	0.12	2.76	0.12	2.83	0.12
3.5	0.08	3.46	0.08	3.36	0.08	4.29	0.07	4.48	0.07	4.46	0.07	2.76	0.12	2.75	0.13	2.76	0.14	1.79	0.17	2.06	0.17	1.92	0.16	3.25	0.08	3.26	0.09	3.2	0.09	2.94	0.12	2.78	0.12	2.84	0.12
3.51	0.08	3.48	0.08	3.37	0.08	4.3	0.07	4.5	0.07	4.48	0.07	2.77	0.13	2.76	0.13	2.78	0.14	1.8	0.17	2.05	0.17	1.93	0.16	3.26	0.08	3.28	0.09	3.22	0.09	2.95	0.12	2.79	0.12	2.85	0.12
3.53	0.08	3.49	0.08	3.38	0.08	4.31	0.07	4.52	0.07	4.5	0.07	2.78	0.13	2.78	0.13	2.79	0.14	1.79	0.17	2.06	0.17	1.94	0.16	3.27	0.08	3.29	0.09	3.23	0.09	2.96	0.12	2.8	0.12	2.86	0.12
3.54	0.08	3.51	0.08	3.39	0.08	4.34	0.07	4.53	0.07	4.52	0.07	2.8	0.13	2.79	0.14	2.8	0.14	1.8	0.17	2.07	0.17	1.96	0.16	3.28	0.08	3.3	0.09	3.24	0.09	2.97	0.12	2.82	0.13	2.88	0.12
3.56	0.08	3.52	0.08	3.4	0.08	4.35	0.07	4.55	0.07	4.54	0.07	2.81	0.13	2.8	0.14	2.81	0.14	1.81	0.17	2.08	0.17	1.96	0.17	3.29	0.08	3.31	0.09	3.25	0.09	2.98	0.13	2.83	0.13	2.9	0.12
3.58	0.08	3.53	0.09	3.42	0.08	4.36	0.07	4.58	0.07	4.56	0.07	2.82	0.13	2.82	0.14	2.82	0.14	1.82	0.17	2.09	0.18	1.97	0.17	3.31	0.08	3.33	0.09	3.26	0.09	2.99	0.13	2.84	0.13	2.91	0.12
3.6	0.08	3.54	0.09	3.43	0.08	4.38	0.07	4.59	0.07	4.57	0.07	2.83	0.13	2.83	0.14	2.83	0.14	1.83	0.17	2.1	0.18	1.96	0.17	3.33	0.08	3.33	0.1	3.27	0.09	3	0.13	2.85	0.13	2.92	0.12
3.62	0.08	3.56	0.09	3.44	0.08	4.4	0.07	4.61	0.07	4.59	0.07	2.84	0.13	2.84	0.14	2.84	0.14	1.84	0.17	2.09	0.18	1.97	0.17	3.34	0.08	3.34	0.1	3.28	0.09	3.01	0.13	2.87	0.13	2.93	0.12
3.63	0.08	3.57	0.09	3.46	0.08	4.41	0.07	4.64	0.07	4.61	0.07	2.85	0.13	2.85	0.14	2.85	0.14	1.85	0.17	2.1	0.18	1.98	0.17	3.35	0.08	3.35	0.1	3.3	0.09	3.02	0.13	2.88	0.13	2.94	0.12
3.64	0.08	3.59	0.09	3.48	0.08	4.43	0.07	4.65	0.07	4.62	0.07	2.86	0.13	2.86	0.14	2.86	0.14	1.86	0.17	2.11	0.18	1.99	0.17	3.37	0.08	3.36	0.1	3.31	0.09	3.04	0.13	2.87	0.13	2.93	0.12
3.66	0.08	3.6	0.09	3.49	0.08	4.45	0.07	4.67	0.07	4.64	0.07	2.88	0.13	2.88	0.14	2.87	0.14	1.87	0.17	2.12	0.18	2	0.17	3.38	0.08	3.37	0.1	3.32	0.09	3.05	0.13	2.88	0.13	2.94	0.12
3.67	0.08	3.61	0.09	3.51	0.08	4.45	0.08	4.7	0.07	4.66	0.07	2.89	0.13	2.89	0.14	2.88	0.14	1.88	0.17	2.13	0.18	1.99	0.17	3.39	0.09	3.38	0.1	3.33	0.09	3.06	0.13	2.89	0.13	2.95	0.12
3.68	0.08	3.62	0.09	3.53	0.08	4.47	0.08	4.71	0.07	4.68	0.07	2.9	0.13	2.9	0.14	2.89	0.14	1.88	0.18	2.14	0.18	2	0.17	3.4	0.09	3.39	0.1	3.34	0.09	3.05	0.13	2.9	0.13	2.96	0.12
3.7	0.08	3.63	0.09	3.54	0.08	4.49	0.08	4.73	0.07	4.69	0.07	2.91	0.13	2.91	0.14	2.9	0.15	1.89	0.18	2.13	0.18	2.01	0.17	3.42	0.09	3.41	0.1	3.35	0.09	3.06	0.13	2.91	0.13	2.97	0.12
3.72	0.08	3.65	0.09	3.56	0.08	4.51	0.08	4.75	0.07	4.71	0.07	2.93	0.13	2.93	0.14	2.91	0.15	1.9	0.18	2.14	0.18	2.02	0.17	3.43	0.09	3.42	0.1	3.37	0.09	3.07	0.13	2.9	0.13	2.98	0.12
3.74	0.08	3.67	0.09	3.58	0.08	4.53	0.08	4.76	0.07	4.74	0.07	2.94	0.13	2.94	0.14	2.92	0.15	1.91	0.18	2.15	0.18	2.03	0.17	3.44	0.09	3.43	0.1	3.38	0.09	3.08	0.13	2.91	0.13	2.99	0.12
3.75	0.08	3.68	0.09	3.59	0.08	4.55	0.08	4.78	0.07	4.75	0.07	2.95	0.13	2.95	0.14	2.93	0.15	1.92	0.18	2.16	0.18	2.04	0.17	3.45	0.09	3.44	0.1	3.4	0.09	3.09	0.13	2.92	0.13	3	0.12
3.76	0.08	3.7	0.09	3.6	0.08	4.57	0.08	4.8	0.07	4.78	0.07	2.96	0.13	2.96	0.14	2.94	0.15	1.93	0.18	2.17	0.18	2.05	0.17	3.46	0.09	3.45	0.1	3.41	0.09	3.11	0.13	2.93	0.13	3.01	0.12
3.77	0.08	3.72	0.09	3.61	0.08	4.58	0.08	4.83	0.07	4.8	0.07	2.97	0.13	2.97	0.14	2.95	0.15	1.94	0.18	2.18	0.18	2.06	0.17	3.47	0.09	3.46	0.1	3.42	0.09	3.13	0.13	2.94	0.13	3.02	0.13
3.78	0.08	3.73	0.09	3.62	0.08	4.6	0.08	4.85	0.07	4.81	0.07	2.98	0.13	2.97	0.15	2.96	0.15	1.95	0.18	2.19	0.18	2.07	0.17	3.48	0.09	3.47	0.1	3.43	0.09	3.14	0.13	2.95	0.13	3.03	0.13
3.79	0.08	3.75	0.09	3.64	0.08	4.62	0.08	4.88	0.07	4.83	0.07	2.98	0.14	2.98	0.15	2.97	0.15	1.96	0.18	2.2	0.18	2.07	0.18	3.49	0.09	3.48	0.1	3.44	0.09	3.16	0.13	2.97	0.13	3.04	0.13
3.8	0.08	3.76	0.09	3.66	0.08	4.63	0.08	4.9	0.07	4.86	0.07	2.99	0.14	2.99	0.15	2.98	0.15	1.97	0.18	2.21	0.18	2.08	0.18	3.51	0.09	3.5	0.1	3.45	0.09	3.17	0.13	2.98	0.13	3.05	0.13
3.82	0.08	3.77	0.09	3.67	0.09	4.65	0.08	4.92	0.07	4.88	0.07	3	0.14	3	0.15	2.99	0.15	1.98	0.18	2.21	0.19	2.07	0.18	3.52	0.09	3.51	0.1	3.47	0.09	3.18	0.13	2.97	0.13	3.07	0.13
3.83	0.08	3.79	0.09	3.69	0.09	4.66	0.08	4.93	0.07	4.89	0.08	3.01	0.14	3.01	0.15	3.01	0.15	1.97	0.18	2.22	0.19	2.08	0.18	3.53	0.09	3.53	0.1	3.48	0.09	3.19	0.13	2.98	0.13	3.08	0.13
3.85	0.08	3.8	0.09	3.7	0.09	4.68	0.08	4.95	0.07	4.92	0.08	3.02	0.14	3.02	0.15	3.02	0.15	1.98	0.19	2.23	0.19	2.09	0.18	3.55	0.09	3.54	0.1	3.49	0.09	3.19	0.14	2.99	0.13	3.09	0.13
3.87	0.08	3.79	0.09	3.72	0.09	4.7	0.08	4.97	0.07	4.93	0.08	3.04	0.14	3.03	0.15	3.03	0.15	1.99	0.19	2.24	0.19	2.1	0.18	3.56	0.09	3.55	0.1	3.5	0.09	3.2	0.14	3	0.13	3.1	0.13
3.89	0.08	3.81	0.09	3.73	0.09	4.71	0.08	4.98	0.07	4.94	0.08	3.05	0.14	3.04	0.15	3.04	0.15	2	0.19	2.25	0.19	2.11	0.18	3.57	0.09	3.56	0.1	3.51	0.1	3.21	0.14	3.01	0.13	3.11	0.13
3.91	0.08	3.82	0.09	3.74	0.09	4.73	0.08	4.99	0.07	4.97	0.08	3.06	0.14	3.05	0.15	3.05	0.15	2.01	0.19	2.26	0.19	2.12	0.18	3.58	0.09	3.57	0.1	3.52	0.1	3.23	0.14	3.02	0.14	3.12	0.13
3.93	0.08	3.83	0.09	3.76	0.09	4.75	0.08	5.02	0.07	4.99	0.08	3.07	0.14	3.06	0.15	3.06	0.15	2.02	0.19	2.27	0.19	2.13	0.18	3.59	0.09	3.58	0.1	3.53	0.1	3.24	0.14	3.03	0.14	3.13	0.13
3.95	0.08	3.85	0.09	3.77	0.09	4.77	0.08	5.03	0.07	5.01	0.08	3.08	0.14	3.07	0.15	3.07	0.15	2.03	0.19	2.26	0.19	2.12	0.18	3.6	0.09	3.59	0.1	3.54	0.1	3.25	0.14	3.04	0.14	3.14	0.13
3.96	0.08	3.86	0.09	3.78	0.09	4.78	0.08	5.05	0.07	5.03	0.08	3.09	0.14	3.08	0.15	3.09	0.15	2.04	0.19	2.27	0.19	2.13	0.18	3.61	0.09	3.6	0.1	3.55	0.1	3.26	0.14	3.05	0.14	3.16	0.13
3.97	0.09	3.87	0.09	3.79	0.09	4.8	0.08	5.07	0.07	5.04	0.08	3.1	0.14	3.09	0.15	3.09	0.16	2.05	0.19	2.28	0.19	2.14	0.18	3.62	0.09	3.62	0.1	3.57	0.1	3.27	0.14	3.06	0.14	3.17	0.13
3.99	0.09	3.89	0.09	3.81	0.09	4.82	0.08	5.08	0.07	5.06	0.08	3.11	0.14	3.1	0.15	3.1	0.16	2.06	0.19	2.29	0.19	2.15	0.18	3.63	0.09	3.64	0.1	3.58	0.1	3.28	0.14	3.07	0.14	3.18	0.13
4	0.09	3.9	0.09	3.82	0.09	4.83	0.08	5.1	0.07	5.08	0.08	3.12	0.14	3.11	0.15	3.11	0.16	2.07	0.19	2.28	0.19	2.16	0.18	3.64	0.09	3.65	0.1	3.6	0.1	3.29	0.14	3.08	0.14	3.19	0.13
4.01	0.09	3.91	0.09	3.84	0.09	4.85	0.08	5.12	0.07	5.1	0.08	3.13	0.14	3.12	0.15	3.12	0.16	2.08	0.19	2.3	0.19	2.17	0.18	3.65	0.09	3.66	0.1	3.62	0.1	3.3	0.14	3.09	0.14	3.2	0.13
4.03	0.09	3.92	0.09	3.86	0.09	4.87	0.08	5.15	0.07	5.11	0.08	3.14	0.14	3.13	0.15	3.13	0.16	2.09	0.2	2.31	0.19	2.18	0.18	3.66	0.09	3.67	0.1	3.64	0.1	3.31	0.14	3.1	0.14	3.21	0.13
4.04	0.09	3.93	0.09	3.87	0.09	4.88	0.08	5.17	0.08	5.13	0.08	3.16	0.14	3.14	0.15	3.14	0.16	2.1	0.2	2.32	0.19	2.18	0.19	3.68	0.09	3.69	0.1	3.65	0.1	3.33	0.14	3.11	0.14	3.22	0.13
4.06	0.09	3.94	0.09	3.88	0.09	4.9	0.08	5.18	0.08	5.15	0.08	3.17	0.14	3.15	0.15	3.16	0.16	2.11	0.2	2.32	0.2	2.2	0.19	3.69	0.09	3.7	0.1	3.66	0.1	3.34	0.14	3.12	0.14	3.24	0.13
4.07	0.09	3.96	0.09	3.9	0.09	4.93	0.08	5.21	0.08	5.16	0.08	3.18	0.15	3.16	0.15	3.17	0.16	2.12	0.2	2.33	0.2	2.21	0.19	3.71	0.09	3.71	0.11	3.67	0.1	3.35	0.14	3.14	0.14	3.24	0.14
4.09	0.09	3.97	0.09	3.91	0.09	4.94	0.08	5.22	0.08	5.18	0.08	3.19	0.15	3.16	0.16	3.18	0.16	2.11	0.2	2.34	0.2	2.22	0.19	3.72	0.09	3.72	0.11	3.68	0.1	3.36	0.14	3.15	0.14	3.25	0.14
4.11	0.09	3.98	0.1	3.93	0.09	4.96	0.08	5.24	0.08	5.21	0.08	3.21	0.15	3.18	0.16	3.19	0.16	2.12	0.2	2.35	0.2	2.23	0.19	3.74	0.09	3.73	0.11	3.69	0.1	3.37	0.14	3.16	0.14	3.26	0.14
4.12	0.09	3.99	0.1	3.94	0.09	4.98	0.08	5.27	0.08	5.22	0.08	3.22	0.15	3.19	0.16	3.2	0.16	2.13	0.2	2.36	0.2	2.24	0.19	3.75	0.09	3.74	0.11	3.7	0.1	3.38	0.14	3.17	0.14	3.27	0.14
4.14	0.09	4	0.1	3.95	0.09	5	0.08	5.29	0.08	5.24	0.08	3.23	0.15	3.2	0.16	3.21	0.16	2.12	0.2	2.37	0.2	2.25	0.19	3.76	0.09	3.76	0.11	3.71	0.1	3.39	0.14	3.18	0.14	3.28	0.14
4.16	0.09	4.01	0.1	3.96	0.09	5.01	0.08	5.3	0.08	5.27	0.08	3.24	0.15	3.22	0.16	3.23	0.16	2.14	0.2	2.38	0.2	2.26	0.19	3.77	0.09	3.77	0.11	3.72	0.1	3.41	0.14	3.19	0.14	3.29	0.14
4.18	0.09	4.02	0.1	3.97	0.09	5.03	0.08	5.33	0.08	5.29	0.08	3.25	0.15	3.23	0.16	3.24	0.16	2.15	0.2	2.39	0.2	2.25	0.19	3.78	0.1	3.79	0.11	3.74	0.1	3.41	0.15	3.2	0.14	3.3	0.14
4.2	0.09	4.04	0.1	3.98	0.09	5.04	0.08	5.34	0.08	5.32	0.08	3.26	0.15	3.24	0.16	3.25	0.16	2.16	0.2	2.4	0.2	2.27	0.19	3.79	0.1	3.8	0.11	3.75	0.1	3.42	0.15	3.22	0.14	3.31	0.14
4.22	0.09	4.05	0.1	4	0.09	5.05	0.08	5.36	0.08	5.33	0.08	3.27	0.15	3.25	0.16	3.26	0.16	2.17	0.2	2.41	0.2	2.29	0.19	3.8	0.1	3.82	0.11	3.77	0.1	3.43	0.15	3.24	0.15	3.33	0.14
4.24	0.09	4.06	0.1	4.01	0.09	5.07	0.08	5.38	0.08	5.35	0.08	3.28	0.15	3.26	0.16	3.27	0.16	2.18	0.2	2.43	0.2	2.3	0.19	3.82	0.1	3.83	0.11	3.78	0.1	3.44	0.15	3.25	0.15	3.34	0.14
4.25	0.09	4.08	0.1	4.02	0.09	5.08	0.08	5.39	0.08	5.38	0.08	3.29	0.15	3.27	0.16	3.28	0.16	2.19	0.2	2.44	0.21	2.29	0.19	3.84	0.1	3.84	0.11	3.79	0.1	3.45	0.15	3.26	0.15	3.36	0.14
4.26	0.09	4.09	0.1	4.03	0.09	5.09	0.08	5.41	0.08	5.4	0.08	3.28	0.15	3.28	0.16	3.28	0.17	2.19	0.21	2.45	0.21	2.3	0.19	3.86	0.1	3.86	0.11	3.8	0.1	3.47	0.15	3.27	0.15	3.37	0.14
4.28	0.09	4.1	0.1	4.05	0.09	5.1	0.09	5.42	0.08	5.41	0.08	3.3	0.15	3.29	0.16	3.29	0.17	2.18	0.21	2.46	0.21	2.3	0.2	3.87	0.1	3.87	0.11	3.81	0.1	3.48	0.15	3.28	0.15	3.38	0.14
4.3	0.09	4.11	0.1	4.06	0.09	5.12	0.09	5.45	0.08	5.43	0.08	3.31	0.15	3.3	0.16	3.3	0.17	2.19	0.21	2.47	0.21	2.31	0.2	3.89	0.1	3.88	0.11	3.83	0.1	3.49	0.15	3.29	0.15	3.39	0.14
4.31	0.09	4.12	0.1	4.07	0.09	5.14	0.09	5.46	0.08	5.46	0.08	3.32	0.15	3.31	0.16	3.29	0.17	2.2	0.21	2.48	0.21	2.32	0.2	3.9	0.1	3.9	0.11	3.84	0.1	3.5	0.15	3.3	0.15	3.4	0.14
4.32	0.09	4.15	0.1	4.08	0.09	5.16	0.09	5.47	0.08	5.49	0.08	3.33	0.15	3.32	0.16	3.3	0.17	2.19	0.21	2.49	0.21	2.33	0.2	3.91	0.1	3.91	0.11	3.85	0.1	3.51	0.15	3.31	0.15	3.41	0.14
4.33	0.09	4.16	0.1	4.09	0.09	5.18	0.09	5.5	0.08	5.51	0.08	3.34	0.15	3.33	0.16	3.32	0.17	2.2	0.21	2.5	0.21	2.32	0.2	3.93	0.1	3.92	0.11	3.87	0.1	3.52	0.15	3.32	0.15	3.42	0.14
4.35	0.09	4.19	0.1	4.1	0.09	5.19	0.09	5.51	0.08	5.52	0.08	3.35	0.15	3.34	0.16	3.33	0.17	2.21	0.21	2.51	0.21	2.33	0.2	3.94	0.1	3.94	0.11	3.88	0.1	3.53	0.15	3.33	0.15	3.41	0.14
4.36	0.09	4.2	0.1	4.12	0.09	5.21	0.09	5.53	0.08	5.54	0.08	3.37	0.15	3.36	0.16	3.34	0.17	2.22	0.21	2.52	0.21	2.34	0.2	3.95	0.1	3.95	0.11	3.89	0.1	3.54	0.15	3.35	0.15	3.43	0.14
4.38	0.09	4.21	0.1	4.13	0.09	5.23	0.09	5.56	0.08	5.56	0.08	3.38	0.15	3.37	0.16	3.35	0.17	2.24	0.21	2.51	0.21	2.33	0.2	3.96	0.1	3.96	0.11	3.91	0.1	3.55	0.15	3.37	0.15	3.44	0.14
4.4	0.09	4.22	0.1	4.14	0.1	5.25	0.09	5.58	0.08	5.58	0.08	3.38	0.16	3.37	0.17	3.36	0.17	2.25	0.21	2.52	0.21	2.34	0.2	3.97	0.1	3.97	0.11	3.91	0.11	3.56	0.15	3.38	0.15	3.44	0.15
4.41	0.09	4.24	0.1	4.16	0.1	5.26	0.09	5.61	0.08	5.59	0.08	3.39	0.16	3.38	0.17	3.37	0.17	2.24	0.21	2.53	0.21	2.36	0.2	3.98	0.1	3.98	0.11	3.92	0.11	3.57	0.15	3.39	0.15	3.45	0.15
4.43	0.09	4.25	0.1	4.18	0.1	5.28	0.09	5.63	0.08	5.61	0.08	3.4	0.16	3.39	0.17	3.38	0.17	2.25	0.21	2.54	0.21	2.37	0.2	3.99	0.1	3.99	0.11	3.94	0.11	3.58	0.15	3.4	0.15	3.46	0.15
4.45	0.09	4.26	0.1	4.2	0.1	5.31	0.09	5.66	0.08	5.63	0.09	3.41	0.16	3.4	0.17	3.39	0.17	2.26	0.21	2.55	0.21	2.38	0.2	4.01	0.1	4.01	0.11	3.95	0.11	3.6	0.15	3.41	0.15	3.47	0.15
4.47	0.09	4.28	0.1	4.21	0.1	5.32	0.09	5.67	0.08	5.65	0.09	3.42	0.16	3.41	0.17	3.4	0.17	2.27	0.21	2.56	0.21	2.39	0.2	4.03	0.1	4.03	0.11	3.96	0.11	3.61	0.15	3.43	0.15	3.48	0.15
4.49	0.1	4.29	0.1	4.22	0.1	5.34	0.09	5.69	0.08	5.68	0.09	3.43	0.16	3.42	0.17	3.41	0.17	2.28	0.21	2.56	0.22	2.4	0.2	4.05	0.1	4.05	0.11	3.97	0.11	3.62	0.15	3.43	0.16	3.49	0.15
4.51	0.1	4.31	0.1	4.24	0.1	5.37	0.09	5.71	0.08	5.7	0.09	3.45	0.16	3.43	0.17	3.42	0.17	2.29	0.21	2.57	0.22	2.41	0.2	4.06	0.1	4.06	0.11	3.98	0.11	3.62	0.16	3.44	0.16	3.5	0.15
4.53	0.1	4.33	0.1	4.25	0.1	5.39	0.09	5.72	0.08	5.71	0.09	3.46	0.16	3.44	0.17	3.43	0.17	2.29	0.22	2.58	0.22	2.42	0.2	4.07	0.1	4.07	0.11	4	0.11	3.63	0.16	3.45	0.16	3.51	0.15
4.54	0.1	4.35	0.1	4.26	0.1	5.41	0.09	5.74	0.08	5.74	0.09	3.47	0.16	3.45	0.17	3.44	0.17	2.3	0.22	2.57	0.22	2.43	0.21	4.08	0.1	4.08	0.11	4.01	0.11	3.64	0.16	3.47	0.16	3.52	0.15
4.55	0.1	4.36	0.1	4.28	0.1	5.42	0.09	5.76	0.08	5.76	0.09	3.48	0.16	3.46	0.17	3.45	0.17	2.31	0.22	2.58	0.22	2.44	0.21	4.09	0.1	4.09	0.11	4.02	0.11	3.65	0.16	3.48	0.16	3.53	0.15
4.57	0.1	4.38	0.1	4.29	0.1	5.44	0.09	5.79	0.08	5.78	0.09	3.49	0.16	3.47	0.17	3.46	0.17	2.32	0.22	2.59	0.22	2.46	0.21	4.11	0.1	4.11	0.11	4.03	0.11	3.66	0.16	3.49	0.16	3.54	0.15
4.59	0.1	4.39	0.1	4.3	0.1	5.46	0.09	5.8	0.08	5.81	0.09	3.5	0.16	3.48	0.17	3.47	0.17	2.33	0.22	2.6	0.22	2.47	0.21	4.12	0.1	4.12	0.11	4.04	0.11	3.67	0.16	3.48	0.16	3.56	0.15
4.6	0.1	4.4	0.1	4.31	0.1	5.48	0.09	5.82	0.08	5.83	0.09	3.51	0.16	3.49	0.17	3.48	0.18	2.34	0.22	2.61	0.22	2.48	0.21	4.14	0.1	4.14	0.12	4.06	0.11	3.68	0.16	3.5	0.16	3.57	0.15
4.62	0.1	4.41	0.1	4.33	0.1	5.51	0.09	5.84	0.08	5.85	0.09	3.52	0.16	3.5	0.17	3.5	0.18	2.35	0.22	2.62	0.22	2.49	0.21	4.15	0.1	4.15	0.12	4.07	0.11	3.7	0.16	3.51	0.16	3.58	0.15
4.63	0.1	4.42	0.1	4.34	0.1	5.52	0.09	5.85	0.09	5.86	0.09	3.53	0.16	3.51	0.17	3.51	0.18	2.34	0.22	2.63	0.22	2.48	0.21	4.16	0.1	4.16	0.12	4.09	0.11	3.71	0.16	3.52	0.16	3.59	0.15
4.64	0.1	4.43	0.1	4.36	0.1	5.53	0.09	5.87	0.09	5.9	0.09	3.54	0.16	3.52	0.17	3.52	0.18	2.35	0.22	2.64	0.22	2.49	0.21	4.17	0.1	4.17	0.12	4.1	0.11	3.72	0.16	3.53	0.16	3.61	0.15
4.65	0.1	4.45	0.11	4.38	0.1	5.55	0.09	5.9	0.09	5.91	0.09	3.55	0.16	3.53	0.17	3.53	0.18	2.36	0.22	2.65	0.22	2.5	0.21	4.18	0.1	4.19	0.12	4.11	0.11	3.73	0.16	3.54	0.16	3.62	0.15
4.67	0.1	4.46	0.11	4.4	0.1	5.56	0.09	5.92	0.09	5.94	0.09	3.57	0.16	3.54	0.17	3.54	0.18	2.35	0.22	2.66	0.22	2.51	0.21	4.19	0.1	4.2	0.12	4.13	0.11	3.74	0.16	3.56	0.16	3.63	0.15
4.68	0.1	4.47	0.11	4.41	0.1	5.57	0.09	5.93	0.09	5.96	0.09	3.58	0.17	3.55	0.17	3.56	0.18	2.36	0.22	2.67	0.22	2.5	0.21	4.2	0.1	4.21	0.12	4.15	0.11	3.75	0.16	3.57	0.16	3.62	0.15
4.69	0.1	4.49	0.11	4.43	0.1	5.6	0.09	5.96	0.09	5.98	0.09	3.6	0.17	3.55	0.18	3.55	0.18	2.37	0.22	2.68	0.23	2.51	0.21	4.21	0.11	4.22	0.12	4.16	0.11	3.76	0.16	3.58	0.16	3.64	0.15
4.71	0.1	4.5	0.11	4.44	0.1	5.61	0.09	5.97	0.09	6	0.09	3.61	0.17	3.56	0.18	3.57	0.18	2.38	0.22	2.69	0.23	2.52	0.21	4.22	0.11	4.23	0.12	4.17	0.11	3.77	0.16	3.59	0.16	3.65	0.15
4.72	0.1	4.51	0.11	4.45	0.1	5.63	0.09	5.99	0.09	6.02	0.09	3.62	0.17	3.58	0.18	3.58	0.18	2.39	0.22	2.7	0.23	2.53	0.21	4.24	0.11	4.25	0.12	4.18	0.11	3.78	0.16	3.6	0.16	3.66	0.15
4.74	0.1	4.52	0.11	4.46	0.1	5.65	0.09	6.01	0.09	6.04	0.09	3.63	0.17	3.59	0.18	3.59	0.18	2.38	0.22	2.71	0.23	2.54	0.21	4.25	0.11	4.26	0.12	4.2	0.11	3.79	0.16	3.61	0.16	3.67	0.16
4.75	0.1	4.54	0.11	4.47	0.1	5.66	0.09	6.04	0.09	6.05	0.09	3.64	0.17	3.6	0.18	3.6	0.18	2.4	0.22	2.72	0.23	2.53	0.21	4.26	0.11	4.28	0.12	4.21	0.11	3.8	0.16	3.62	0.16	3.68	0.16
4.77	0.1	4.56	0.11	4.48	0.1	5.68	0.09	6.05	0.09	6.07	0.09	3.65	0.17	3.61	0.18	3.61	0.18	2.4	0.23	2.73	0.23	2.54	0.21	4.27	0.11	4.29	0.12	4.22	0.11	3.81	0.16	3.63	0.16	3.69	0.16
4.78	0.1	4.58	0.11	4.49	0.1	5.7	0.09	6.08	0.09	6.09	0.09	3.66	0.17	3.62	0.18	3.62	0.18	2.41	0.23	2.74	0.23	2.55	0.22	4.29	0.11	4.31	0.12	4.23	0.11	3.82	0.16	3.64	0.16	3.71	0.16
4.79	0.1	4.59	0.11	4.51	0.1	5.71	0.09	6.09	0.09	6.1	0.09	3.67	0.17	3.63	0.18	3.63	0.18	2.42	0.23	2.75	0.23	2.56	0.22	4.3	0.11	4.32	0.12	4.25	0.11	3.83	0.16	3.64	0.17	3.72	0.16
4.81	0.1	4.6	0.11	4.52	0.1	5.73	0.1	6.1	0.09	6.13	0.09	3.68	0.17	3.64	0.18	3.65	0.18	2.43	0.23	2.74	0.23	2.57	0.22	4.32	0.11	4.33	0.12	4.26	0.11	3.84	0.16	3.65	0.17	3.73	0.16
4.83	0.1	4.63	0.11	4.53	0.1	5.75	0.1	6.13	0.09	6.14	0.09	3.7	0.17	3.65	0.18	3.66	0.18	2.44	0.23	2.75	0.23	2.58	0.22	4.33	0.11	4.35	0.12	4.28	0.11	3.83	0.16	3.66	0.17	3.74	0.16
4.85	0.1	4.64	0.11	4.54	0.1	5.77	0.1	6.15	0.09	6.16	0.09	3.71	0.17	3.66	0.18	3.67	0.18	2.43	0.23	2.76	0.23	2.59	0.22	4.34	0.11	4.36	0.12	4.29	0.11	3.84	0.17	3.67	0.17	3.75	0.16
4.87	0.1	4.65	0.11	4.55	0.1	5.79	0.1	6.17	0.09	6.18	0.09	3.72	0.17	3.67	0.18	3.67	0.19	2.44	0.23	2.75	0.23	2.61	0.22	4.35	0.11	4.37	0.12	4.3	0.11	3.85	0.17	3.68	0.17	3.77	0.16
4.88	0.1	4.67	0.11	4.56	0.1	5.81	0.1	6.19	0.09	6.2	0.09	3.73	0.17	3.68	0.18	3.68	0.19	2.45	0.23	2.76	0.23	2.6	0.22	4.36	0.11	4.39	0.12	4.31	0.12	3.87	0.17	3.69	0.17	3.78	0.16
4.89	0.1	4.68	0.11	4.58	0.1	5.82	0.1	6.21	0.09	6.22	0.09	3.75	0.17	3.69	0.18	3.69	0.19	2.46	0.23	2.77	0.23	2.61	0.22	4.37	0.11	4.4	0.12	4.32	0.12	3.89	0.17	3.7	0.17	3.79	0.16
4.91	0.1	4.69	0.11	4.59	0.1	5.83	0.1	6.22	0.09	6.25	0.09	3.77	0.17	3.7	0.18	3.71	0.19	2.47	0.23	2.78	0.23	2.62	0.22	4.38	0.11	4.41	0.12	4.33	0.12	3.9	0.17	3.71	0.17	3.8	0.16
4.93	0.1	4.7	0.11	4.6	0.1	5.86	0.1	6.24	0.09	6.27	0.09	3.77	0.18	3.72	0.18	3.72	0.19	2.48	0.23	2.79	0.23	2.63	0.22	4.39	0.11	4.42	0.12	4.35	0.12	3.91	0.17	3.72	0.17	3.81	0.16
4.94	0.1	4.72	0.11	4.62	0.11	5.87	0.1	6.25	0.09	6.28	0.09	3.78	0.18	3.73	0.18	3.73	0.19	2.49	0.23	2.8	0.24	2.64	0.22	4.4	0.11	4.43	0.12	4.37	0.12	3.92	0.17	3.71	0.17	3.82	0.16
4.96	0.1	4.74	0.11	4.63	0.11	5.89	0.1	6.27	0.09	6.3	0.09	3.8	0.18	3.75	0.18	3.74	0.19	2.5	0.23	2.81	0.24	2.65	0.22	4.42	0.11	4.45	0.12	4.38	0.12	3.93	0.17	3.72	0.17	3.83	0.16
4.97	0.1	4.75	0.11	4.64	0.11	5.91	0.1	6.28	0.09	6.32	0.09	3.81	0.18	3.76	0.19	3.76	0.19	2.51	0.24	2.82	0.24	2.66	0.22	4.44	0.11	4.46	0.12	4.4	0.12	3.94	0.17	3.73	0.17	3.84	0.16
4.98	0.1	4.76	0.11	4.66	0.11	5.93	0.1	6.3	0.09	6.33	0.09	3.82	0.18	3.77	0.19	3.77	0.19	2.52	0.24	2.83	0.24	2.66	0.23	4.45	0.11	4.47	0.12	4.41	0.12	3.95	0.17	3.74	0.17	3.85	0.16
4.99	0.11	4.78	0.11	4.67	0.11	5.94	0.1	6.32	0.09	6.35	0.09	3.83	0.18	3.78	0.19	3.78	0.19	2.53	0.24	2.82	0.24	2.67	0.23	4.47	0.11	4.49	0.12	4.42	0.12	3.96	0.17	3.75	0.17	3.87	0.16
5.01	0.11	4.79	0.11	4.69	0.11	5.96	0.1	6.33	0.09	6.37	0.1	3.84	0.18	3.79	0.19	3.79	0.19	2.55	0.24	2.83	0.24	2.68	0.23	4.48	0.11	4.5	0.12	4.44	0.12	3.97	0.17	3.76	0.17	3.89	0.16
5.03	0.11	4.81	0.11	4.7	0.11	5.99	0.1	6.35	0.09	6.39	0.1	3.85	0.18	3.81	0.19	3.8	0.19	2.56	0.24	2.84	0.24	2.69	0.23	4.49	0.11	4.52	0.12	4.45	0.12	3.98	0.17	3.77	0.17	3.89	0.17
5.04	0.11	4.83	0.11	4.72	0.11	6.01	0.1	6.38	0.09	6.4	0.1	3.86	0.18	3.82	0.19	3.82	0.19	2.57	0.24	2.83	0.24	2.7	0.23	4.5	0.11	4.53	0.12	4.46	0.12	4	0.17	3.78	0.17	3.9	0.17
5.05	0.11	4.84	0.11	4.73	0.11	6.04	0.1	6.39	0.09	6.43	0.1	3.87	0.18	3.83	0.19	3.83	0.19	2.56	0.24	2.84	0.24	2.71	0.23	4.51	0.11	4.54	0.12	4.47	0.12	4.01	0.17	3.79	0.17	3.91	0.17
5.06	0.11	4.85	0.11	4.74	0.11	6.06	0.1	6.41	0.09	6.44	0.1	3.88	0.18	3.84	0.19	3.84	0.19	2.57	0.24	2.85	0.24	2.72	0.23	4.52	0.11	4.55	0.12	4.48	0.12	4.02	0.17	3.8	0.17	3.92	0.17
5.08	0.11	4.87	0.11	4.76	0.11	6.09	0.1	6.43	0.09	6.46	0.1	3.89	0.18	3.85	0.19	3.83	0.19	2.58	0.24	2.86	0.24	2.73	0.23	4.54	0.11	4.56	0.13	4.5	0.12	4.03	0.17	3.81	0.17	3.93	0.17
5.09	0.11	4.88	0.11	4.77	0.11	6.1	0.1	6.45	0.09	6.48	0.1	3.9	0.18	3.86	0.19	3.85	0.19	2.59	0.24	2.87	0.24	2.74	0.23	4.55	0.11	4.57	0.13	4.51	0.12	4.04	0.17	3.82	0.17	3.94	0.17
5.1	0.11	4.89	0.11	4.78	0.11	6.11	0.1	6.47	0.09	6.5	0.1	3.91	0.18	3.87	0.19	3.86	0.19	2.58	0.24	2.88	0.24	2.73	0.23	4.56	0.11	4.59	0.13	4.52	0.12	4.06	0.17	3.83	0.17	3.95	0.17
5.12	0.11	4.9	0.11	4.79	0.11	6.13	0.1	6.49	0.09	6.52	0.1	3.92	0.18	3.88	0.19	3.87	0.19	2.59	0.24	2.89	0.24	2.74	0.23	4.58	0.11	4.6	0.13	4.53	0.12	4.06	0.18	3.84	0.17	3.96	0.17
5.13	0.11	4.91	0.11	4.8	0.11	6.14	0.1	6.5	0.09	6.54	0.1	3.93	0.18	3.89	0.19	3.87	0.2	2.6	0.24	2.9	0.24	2.75	0.23	4.59	0.11	4.61	0.13	4.54	0.12	4.07	0.18	3.85	0.17	3.97	0.17
5.14	0.11	4.93	0.12	4.82	0.11	6.16	0.1	6.52	0.09	6.56	0.1	3.94	0.18	3.9	0.19	3.88	0.2	2.61	0.24	2.91	0.24	2.76	0.23	4.6	0.11	4.62	0.13	4.55	0.12	4.08	0.18	3.85	0.18	3.98	0.17
5.16	0.11	4.95	0.12	4.83	0.11	6.18	0.1	6.54	0.09	6.57	0.1	3.95	0.18	3.91	0.19	3.89	0.2	2.61	0.25	2.92	0.24	2.77	0.23	4.61	0.11	4.64	0.13	4.56	0.12	4.09	0.18	3.87	0.18	3.99	0.17
5.17	0.11	4.98	0.12	4.84	0.11	6.19	0.1	6.56	0.1	6.59	0.1	3.96	0.18	3.92	0.19	3.91	0.2	2.62	0.25	2.92	0.25	2.78	0.23	4.62	0.11	4.65	0.13	4.57	0.12	4.11	0.18	3.88	0.18	4.01	0.17
5.18	0.11	5	0.12	4.85	0.11	6.21	0.1	6.58	0.1	6.62	0.1	3.97	0.18	3.93	0.19	3.92	0.2	2.63	0.25	2.93	0.25	2.79	0.23	4.63	0.11	4.67	0.13	4.58	0.12	4.12	0.18	3.89	0.18	4.03	0.17
5.2	0.11	5.02	0.12	4.87	0.11	6.23	0.1	6.6	0.1	6.63	0.1	3.98	0.19	3.94	0.19	3.93	0.2	2.64	0.25	2.94	0.25	2.8	0.24	4.64	0.11	4.68	0.13	4.59	0.12	4.14	0.18	3.91	0.18	4.04	0.17
5.22	0.11	5.03	0.12	4.88	0.11	6.24	0.1	6.62	0.1	6.65	0.1	3.99	0.19	3.96	0.19	3.94	0.2	2.63	0.25	2.95	0.25	2.79	0.24	4.65	0.12	4.69	0.13	4.6	0.12	4.15	0.18	3.92	0.18	4.05	0.17
5.23	0.11	5.04	0.12	4.89	0.11	6.25	0.1	6.63	0.1	6.67	0.1	4.01	0.19	3.96	0.2	3.95	0.2	2.64	0.25	2.94	0.25	2.8	0.24	4.66	0.12	4.71	0.13	4.61	0.12	4.16	0.18	3.93	0.18	4.06	0.17
5.25	0.11	5.05	0.12	4.9	0.11	6.27	0.1	6.66	0.1	6.69	0.1	4.02	0.19	3.97	0.2	3.96	0.2	2.65	0.25	2.95	0.25	2.81	0.24	4.68	0.12	4.72	0.13	4.62	0.12	4.17	0.18	3.94	0.18	4.07	0.17
5.27	0.11	5.07	0.12	4.91	0.11	6.29	0.1	6.67	0.1	6.72	0.1	4.03	0.19	3.98	0.2	3.95	0.2	2.66	0.25	2.96	0.25	2.82	0.24	4.69	0.12	4.73	0.13	4.64	0.12	4.18	0.18	3.95	0.18	4.08	0.17
5.28	0.11	5.09	0.12	4.92	0.11	6.3	0.1	6.68	0.1	6.74	0.1	4.04	0.19	3.99	0.2	3.96	0.2	2.67	0.25	2.97	0.25	2.83	0.24	4.7	0.12	4.74	0.13	4.65	0.12	4.2	0.18	3.96	0.18	4.09	0.17
5.31	0.11	5.1	0.12	4.94	0.11	6.32	0.1	6.71	0.1	6.77	0.1	4.03	0.19	4	0.2	3.97	0.2	2.68	0.25	2.98	0.25	2.84	0.24	4.72	0.12	4.75	0.13	4.67	0.12	4.21	0.18	3.97	0.18	4.11	0.17
5.32	0.11	5.12	0.12	4.95	0.11	6.34	0.1	6.73	0.1	6.8	0.1	4.05	0.19	4.01	0.2	3.98	0.2	2.69	0.25	2.99	0.25	2.85	0.24	4.73	0.12	4.78	0.13	4.69	0.12	4.22	0.18	3.98	0.18	4.12	0.18
5.33	0.11	5.13	0.12	4.97	0.11	6.35	0.1	6.74	0.1	6.82	0.1	4.06	0.19	4.02	0.2	3.99	0.2	2.7	0.25	3	0.25	2.86	0.24	4.74	0.12	4.79	0.13	4.7	0.12	4.23	0.18	3.99	0.18	4.14	0.18
5.35	0.11	5.14	0.12	4.98	0.11	6.37	0.11	6.77	0.1	6.83	0.1	4.07	0.19	4.03	0.2	4	0.2	2.7	0.26	3.01	0.25	2.87	0.24	4.75	0.12	4.8	0.13	4.71	0.12	4.25	0.18	4	0.18	4.15	0.18
5.36	0.11	5.15	0.12	5	0.11	6.39	0.11	6.78	0.1	6.86	0.1	4.08	0.19	4.04	0.2	4.01	0.2	2.71	0.26	3.02	0.25	2.88	0.24	4.77	0.12	4.81	0.13	4.73	0.13	4.26	0.18	4.01	0.18	4.16	0.18
5.37	0.11	5.16	0.12	5.02	0.11	6.41	0.11	6.79	0.1	6.88	0.1	4.09	0.19	4.05	0.2	4.02	0.2	2.72	0.26	3.03	0.25	2.89	0.24	4.78	0.12	4.82	0.13	4.74	0.13	4.27	0.18	4.02	0.18	4.17	0.18
5.39	0.11	5.17	0.12	5.03	0.11	6.43	0.11	6.81	0.1	6.89	0.1	4.1	0.19	4.06	0.2	4.01	0.2	2.73	0.26	3.04	0.25	2.88	0.24	4.79	0.12	4.83	0.13	4.75	0.13	4.28	0.18	4.03	0.18	4.18	0.18
5.41	0.11	5.18	0.12	5.04	0.11	6.45	0.11	6.84	0.1	6.91	0.1	4.11	0.19	4.07	0.2	4.03	0.2	2.74	0.26	3.04	0.26	2.89	0.24	4.81	0.12	4.85	0.13	4.76	0.13	4.28	0.19	4.04	0.18	4.19	0.18
5.43	0.11	5.2	0.12	5.06	0.11	6.47	0.11	6.85	0.1	6.93	0.1	4.13	0.19	4.08	0.2	4.04	0.2	2.73	0.26	3.05	0.26	2.9	0.24	4.82	0.12	4.87	0.13	4.77	0.13	4.29	0.19	4.05	0.18	4.2	0.18
5.45	0.11	5.22	0.12	5.07	0.11	6.49	0.11	6.87	0.1	6.95	0.1	4.14	0.19	4.09	0.2	4.06	0.2	2.74	0.26	3.06	0.26	2.89	0.24	4.83	0.12	4.88	0.13	4.78	0.13	4.3	0.19	4.06	0.18	4.21	0.18
5.46	0.11	5.23	0.12	5.08	0.11	6.51	0.11	6.9	0.1	6.97	0.1	4.15	0.19	4.1	0.2	4.06	0.21	2.75	0.26	3.07	0.26	2.9	0.24	4.84	0.12	4.9	0.13	4.79	0.13	4.31	0.19	4.06	0.19	4.23	0.18
5.47	0.11	5.25	0.12	5.1	0.12	6.53	0.11	6.91	0.1	6.99	0.1	4.14	0.19	4.11	0.2	4.07	0.21	2.76	0.26	3.08	0.26	2.91	0.25	4.85	0.12	4.92	0.13	4.8	0.13	4.32	0.19	4.07	0.19	4.24	0.18
5.49	0.11	5.26	0.12	5.12	0.12	6.54	0.11	6.93	0.1	7.01	0.1	4.16	0.19	4.12	0.2	4.08	0.21	2.77	0.26	3.09	0.26	2.92	0.25	4.86	0.12	4.93	0.13	4.81	0.13	4.33	0.19	4.08	0.19	4.25	0.18
5.5	0.11	5.27	0.12	5.14	0.12	6.56	0.11	6.96	0.1	7.02	0.1	4.17	0.2	4.13	0.2	4.09	0.21	2.78	0.26	3.1	0.26	2.93	0.25	4.88	0.12	4.95	0.13	4.82	0.13	4.34	0.19	4.09	0.19	4.26	0.18
5.51	0.11	5.28	0.12	5.16	0.12	6.58	0.11	6.97	0.1	7.04	0.1	4.18	0.2	4.14	0.2	4.1	0.21	2.79	0.26	3.11	0.26	2.94	0.25	4.9	0.12	4.96	0.13	4.83	0.13	4.35	0.19	4.1	0.19	4.27	0.18
5.53	0.11	5.3	0.12	5.17	0.12	6.59	0.11	6.99	0.1	7.06	0.1	4.2	0.2	4.15	0.2	4.11	0.21	2.8	0.26	3.12	0.26	2.95	0.25	4.91	0.12	4.97	0.13	4.84	0.13	4.36	0.19	4.11	0.19	4.28	0.18
5.54	0.12	5.31	0.12	5.18	0.12	6.61	0.11	7.01	0.1	7.09	0.1	4.22	0.2	4.16	0.21	4.12	0.21	2.8	0.27	3.13	0.26	2.97	0.25	4.92	0.12	4.98	0.13	4.85	0.13	4.37	0.19	4.12	0.19	4.29	0.18
5.56	0.12	5.32	0.12	5.19	0.12	6.64	0.11	7.02	0.1	7.11	0.11	4.23	0.2	4.17	0.21	4.14	0.21	2.81	0.27	3.14	0.26	2.98	0.25	4.93	0.12	4.99	0.13	4.87	0.13	4.38	0.19	4.13	0.19	4.3	0.18
5.57	0.12	5.33	0.12	5.2	0.12	6.66	0.11	7.03	0.1	7.12	0.11	4.24	0.2	4.18	0.21	4.16	0.21	2.83	0.27	3.16	0.26	2.99	0.25	4.94	0.12	5	0.14	4.88	0.13	4.39	0.19	4.14	0.19	4.31	0.18
5.58	0.12	5.34	0.12	5.22	0.12	6.67	0.11	7.06	0.1	7.16	0.11	4.25	0.2	4.19	0.21	4.17	0.21	2.82	0.27	3.16	0.27	3	0.25	4.95	0.12	5.01	0.14	4.89	0.13	4.4	0.19	4.15	0.19	4.32	0.18
5.59	0.12	5.35	0.12	5.23	0.12	6.7	0.11	7.08	0.1	7.17	0.11	4.26	0.2	4.2	0.21	4.19	0.21	2.83	0.27	3.17	0.27	2.99	0.25	4.96	0.12	5.02	0.14	4.9	0.13	4.41	0.19	4.16	0.19	4.33	0.18
5.61	0.12	5.37	0.12	5.24	0.12	6.71	0.11	7.1	0.1	7.19	0.11	4.27	0.2	4.21	0.21	4.2	0.21	2.84	0.27	3.18	0.27	3	0.25	4.98	0.12	5.03	0.14	4.91	0.13	4.42	0.19	4.17	0.19	4.34	0.19
5.63	0.12	5.39	0.12	5.26	0.12	6.72	0.11	7.12	0.1	7.21	0.11	4.28	0.2	4.22	0.21	4.21	0.21	2.85	0.27	3.19	0.27	3.01	0.25	5	0.12	5.05	0.14	4.93	0.13	4.43	0.19	4.18	0.19	4.35	0.19
5.64	0.12	5.41	0.12	5.27	0.12	6.74	0.11	7.14	0.1	7.23	0.11	4.29	0.2	4.23	0.21	4.22	0.21	2.86	0.27	3.2	0.27	3.02	0.25	5.02	0.12	5.07	0.14	4.94	0.13	4.44	0.19	4.19	0.19	4.36	0.19
5.66	0.12	5.41	0.13	5.28	0.12	6.76	0.11	7.16	0.1	7.25	0.11	4.3	0.2	4.24	0.21	4.23	0.21	2.87	0.27	3.21	0.27	3.03	0.25	5.03	0.12	5.09	0.14	4.95	0.13	4.45	0.19	4.2	0.19	4.37	0.19
5.68	0.12	5.43	0.13	5.3	0.12	6.77	0.11	7.17	0.1	7.27	0.11	4.31	0.2	4.25	0.21	4.24	0.21	2.88	0.27	3.22	0.27	3.02	0.25	5.05	0.12	5.1	0.14	4.96	0.13	4.46	0.19	4.21	0.19	4.38	0.19
5.69	0.12	5.46	0.13	5.32	0.12	6.79	0.11	7.2	0.1	7.3	0.11	4.32	0.2	4.26	0.21	4.25	0.21	2.87	0.27	3.23	0.27	3.03	0.25	5.06	0.12	5.12	0.14	4.97	0.13	4.48	0.19	4.23	0.19	4.39	0.19
5.71	0.12	5.47	0.13	5.33	0.12	6.81	0.11	7.21	0.1	7.32	0.11	4.33	0.2	4.27	0.21	4.25	0.22	2.88	0.27	3.24	0.27	3.03	0.26	5.07	0.12	5.14	0.14	4.98	0.13	4.49	0.19	4.25	0.19	4.4	0.19
5.73	0.12	5.5	0.13	5.34	0.12	6.82	0.11	7.22	0.1	7.34	0.11	4.35	0.2	4.28	0.21	4.26	0.22	2.89	0.27	3.25	0.27	3.04	0.26	5.08	0.12	5.16	0.14	4.99	0.13	4.49	0.2	4.26	0.19	4.41	0.19
5.74	0.12	5.51	0.13	5.36	0.12	6.83	0.11	7.25	0.1	7.36	0.11	4.36	0.21	4.29	0.21	4.27	0.22	2.9	0.27	3.26	0.27	3.05	0.26	5.1	0.13	5.17	0.14	5	0.13	4.5	0.2	4.26	0.2	4.42	0.19
5.76	0.12	5.52	0.13	5.37	0.12	6.86	0.11	7.27	0.11	7.39	0.11	4.37	0.21	4.3	0.21	4.29	0.22	2.91	0.27	3.28	0.27	3.06	0.26	5.11	0.13	5.19	0.14	5.01	0.13	4.51	0.2	4.27	0.2	4.43	0.19
5.78	0.12	5.54	0.13	5.38	0.12	6.88	0.11	7.29	0.11	7.41	0.11	4.38	0.21	4.31	0.21	4.3	0.22	2.92	0.27	3.28	0.28	3.07	0.26	5.12	0.13	5.2	0.14	5.02	0.13	4.53	0.2	4.28	0.2	4.44	0.19
5.79	0.12	5.55	0.13	5.39	0.12	6.9	0.11	7.31	0.11	7.44	0.11	4.39	0.21	4.33	0.21	4.31	0.22	2.92	0.28	3.29	0.28	3.08	0.26	5.13	0.13	5.21	0.14	5.03	0.13	4.54	0.2	4.3	0.2	4.45	0.19
5.8	0.12	5.56	0.13	5.4	0.12	6.92	0.11	7.33	0.11	7.45	0.11	4.4	0.21	4.34	0.21	4.32	0.22	2.91	0.28	3.3	0.28	3.07	0.26	5.14	0.13	5.23	0.14	5.04	0.13	4.55	0.2	4.31	0.2	4.46	0.19
5.81	0.12	5.57	0.13	5.41	0.12	6.94	0.11	7.35	0.11	7.46	0.11	4.41	0.21	4.35	0.22	4.33	0.22	2.92	0.28	3.31	0.28	3.08	0.26	5.17	0.13	5.24	0.14	5.05	0.13	4.56	0.2	4.32	0.2	4.47	0.19
5.82	0.12	5.58	0.13	5.43	0.12	6.96	0.11	7.37	0.11	7.49	0.11	4.42	0.21	4.37	0.22	4.34	0.22	2.93	0.28	3.32	0.28	3.09	0.26	5.18	0.13	5.26	0.14	5.07	0.13	4.57	0.2	4.33	0.2	4.48	0.19
5.84	0.12	5.6	0.13	5.44	0.12	6.97	0.11	7.39	0.11	7.51	0.11	4.43	0.21	4.38	0.22	4.35	0.22	2.94	0.28	3.33	0.28	3.1	0.26	5.2	0.13	5.27	0.14	5.08	0.13	4.58	0.2	4.34	0.2	4.49	0.19
5.86	0.12	5.61	0.13	5.46	0.12	6.99	0.11	7.41	0.11	7.52	0.11	4.44	0.21	4.39	0.22	4.36	0.22	2.95	0.28	3.34	0.28	3.11	0.26	5.21	0.13	5.28	0.14	5.09	0.13	4.59	0.2	4.35	0.2	4.5	0.19
5.88	0.12	5.63	0.13	5.47	0.12	7.02	0.11	7.43	0.11	7.54	0.11	4.45	0.21	4.4	0.22	4.38	0.22	2.94	0.28	3.36	0.28	3.12	0.26	5.22	0.13	5.3	0.14	5.1	0.13	4.6	0.2	4.37	0.2	4.51	0.19
5.89	0.12	5.64	0.13	5.48	0.12	7.03	0.11	7.45	0.11	7.56	0.11	4.47	0.21	4.41	0.22	4.4	0.22	2.95	0.28	3.37	0.28	3.13	0.26	5.23	0.13	5.31	0.14	5.11	0.13	4.61	0.2	4.38	0.2	4.52	0.19
5.9	0.12	5.66	0.13	5.5	0.12	7.04	0.11	7.47	0.11	7.57	0.11	4.48	0.21	4.42	0.22	4.41	0.22	2.96	0.28	3.38	0.28	3.14	0.26	5.25	0.13	5.32	0.14	5.13	0.14	4.62	0.2	4.39	0.2	4.53	0.19
5.91	0.12	5.67	0.13	5.52	0.12	7.06	0.12	7.5	0.11	7.59	0.11	4.49	0.21	4.43	0.22	4.42	0.22	2.97	0.28	3.39	0.28	3.15	0.26	5.26	0.13	5.33	0.14	5.14	0.14	4.63	0.2	4.4	0.2	4.54	0.19
5.93	0.12	5.68	0.13	5.53	0.12	7.07	0.12	7.52	0.11	7.62	0.11	4.5	0.21	4.44	0.22	4.41	0.22	2.96	0.28	3.4	0.28	3.15	0.27	5.27	0.13	5.35	0.14	5.16	0.14	4.64	0.2	4.42	0.2	4.55	0.19
5.95	0.12	5.7	0.13	5.55	0.12	7.1	0.12	7.54	0.11	7.63	0.11	4.51	0.21	4.45	0.22	4.42	0.22	2.98	0.28	3.4	0.29	3.16	0.27	5.28	0.13	5.36	0.14	5.17	0.14	4.65	0.2	4.43	0.2	4.56	0.2
5.96	0.12	5.71	0.13	5.56	0.12	7.12	0.12	7.56	0.11	7.65	0.11	4.52	0.21	4.46	0.22	4.43	0.22	2.97	0.28	3.41	0.29	3.17	0.27	5.29	0.13	5.37	0.14	5.18	0.14	4.66	0.2	4.44	0.2	4.57	0.2
5.99	0.12	5.73	0.13	5.58	0.13	7.14	0.12	7.58	0.11	7.67	0.11	4.53	0.21	4.47	0.22	4.44	0.22	2.98	0.28	3.42	0.29	3.18	0.27	5.31	0.13	5.38	0.14	5.2	0.14	4.67	0.2	4.45	0.2	4.58	0.2
6	0.12	5.74	0.13	5.6	0.13	7.16	0.12	7.6	0.11	7.68	0.11	4.54	0.21	4.48	0.22	4.45	0.22	2.99	0.28	3.43	0.29	3.19	0.27	5.32	0.13	5.4	0.14	5.21	0.14	4.68	0.2	4.46	0.2	4.59	0.2
6.02	0.12	5.75	0.13	5.61	0.13	7.18	0.12	7.62	0.11	7.7	0.11	4.55	0.22	4.49	0.22	4.45	0.23	3	0.28	3.44	0.29	3.2	0.27	5.34	0.13	5.41	0.14	5.22	0.14	4.69	0.2	4.47	0.21	4.6	0.2
6.04	0.12	5.76	0.13	5.63	0.13	7.2	0.12	7.64	0.11	7.72	0.11	4.56	0.22	4.5	0.22	4.46	0.23	3.01	0.28	3.45	0.29	3.21	0.27	5.36	0.13	5.42	0.15	5.23	0.14	4.7	0.2	4.48	0.21	4.61	0.2
6.06	0.12	5.78	0.13	5.65	0.13	7.22	0.12	7.65	0.11	7.74	0.11	4.57	0.22	4.51	0.22	4.48	0.23	3.02	0.28	3.46	0.29	3.22	0.27	5.37	0.13	5.44	0.15	5.25	0.14	4.71	0.2	4.49	0.21	4.62	0.2
6.08	0.13	5.79	0.13	5.66	0.13	7.24	0.12	7.67	0.11	7.75	0.11	4.58	0.22	4.52	0.22	4.49	0.23	3.02	0.29	3.45	0.29	3.21	0.27	5.38	0.13	5.45	0.15	5.27	0.14	4.72	0.21	4.5	0.21	4.63	0.2
6.09	0.13	5.8	0.13	5.67	0.13	7.25	0.12	7.69	0.11	7.78	0.11	4.59	0.22	4.54	0.22	4.5	0.23	3.01	0.29	3.46	0.29	3.23	0.27	5.4	0.13	5.46	0.15	5.28	0.14	4.73	0.21	4.51	0.21	4.64	0.2
6.11	0.13	5.81	0.13	5.69	0.13	7.26	0.12	7.71	0.11	7.79	0.11	4.6	0.22	4.54	0.23	4.51	0.23	3.02	0.29	3.47	0.29	3.24	0.27	5.41	0.13	5.48	0.15	5.29	0.14	4.74	0.21	4.52	0.21	4.65	0.2
6.13	0.13	5.83	0.13	5.7	0.13	7.28	0.12	7.73	0.11	7.82	0.11	4.61	0.22	4.55	0.23	4.52	0.23	3.03	0.29	3.48	0.29	3.25	0.27	5.42	0.13	5.49	0.15	5.3	0.14	4.75	0.21	4.53	0.21	4.66	0.2
6.14	0.13	5.85	0.13	5.71	0.13	7.3	0.12	7.75	0.11	7.84	0.11	4.63	0.22	4.56	0.23	4.53	0.23	3.04	0.29	3.49	0.29	3.26	0.27	5.43	0.13	5.5	0.15	5.31	0.14	4.76	0.21	4.54	0.21	4.67	0.2
6.15	0.13	5.86	0.13	5.73	0.13	7.31	0.12	7.77	0.11	7.87	0.12	4.64	0.22	4.57	0.23	4.54	0.23	3.05	0.29	3.5	0.29	3.27	0.27	5.44	0.13	5.52	0.15	5.32	0.14	4.77	0.21	4.56	0.21	4.68	0.2
6.16	0.13	5.87	0.13	5.74	0.13	7.33	0.12	7.78	0.11	7.88	0.12	4.65	0.22	4.58	0.23	4.55	0.23	3.06	0.29	3.51	0.29	3.28	0.27	5.45	0.13	5.54	0.15	5.34	0.14	4.78	0.21	4.57	0.21	4.69	0.2
6.17	0.13	5.88	0.13	5.76	0.13	7.35	0.12	7.79	0.11	7.9	0.12	4.66	0.22	4.59	0.23	4.56	0.23	3.05	0.29	3.52	0.29	3.28	0.28	5.46	0.13	5.56	0.15	5.35	0.14	4.79	0.21	4.58	0.21	4.7	0.2
6.19	0.13	5.9	0.13	5.77	0.13	7.36	0.12	7.81	0.11	7.93	0.12	4.67	0.22	4.6	0.23	4.57	0.23	3.06	0.29	3.53	0.29	3.29	0.28	5.47	0.13	5.57	0.15	5.37	0.14	4.8	0.21	4.59	0.21	4.71	0.2
6.2	0.13	5.9	0.14	5.78	0.13	7.38	0.12	7.84	0.11	7.94	0.12	4.68	0.22	4.61	0.23	4.58	0.23	3.07	0.29	3.53	0.3	3.3	0.28	5.48	0.13	5.6	0.15	5.38	0.14	4.81	0.21	4.6	0.21	4.72	0.2
6.21	0.13	5.91	0.14	5.8	0.13	7.41	0.12	7.85	0.11	7.96	0.12	4.67	0.22	4.62	0.23	4.59	0.23	3.08	0.29	3.54	0.3	3.29	0.28	5.49	0.13	5.61	0.15	5.39	0.14	4.82	0.21	4.61	0.21	4.73	0.2
6.23	0.13	5.93	0.14	5.81	0.13	7.43	0.12	7.88	0.11	7.98	0.12	4.69	0.22	4.64	0.23	4.6	0.23	3.09	0.29	3.55	0.3	3.3	0.28	5.5	0.13	5.63	0.15	5.4	0.14	4.83	0.21	4.62	0.21	4.74	0.2
6.25	0.13	5.94	0.14	5.82	0.13	7.45	0.12	7.9	0.11	8	0.12	4.7	0.22	4.66	0.23	4.61	0.23	3.1	0.29	3.56	0.3	3.31	0.28	5.51	0.13	5.64	0.15	5.41	0.14	4.85	0.21	4.64	0.21	4.75	0.2
6.26	0.13	5.95	0.14	5.84	0.13	7.46	0.12	7.91	0.11	8.02	0.12	4.71	0.22	4.67	0.23	4.62	0.23	3.11	0.29	3.57	0.3	3.32	0.28	5.52	0.13	5.66	0.15	5.43	0.14	4.86	0.21	4.65	0.21	4.76	0.2
6.27	0.13	5.98	0.14	5.85	0.13	7.48	0.12	7.93	0.11	8.04	0.12	4.73	0.22	4.68	0.23	4.63	0.23	3.12	0.29	3.56	0.3	3.33	0.28	5.53	0.14	5.67	0.15	5.45	0.14	4.87	0.21	4.66	0.21	4.78	0.2
6.29	0.13	5.99	0.14	5.86	0.13	7.49	0.12	7.95	0.11	8.05	0.12	4.74	0.22	4.69	0.23	4.64	0.23	3.12	0.3	3.57	0.3	3.34	0.28	5.54	0.14	5.69	0.15	5.46	0.14	4.88	0.21	4.67	0.21	4.78	0.21
6.3	0.13	6	0.14	5.88	0.13	7.51	0.12	7.97	0.11	8.07	0.12	4.74	0.23	4.7	0.23	4.65	0.24	3.13	0.3	3.58	0.3	3.35	0.28	5.56	0.14	5.7	0.15	5.47	0.14	4.89	0.21	4.68	0.22	4.79	0.21
6.32	0.13	6.01	0.14	5.89	0.13	7.54	0.12	7.98	0.12	8.09	0.12	4.76	0.23	4.71	0.23	4.64	0.24	3.12	0.3	3.59	0.3	3.36	0.28	5.57	0.14	5.71	0.15	5.48	0.14	4.9	0.21	4.69	0.22	4.8	0.21
6.34	0.13	6.03	0.14	5.9	0.13	7.55	0.12	8.01	0.12	8.11	0.12	4.77	0.23	4.72	0.23	4.66	0.24	3.13	0.3	3.6	0.3	3.37	0.28	5.58	0.14	5.73	0.15	5.49	0.14	4.92	0.21	4.7	0.22	4.81	0.21
6.35	0.13	6.05	0.14	5.92	0.13	7.57	0.12	8.03	0.12	8.13	0.12	4.78	0.23	4.73	0.23	4.68	0.24	3.14	0.3	3.61	0.3	3.38	0.28	5.61	0.14	5.74	0.15	5.51	0.14	4.93	0.22	4.71	0.22	4.82	0.21
6.37	0.13	6.06	0.14	5.93	0.13	7.59	0.12	8.04	0.12	8.15	0.12	4.79	0.23	4.74	0.24	4.69	0.24	3.15	0.3	3.62	0.3	3.39	0.28	5.63	0.14	5.75	0.15	5.52	0.14	4.94	0.22	4.72	0.22	4.83	0.21
6.38	0.13	6.07	0.14	5.95	0.13	7.6	0.12	8.07	0.12	8.17	0.12	4.8	0.23	4.75	0.24	4.7	0.24	3.16	0.3	3.63	0.3	3.4	0.28	5.65	0.14	5.76	0.15	5.54	0.15	4.96	0.22	4.73	0.22	4.84	0.21
6.39	0.13	6.08	0.14	5.96	0.13	7.62	0.12	8.09	0.12	8.18	0.12	4.81	0.23	4.76	0.24	4.71	0.24	3.17	0.3	3.64	0.3	3.41	0.29	5.66	0.14	5.77	0.15	5.55	0.15	4.97	0.22	4.74	0.22	4.85	0.21
6.4	0.13	6.09	0.14	5.97	0.13	7.64	0.12	8.11	0.12	8.21	0.12	4.82	0.23	4.77	0.24	4.72	0.24	3.16	0.3	3.65	0.3	3.43	0.29	5.67	0.14	5.79	0.15	5.56	0.15	4.98	0.22	4.75	0.22	4.87	0.21
6.43	0.13	6.1	0.14	5.98	0.13	7.65	0.12	8.13	0.12	8.23	0.12	4.83	0.23	4.78	0.24	4.73	0.24	3.18	0.3	3.65	0.31	3.44	0.29	5.68	0.14	5.8	0.15	5.57	0.15	5	0.22	4.76	0.22	4.88	0.21
6.45	0.13	6.12	0.14	6	0.13	7.67	0.12	8.15	0.12	8.24	0.12	4.84	0.23	4.79	0.24	4.74	0.24	3.17	0.3	3.66	0.31	3.45	0.29	5.7	0.14	5.81	0.15	5.58	0.15	5.02	0.22	4.77	0.22	4.89	0.21
6.46	0.13	6.14	0.14	6.01	0.13	7.69	0.12	8.17	0.12	8.27	0.12	4.85	0.23	4.81	0.24	4.75	0.24	3.18	0.3	3.67	0.31	3.46	0.29	5.71	0.14	5.82	0.15	5.59	0.15	5.03	0.22	4.78	0.22	4.9	0.21
6.48	0.13	6.16	0.14	6.03	0.13	7.71	0.12	8.18	0.12	8.29	0.12	4.86	0.23	4.83	0.24	4.74	0.24	3.19	0.3	3.69	0.31	3.47	0.29	5.73	0.14	5.84	0.15	5.61	0.15	5.04	0.22	4.79	0.22	4.91	0.21
6.49	0.13	6.17	0.14	6.04	0.13	7.72	0.12	8.21	0.12	8.31	0.12	4.87	0.23	4.84	0.24	4.76	0.24	3.2	0.3	3.7	0.31	3.48	0.29	5.74	0.14	5.85	0.15	5.62	0.15	5.05	0.22	4.8	0.22	4.93	0.21
6.5	0.13	6.18	0.14	6.05	0.13	7.74	0.12	8.22	0.12	8.32	0.12	4.88	0.23	4.85	0.24	4.77	0.24	3.21	0.3	3.71	0.31	3.49	0.29	5.75	0.14	5.86	0.16	5.64	0.15	5.06	0.22	4.81	0.22	4.94	0.21
6.52	0.13	6.19	0.14	6.07	0.14	7.76	0.13	8.24	0.12	8.35	0.12	4.89	0.23	4.86	0.24	4.78	0.24	3.2	0.3	3.72	0.31	3.5	0.29	5.76	0.14	5.88	0.16	5.65	0.15	5.07	0.22	4.82	0.22	4.95	0.21
6.54	0.13	6.21	0.14	6.08	0.14	7.78	0.13	8.26	0.12	8.36	0.12	4.9	0.23	4.87	0.24	4.79	0.24	3.21	0.3	3.71	0.31	3.51	0.29	5.77	0.14	5.9	0.16	5.66	0.15	5.08	0.22	4.81	0.22	4.96	0.21
6.56	0.13	6.22	0.14	6.09	0.14	7.79	0.13	8.27	0.12	8.38	0.12	4.91	0.23	4.88	0.24	4.81	0.24	3.21	0.31	3.72	0.31	3.52	0.29	5.78	0.14	5.91	0.16	5.67	0.15	5.09	0.22	4.82	0.22	4.97	0.21
6.57	0.13	6.23	0.14	6.11	0.14	7.82	0.13	8.3	0.12	8.4	0.12	4.93	0.23	4.89	0.24	4.82	0.24	3.22	0.31	3.73	0.31	3.53	0.29	5.8	0.14	5.92	0.16	5.68	0.15	5.1	0.22	4.83	0.22	4.98	0.21
6.6	0.13	6.24	0.14	6.13	0.14	7.83	0.13	8.32	0.12	8.42	0.12	4.93	0.24	4.9	0.24	4.83	0.24	3.23	0.31	3.74	0.31	3.54	0.3	5.81	0.14	5.94	0.16	5.69	0.15	5.11	0.22	4.84	0.22	5	0.21
6.61	0.13	6.25	0.14	6.14	0.14	7.85	0.13	8.34	0.12	8.44	0.12	4.94	0.24	4.91	0.24	4.84	0.25	3.22	0.31	3.75	0.31	3.55	0.3	5.82	0.14	5.95	0.16	5.7	0.15	5.12	0.22	4.86	0.22	5.01	0.21
6.62	0.14	6.27	0.14	6.15	0.14	7.88	0.13	8.36	0.12	8.46	0.12	4.95	0.24	4.9	0.24	4.85	0.25	3.23	0.31	3.74	0.31	3.56	0.3	5.83	0.14	5.97	0.16	5.71	0.15	5.13	0.22	4.87	0.22	5.01	0.22
6.64	0.14	6.28	0.14	6.16	0.14	7.89	0.13	8.38	0.12	8.48	0.12	4.96	0.24	4.92	0.24	4.86	0.25	3.24	0.31	3.75	0.31	3.57	0.3	5.84	0.14	5.99	0.16	5.72	0.15	5.14	0.22	4.88	0.22	5.03	0.22
6.66	0.14	6.3	0.14	6.17	0.14	7.92	0.13	8.4	0.12	8.49	0.12	4.97	0.24	4.93	0.25	4.88	0.25	3.25	0.31	3.77	0.31	3.58	0.3	5.86	0.14	6	0.16	5.74	0.15	5.15	0.22	4.88	0.23	5.04	0.22
6.67	0.14	6.31	0.14	6.18	0.14	7.94	0.13	8.41	0.12	8.51	0.12	4.98	0.24	4.94	0.25	4.89	0.25	3.26	0.31	3.77	0.32	3.59	0.3	5.87	0.14	6.02	0.16	5.75	0.15	5.16	0.23	4.89	0.23	5.05	0.22
6.69	0.14	6.33	0.14	6.19	0.14	7.95	0.13	8.43	0.12	8.53	0.12	4.99	0.24	4.95	0.25	4.9	0.25	3.27	0.31	3.78	0.32	3.6	0.3	5.88	0.14	6.03	0.16	5.77	0.15	5.17	0.23	4.9	0.23	5.06	0.22
6.7	0.14	6.34	0.14	6.2	0.14	7.97	0.13	8.45	0.12	8.54	0.12	5.01	0.24	4.96	0.25	4.92	0.25	3.28	0.31	3.79	0.32	3.61	0.3	5.89	0.14	6.04	0.16	5.78	0.15	5.18	0.23	4.92	0.23	5.07	0.22
6.72	0.14	6.35	0.14	6.21	0.14	7.99	0.13	8.46	0.12	8.57	0.12	5.03	0.24	4.97	0.25	4.93	0.25	3.27	0.31	3.8	0.32	3.62	0.3	5.9	0.14	6.05	0.16	5.8	0.15	5.2	0.23	4.93	0.23	5.08	0.22
6.73	0.14	6.36	0.14	6.24	0.14	8.01	0.13	8.48	0.12	8.59	0.12	5.04	0.24	4.98	0.25	4.94	0.25	3.28	0.31	3.81	0.32	3.63	0.3	5.92	0.14	6.06	0.16	5.81	0.15	5.21	0.23	4.94	0.23	5.09	0.22
6.76	0.14	6.38	0.14	6.25	0.14	8.03	0.13	8.5	0.12	8.6	0.13	5.05	0.24	4.99	0.25	4.95	0.25	3.29	0.31	3.82	0.32	3.64	0.3	5.94	0.14	6.08	0.16	5.83	0.15	5.22	0.23	4.95	0.23	5.1	0.22
6.77	0.14	6.39	0.15	6.27	0.14	8.05	0.13	8.51	0.12	8.62	0.13	5.06	0.24	5	0.25	4.96	0.25	3.3	0.31	3.81	0.32	3.65	0.3	5.95	0.14	6.09	0.16	5.84	0.15	5.24	0.23	4.96	0.23	5.11	0.22
6.78	0.14	6.41	0.15	6.28	0.14	8.08	0.13	8.53	0.12	8.65	0.13	5.07	0.24	5.02	0.25	4.97	0.25	3.31	0.31	3.82	0.32	3.66	0.3	5.97	0.14	6.1	0.16	5.85	0.15	5.25	0.23	4.97	0.23	5.12	0.22
6.8	0.14	6.42	0.15	6.29	0.14	8.09	0.13	8.56	0.12	8.66	0.13	5.08	0.24	5.03	0.25	4.98	0.25	3.32	0.31	3.83	0.32	3.67	0.31	5.98	0.15	6.11	0.16	5.86	0.15	5.26	0.23	4.98	0.23	5.13	0.22
6.81	0.14	6.43	0.15	6.31	0.14	8.12	0.13	8.57	0.12	8.69	0.13	5.1	0.24	5.04	0.25	4.99	0.25	3.31	0.32	3.84	0.32	3.68	0.31	5.99	0.15	6.12	0.16	5.88	0.15	5.27	0.23	4.99	0.23	5.14	0.22
6.82	0.14	6.45	0.15	6.33	0.14	8.13	0.13	8.59	0.12	8.71	0.13	5.11	0.24	5.05	0.25	5	0.25	3.33	0.32	3.85	0.32	3.69	0.31	6.01	0.15	6.13	0.16	5.9	0.15	5.28	0.23	5	0.23	5.15	0.22
6.85	0.14	6.47	0.15	6.35	0.14	8.14	0.13	8.61	0.12	8.73	0.13	5.11	0.25	5.07	0.25	5.01	0.25	3.32	0.32	3.86	0.32	3.7	0.31	6.02	0.15	6.14	0.16	5.91	0.15	5.3	0.23	5.02	0.23	5.16	0.22
6.86	0.14	6.48	0.15	6.37	0.14	8.17	0.13	8.63	0.12	8.75	0.13	5.12	0.25	5.08	0.25	5.02	0.25	3.33	0.32	3.87	0.32	3.71	0.31	6.03	0.15	6.15	0.16	5.92	0.15	5.31	0.23	5.03	0.23	5.17	0.22
6.87	0.14	6.49	0.15	6.38	0.14	8.18	0.13	8.65	0.12	8.77	0.13	5.13	0.25	5.1	0.25	5.01	0.25	3.34	0.32	3.88	0.32	3.72	0.31	6.05	0.15	6.16	0.16	5.94	0.15	5.32	0.23	5.04	0.23	5.18	0.22
6.89	0.14	6.51	0.15	6.39	0.14	8.2	0.13	8.67	0.12	8.79	0.13	5.14	0.25	5.11	0.25	5.03	0.25	3.35	0.32	3.89	0.32	3.73	0.31	6.06	0.15	6.18	0.16	5.95	0.16	5.33	0.23	5.05	0.23	5.19	0.22
6.91	0.14	6.52	0.15	6.4	0.14	8.22	0.13	8.69	0.12	8.81	0.13	5.15	0.25	5.12	0.26	5.03	0.26	3.36	0.32	3.9	0.32	3.74	0.31	6.08	0.15	6.19	0.16	5.97	0.16	5.34	0.23	5.06	0.23	5.2	0.22
6.93	0.14	6.54	0.15	6.41	0.14	8.24	0.13	8.7	0.12	8.84	0.13	5.16	0.25	5.14	0.26	5.04	0.26	3.37	0.32	3.9	0.33	3.75	0.31	6.09	0.15	6.2	0.16	5.98	0.16	5.35	0.23	5.07	0.23	5.21	0.22
6.94	0.14	6.55	0.15	6.43	0.14	8.25	0.13	8.73	0.13	8.85	0.13	5.17	0.25	5.15	0.26	5.05	0.26	3.38	0.32	3.91	0.33	3.77	0.31	6.1	0.15	6.21	0.16	5.99	0.16	5.36	0.23	5.08	0.23	5.22	0.22
6.95	0.14	6.56	0.15	6.44	0.14	8.27	0.13	8.75	0.13	8.87	0.13	5.18	0.25	5.17	0.26	5.06	0.26	3.39	0.32	3.92	0.33	3.76	0.31	6.11	0.15	6.23	0.16	6	0.16	5.37	0.23	5.09	0.23	5.23	0.22
6.96	0.14	6.57	0.15	6.45	0.14	8.3	0.13	8.76	0.13	8.9	0.13	5.19	0.25	5.16	0.26	5.07	0.26	3.4	0.32	3.93	0.33	3.77	0.31	6.12	0.15	6.24	0.16	6.02	0.16	5.37	0.24	5.1	0.24	5.23	0.23
6.98	0.14	6.59	0.15	6.48	0.14	8.31	0.13	8.8	0.13	8.92	0.13	5.21	0.25	5.17	0.26	5.08	0.26	3.41	0.32	3.94	0.33	3.78	0.31	6.13	0.15	6.25	0.16	6.03	0.16	5.38	0.24	5.12	0.24	5.24	0.23
6.99	0.14	6.61	0.15	6.49	0.14	8.33	0.13	8.82	0.13	8.94	0.13	5.22	0.25	5.18	0.26	5.1	0.26	3.42	0.32	3.95	0.33	3.79	0.31	6.14	0.15	6.26	0.16	6.04	0.16	5.39	0.24	5.13	0.24	5.25	0.23
7.01	0.14	6.62	0.15	6.51	0.14	8.36	0.13	8.84	0.13	8.96	0.13	5.23	0.25	5.19	0.26	5.12	0.26	3.42	0.33	3.96	0.33	3.79	0.32	6.16	0.15	6.28	0.16	6.06	0.16	5.4	0.24	5.14	0.24	5.27	0.23
7.02	0.14	6.63	0.15	6.53	0.14	8.37	0.13	8.86	0.13	8.98	0.13	5.24	0.25	5.2	0.26	5.13	0.26	3.43	0.33	3.97	0.33	3.8	0.32	6.18	0.15	6.29	0.17	6.08	0.16	5.41	0.24	5.15	0.24	5.28	0.23
7.04	0.14	6.64	0.15	6.55	0.14	8.39	0.13	8.89	0.13	8.99	0.13	5.25	0.25	5.21	0.26	5.14	0.26	3.42	0.33	3.98	0.33	3.81	0.32	6.19	0.15	6.31	0.17	6.09	0.16	5.42	0.24	5.16	0.24	5.3	0.23
7.06	0.14	6.65	0.15	6.56	0.15	8.41	0.13	8.9	0.13	9.02	0.13	5.26	0.25	5.22	0.26	5.15	0.26	3.43	0.33	3.99	0.33	3.82	0.32	6.2	0.15	6.33	0.17	6.1	0.16	5.44	0.24	5.17	0.24	5.31	0.23
7.07	0.14	6.67	0.15	6.57	0.15	8.42	0.13	8.92	0.13	9.04	0.13	5.27	0.25	5.23	0.26	5.16	0.26	3.44	0.33	4	0.33	3.83	0.32	6.21	0.15	6.34	0.17	6.12	0.16	5.46	0.24	5.18	0.24	5.32	0.23
7.08	0.14	6.68	0.15	6.58	0.15	8.43	0.13	8.95	0.13	9.07	0.13	5.28	0.25	5.24	0.26	5.17	0.26	3.45	0.33	4.01	0.33	3.82	0.32	6.23	0.15	6.35	0.17	6.14	0.16	5.47	0.24	5.2	0.24	5.34	0.23
7.1	0.14	6.7	0.15	6.6	0.15	8.46	0.14	8.97	0.13	9.09	0.13	5.27	0.25	5.26	0.26	5.18	0.26	3.46	0.33	4.02	0.33	3.84	0.32	6.24	0.15	6.37	0.17	6.15	0.16	5.48	0.24	5.21	0.24	5.35	0.23
7.11	0.14	6.72	0.15	6.61	0.15	8.47	0.14	8.99	0.13	9.11	0.13	5.28	0.25	5.27	0.26	5.19	0.26	3.45	0.33	4.02	0.34	3.85	0.32	6.26	0.15	6.38	0.17	6.17	0.16	5.49	0.24	5.22	0.24	5.36	0.23
7.13	0.14	6.73	0.15	6.62	0.15	8.49	0.14	9.01	0.13	9.13	0.13	5.29	0.26	5.26	0.26	5.21	0.26	3.46	0.33	4.03	0.34	3.86	0.32	6.27	0.15	6.4	0.17	6.18	0.16	5.51	0.24	5.23	0.24	5.37	0.23
7.14	0.14	6.75	0.15	6.64	0.15	8.51	0.14	9.03	0.13	9.15	0.13	5.31	0.26	5.27	0.26	5.22	0.26	3.47	0.33	4.04	0.34	3.87	0.32	6.29	0.15	6.41	0.17	6.19	0.16	5.52	0.24	5.24	0.24	5.38	0.23
7.16	0.14	6.77	0.15	6.65	0.15	8.52	0.14	9.05	0.13	9.18	0.13	5.32	0.26	5.28	0.26	5.22	0.27	3.48	0.33	4.05	0.34	3.88	0.32	6.3	0.15	6.42	0.17	6.21	0.16	5.53	0.24	5.25	0.24	5.39	0.23
7.17	0.14	6.78	0.15	6.67	0.15	8.54	0.14	9.07	0.13	9.19	0.13	5.33	0.26	5.29	0.26	5.23	0.27	3.49	0.33	4.06	0.34	3.89	0.32	6.31	0.15	6.43	0.17	6.22	0.16	5.54	0.24	5.26	0.24	5.4	0.23
7.18	0.15	6.79	0.15	6.68	0.15	8.56	0.14	9.09	0.13	9.22	0.13	5.34	0.26	5.3	0.26	5.24	0.27	3.5	0.33	4.05	0.34	3.9	0.32	6.32	0.15	6.45	0.17	6.24	0.16	5.55	0.24	5.27	0.24	5.41	0.23
7.2	0.15	6.81	0.15	6.69	0.15	8.57	0.14	9.11	0.13	9.24	0.13	5.35	0.26	5.31	0.26	5.25	0.27	3.51	0.33	4.06	0.34	3.91	0.32	6.33	0.15	6.46	0.17	6.25	0.16	5.56	0.24	5.28	0.24	5.42	0.23
7.22	0.15	6.83	0.15	6.71	0.15	8.58	0.14	9.13	0.13	9.25	0.13	5.36	0.26	5.32	0.26	5.26	0.27	3.52	0.33	4.07	0.34	3.9	0.32	6.35	0.15	6.47	0.17	6.27	0.16	5.57	0.24	5.29	0.24	5.44	0.23
7.23	0.15	6.84	0.15	6.72	0.15	8.6	0.14	9.15	0.13	9.27	0.13	5.37	0.26	5.32	0.27	5.25	0.27	3.53	0.33	4.06	0.34	3.91	0.32	6.37	0.15	6.48	0.17	6.28	0.16	5.58	0.24	5.3	0.24	5.45	0.23
7.25	0.15	6.85	0.15	6.73	0.15	8.62	0.14	9.16	0.13	9.28	0.13	5.38	0.26	5.33	0.27	5.26	0.27	3.53	0.34	4.07	0.34	3.91	0.33	6.38	0.15	6.49	0.17	6.29	0.16	5.58	0.25	5.31	0.25	5.46	0.23
7.26	0.15	6.87	0.15	6.75	0.15	8.64	0.14	9.18	0.13	9.3	0.13	5.39	0.26	5.35	0.27	5.27	0.27	3.54	0.34	4.08	0.34	3.92	0.33	6.39	0.15	6.5	0.17	6.3	0.16	5.59	0.25	5.32	0.25	5.46	0.24
7.27	0.15	6.88	0.15	6.77	0.15	8.65	0.14	9.2	0.13	9.32	0.13	5.4	0.26	5.36	0.27	5.28	0.27	3.55	0.34	4.1	0.34	3.93	0.33	6.41	0.15	6.52	0.17	6.32	0.16	5.6	0.25	5.33	0.25	5.47	0.24
7.29	0.15	6.9	0.16	6.78	0.15	8.68	0.14	9.21	0.13	9.34	0.13	5.41	0.26	5.37	0.27	5.3	0.27	3.54	0.34	4.11	0.34	3.94	0.33	6.42	0.16	6.53	0.17	6.33	0.16	5.61	0.25	5.34	0.25	5.48	0.24
7.3	0.15	6.91	0.16	6.8	0.15	8.7	0.14	9.23	0.13	9.36	0.14	5.42	0.26	5.38	0.27	5.31	0.27	3.55	0.34	4.12	0.34	3.96	0.33	6.44	0.16	6.54	0.17	6.35	0.16	5.62	0.25	5.35	0.25	5.49	0.24
7.31	0.15	6.92	0.16	6.82	0.15	8.71	0.14	9.25	0.13	9.38	0.14	5.44	0.26	5.39	0.27	5.32	0.27	3.56	0.34	4.13	0.34	3.97	0.33	6.45	0.16	6.55	0.17	6.36	0.17	5.63	0.25	5.36	0.25	5.5	0.24
7.32	0.15	6.94	0.16	6.83	0.15	8.74	0.14	9.26	0.13	9.4	0.14	5.45	0.26	5.4	0.27	5.33	0.27	3.57	0.34	4.14	0.34	3.98	0.33	6.46	0.16	6.56	0.17	6.37	0.17	5.64	0.25	5.37	0.25	5.51	0.24
7.34	0.15	6.96	0.16	6.84	0.15	8.75	0.14	9.28	0.13	9.42	0.14	5.46	0.26	5.41	0.27	5.34	0.27	3.58	0.34	4.15	0.34	3.99	0.33	6.48	0.16	6.57	0.17	6.38	0.17	5.65	0.25	5.38	0.25	5.52	0.24
7.35	0.15	6.97	0.16	6.85	0.15	8.77	0.14	9.31	0.13	9.43	0.14	5.47	0.27	5.42	0.27	5.33	0.27	3.57	0.34	4.16	0.34	4	0.33	6.49	0.16	6.58	0.17	6.39	0.17	5.66	0.25	5.39	0.25	5.54	0.24
7.37	0.15	6.98	0.16	6.86	0.15	8.8	0.14	9.32	0.13	9.46	0.14	5.49	0.27	5.43	0.27	5.34	0.27	3.58	0.34	4.16	0.35	3.99	0.33	6.51	0.16	6.59	0.17	6.4	0.17	5.67	0.25	5.4	0.25	5.55	0.24
7.39	0.15	6.99	0.16	6.87	0.15	8.81	0.14	9.34	0.13	9.48	0.14	5.5	0.27	5.44	0.27	5.35	0.27	3.59	0.34	4.17	0.35	4	0.33	6.53	0.16	6.61	0.17	6.41	0.17	5.68	0.25	5.41	0.25	5.56	0.24
7.4	0.15	7.01	0.16	6.88	0.15	8.83	0.14	9.37	0.13	9.49	0.14	5.51	0.27	5.45	0.27	5.36	0.27	3.58	0.34	4.18	0.35	4.01	0.33	6.54	0.16	6.62	0.17	6.43	0.17	5.69	0.25	5.42	0.25	5.57	0.24
7.41	0.15	7.02	0.16	6.9	0.15	8.85	0.14	9.38	0.13	9.52	0.14	5.53	0.27	5.46	0.27	5.37	0.27	3.59	0.34	4.19	0.35	4.02	0.33	6.56	0.16	6.64	0.17	6.44	0.17	5.68	0.25	5.43	0.25	5.58	0.24
7.43	0.15	7.03	0.16	6.91	0.15	8.87	0.14	9.39	0.13	9.53	0.14	5.55	0.27	5.47	0.27	5.38	0.27	3.61	0.34	4.2	0.35	4.03	0.33	6.57	0.16	6.66	0.17	6.46	0.17	5.7	0.25	5.44	0.25	5.6	0.24
7.45	0.15	7.05	0.16	6.93	0.15	8.89	0.14	9.42	0.13	9.55	0.14	5.56	0.27	5.48	0.27	5.39	0.27	3.6	0.34	4.21	0.35	4.04	0.33	6.58	0.16	6.67	0.17	6.47	0.17	5.71	0.25	5.45	0.25	5.61	0.24
7.46	0.15	7.06	0.16	6.95	0.15	8.91	0.14	9.44	0.13	9.57	0.14	5.57	0.27	5.49	0.27	5.41	0.27	3.61	0.34	4.22	0.35	4.05	0.33	6.6	0.16	6.69	0.17	6.48	0.17	5.72	0.25	5.44	0.25	5.63	0.24
7.48	0.15	7.08	0.16	6.96	0.15	8.93	0.14	9.45	0.13	9.58	0.14	5.58	0.27	5.5	0.27	5.42	0.28	3.6	0.34	4.23	0.35	4.05	0.34	6.61	0.16	6.71	0.17	6.49	0.17	5.73	0.25	5.45	0.25	5.64	0.24
7.49	0.15	7.09	0.16	6.97	0.15	8.94	0.14	9.48	0.14	9.6	0.14	5.6	0.27	5.51	0.27	5.44	0.28	3.62	0.34	4.24	0.35	4.06	0.34	6.62	0.16	6.72	0.18	6.5	0.17	5.74	0.25	5.46	0.25	5.65	0.24
7.5	0.15	7.11	0.16	6.99	0.15	8.96	0.14	9.5	0.14	9.63	0.14	5.61	0.27	5.51	0.28	5.45	0.28	3.62	0.35	4.25	0.35	4.07	0.34	6.63	0.16	6.73	0.18	6.52	0.17	5.75	0.25	5.47	0.25	5.66	0.24
7.52	0.15	7.13	0.16	7	0.15	8.98	0.14	9.52	0.14	9.65	0.14	5.62	0.27	5.52	0.28	5.46	0.28	3.63	0.35	4.26	0.35	4.08	0.34	6.64	0.16	6.74	0.18	6.53	0.17	5.76	0.25	5.48	0.25	5.67	0.24
7.54	0.15	7.14	0.16	7.01	0.15	8.99	0.14	9.54	0.14	9.67	0.14	5.63	0.27	5.53	0.28	5.47	0.28	3.65	0.35	4.27	0.35	4.09	0.34	6.65	0.16	6.76	0.18	6.54	0.17	5.77	0.25	5.49	0.25	5.68	0.25
7.56	0.15	7.16	0.16	7.02	0.15	9.01	0.14	9.57	0.14	9.69	0.14	5.64	0.27	5.55	0.28	5.48	0.28	3.66	0.35	4.28	0.35	4.1	0.34	6.67	0.16	6.77	0.18	6.55	0.17	5.78	0.25	5.5	0.25	5.69	0.25
7.58	0.15	7.17	0.16	7.04	0.16	9.04	0.14	9.58	0.14	9.72	0.14	5.64	0.28	5.56	0.28	5.49	0.28	3.67	0.35	4.27	0.35	4.11	0.34	6.68	0.16	6.79	0.18	6.56	0.17	5.79	0.25	5.51	0.25	5.7	0.25
7.59	0.15	7.19	0.16	7.06	0.16	9.05	0.14	9.61	0.14	9.73	0.14	5.65	0.28	5.57	0.28	5.5	0.28	3.68	0.35	4.28	0.35	4.12	0.34	6.7	0.16	6.8	0.18	6.57	0.17	5.8	0.25	5.52	0.25	5.72	0.25
7.6	0.15	7.2	0.16	7.07	0.16	9.06	0.14	9.63	0.14	9.76	0.14	5.66	0.28	5.58	0.28	5.51	0.28	3.69	0.35	4.28	0.36	4.13	0.34	6.72	0.16	6.82	0.18	6.59	0.17	5.8	0.26	5.52	0.26	5.73	0.25
7.62	0.15	7.21	0.16	7.08	0.16	9.09	0.14	9.64	0.14	9.78	0.14	5.67	0.28	5.59	0.28	5.52	0.28	3.7	0.35	4.29	0.36	4.15	0.34	6.73	0.16	6.83	0.18	6.6	0.17	5.81	0.26	5.53	0.26	5.75	0.25
7.63	0.15	7.23	0.16	7.09	0.16	9.1	0.14	9.66	0.14	9.8	0.14	5.68	0.28	5.6	0.28	5.53	0.28	3.71	0.35	4.3	0.36	4.16	0.34	6.74	0.16	6.84	0.18	6.61	0.17	5.82	0.26	5.54	0.26	5.76	0.25
7.64	0.15	7.24	0.16	7.11	0.16	9.11	0.14	9.68	0.14	9.82	0.14	5.69	0.28	5.61	0.28	5.54	0.28	3.72	0.35	4.31	0.36	4.17	0.34	6.76	0.16	6.86	0.18	6.62	0.17	5.83	0.26	5.55	0.26	5.77	0.25
7.66	0.15	7.25	0.16	7.12	0.16	9.13	0.14	9.69	0.14	9.84	0.14	5.7	0.28	5.62	0.28	5.55	0.28	3.72	0.36	4.32	0.36	4.18	0.34	6.77	0.16	6.87	0.18	6.63	0.17	5.84	0.26	5.56	0.26	5.78	0.25
7.68	0.15	7.27	0.16	7.13	0.16	9.14	0.14	9.71	0.14	9.86	0.14	5.72	0.28	5.63	0.28	5.56	0.28	3.73	0.36	4.33	0.36	4.17	0.35	6.78	0.16	6.89	0.18	6.65	0.17	5.85	0.26	5.57	0.26	5.79	0.25
7.69	0.15	7.28	0.16	7.14	0.16	9.16	0.15	9.74	0.14	9.87	0.14	5.73	0.28	5.64	0.28	5.57	0.28	3.74	0.36	4.34	0.36	4.18	0.35	6.79	0.16	6.91	0.18	6.67	0.17	5.86	0.26	5.58	0.26	5.8	0.25
7.7	0.15	7.3	0.16	7.16	0.16	9.18	0.15	9.76	0.14	9.9	0.14	5.74	0.28	5.65	0.28	5.58	0.28	3.75	0.36	4.35	0.36	4.19	0.35	6.81	0.16	6.92	0.18	6.68	0.17	5.87	0.26	5.6	0.26	5.81	0.25
7.72	0.15	7.31	0.16	7.17	0.16	9.2	0.15	9.77	0.14	9.91	0.14	5.75	0.28	5.66	0.28	5.59	0.28	3.76	0.36	4.36	0.36	4.2	0.35	6.82	0.16	6.94	0.18	6.7	0.17	5.88	0.26	5.61	0.26	5.82	0.25
7.73	0.16	7.32	0.16	7.2	0.16	9.22	0.15	9.8	0.14	9.92	0.14	5.77	0.28	5.67	0.28	5.6	0.28	3.77	0.36	4.37	0.36	4.21	0.35	6.84	0.16	6.96	0.18	6.71	0.17	5.89	0.26	5.62	0.26	5.84	0.25
7.74	0.16	7.33	0.16	7.21	0.16	9.24	0.15	9.82	0.14	9.95	0.14	5.78	0.28	5.69	0.28	5.61	0.28	3.78	0.36	4.38	0.36	4.22	0.35	6.85	0.16	6.97	0.18	6.72	0.17	5.9	0.26	5.63	0.26	5.85	0.25
7.76	0.16	7.35	0.16	7.23	0.16	9.27	0.15	9.83	0.14	9.97	0.14	5.77	0.28	5.7	0.29	5.61	0.29	3.79	0.36	4.39	0.36	4.23	0.35	6.86	0.17	6.98	0.18	6.73	0.17	5.91	0.26	5.65	0.26	5.86	0.25
7.77	0.16	7.36	0.16	7.25	0.16	9.29	0.15	9.86	0.14	9.98	0.14	5.79	0.28	5.71	0.29	5.63	0.29	3.8	0.36	4.4	0.36	4.24	0.35	6.87	0.17	7	0.18	6.74	0.17	5.93	0.26	5.66	0.26	5.87	0.25
7.79	0.16	7.37	0.16	7.27	0.16	9.31	0.15	9.87	0.14	10.01	0.14	5.8	0.28	5.72	0.29	5.64	0.29	3.79	0.36	4.41	0.36	4.25	0.35	6.89	0.17	7.01	0.18	6.75	0.17	5.94	0.26	5.67	0.26	5.88	0.25
7.81	0.16	7.39	0.16	7.29	0.16	9.34	0.15	9.89	0.14	10.03	0.14	5.8	0.29	5.73	0.29	5.66	0.29	3.8	0.36	4.4	0.36	4.26	0.35	6.9	0.17	7.03	0.18	6.77	0.18	5.95	0.26	5.68	0.26	5.89	0.25
7.83	0.16	7.4	0.17	7.3	0.16	9.35	0.15	9.91	0.14	10.04	0.14	5.81	0.29	5.74	0.29	5.67	0.29	3.81	0.36	4.42	0.36	4.27	0.35	6.91	0.17	7.04	0.18	6.78	0.18	5.96	0.26	5.69	0.26	5.9	0.25
7.84	0.16	7.43	0.17	7.31	0.16	9.37	0.15	9.93	0.14	10.06	0.14	5.82	0.29	5.75	0.29	5.69	0.29	3.8	0.36	4.42	0.37	4.28	0.35	6.92	0.17	7.05	0.18	6.79	0.18	5.98	0.26	5.7	0.26	5.9	0.26
7.87	0.16	7.45	0.17	7.33	0.16	9.4	0.15	9.94	0.14	10.08	0.14	5.84	0.29	5.76	0.29	5.7	0.29	3.82	0.36	4.43	0.37	4.29	0.35	6.94	0.17	7.06	0.18	6.81	0.18	5.99	0.26	5.72	0.26	5.91	0.26
7.88	0.16	7.47	0.17	7.34	0.16	9.42	0.15	9.96	0.14	10.1	0.14	5.85	0.29	5.77	0.29	5.72	0.29	3.83	0.37	4.44	0.37	4.3	0.35	6.95	0.17	7.07	0.18	6.82	0.18	6	0.26	5.73	0.27	5.92	0.26
7.89	0.16	7.49	0.17	7.35	0.16	9.43	0.15	9.99	0.14	10.12	0.15	5.86	0.29	5.79	0.29	5.73	0.29	3.84	0.37	4.45	0.37	4.31	0.36	6.96	0.17	7.08	0.18	6.84	0.18	6.01	0.26	5.74	0.27	5.93	0.26
7.91	0.16	7.51	0.17	7.36	0.16	9.46	0.15	10	0.14	10.14	0.15	5.87	0.29	5.8	0.29	5.74	0.29	3.85	0.37	4.46	0.37	4.32	0.36	6.98	0.17	7.1	0.18	6.85	0.18	6.02	0.26	5.75	0.27	5.94	0.26
7.93	0.16	7.54	0.17	7.38	0.16	9.48	0.15	10.02	0.14	10.15	0.15	5.88	0.29	5.81	0.29	5.75	0.29	3.86	0.37	4.47	0.37	4.33	0.36	7	0.17	7.11	0.18	6.86	0.18	6.03	0.26	5.76	0.27	5.95	0.26
7.94	0.16	7.55	0.17	7.4	0.16	9.5	0.15	10.05	0.14	10.18	0.15	5.89	0.29	5.83	0.29	5.76	0.29	3.87	0.37	4.48	0.37	4.34	0.36	7.01	0.17	7.12	0.18	6.88	0.18	6.03	0.27	5.78	0.27	5.96	0.26
7.96	0.16	7.57	0.17	7.41	0.16	9.52	0.15	10.06	0.14	10.2	0.15	5.9	0.29	5.85	0.29	5.77	0.29	3.88	0.37	4.49	0.37	4.35	0.36	7.03	0.17	7.14	0.18	6.89	0.18	6.04	0.27	5.79	0.27	5.97	0.26
7.98	0.16	7.59	0.17	7.42	0.16	9.53	0.15	10.08	0.14	10.22	0.15	5.91	0.29	5.86	0.29	5.78	0.29	3.89	0.37	4.5	0.37	4.36	0.36	7.04	0.17	7.16	0.19	6.9	0.18	6.05	0.27	5.8	0.27	5.98	0.26
7.99	0.16	7.62	0.17	7.44	0.16	9.55	0.15	10.11	0.14	10.24	0.15	5.92	0.29	5.88	0.29	5.79	0.29	3.9	0.37	4.51	0.37	4.37	0.36	7.05	0.17	7.18	0.19	6.92	0.18	6.06	0.27	5.81	0.27	5.99	0.26
8.01	0.16	7.63	0.17	7.45	0.16	9.57	0.15	10.12	0.14	10.26	0.15	5.93	0.29	5.89	0.29	5.8	0.29	3.91	0.37	4.52	0.37	4.38	0.36	7.06	0.17	7.19	0.19	6.93	0.18	6.08	0.27	5.83	0.27	6.01	0.26
8.03	0.16	7.64	0.17	7.47	0.16	9.59	0.15	10.14	0.14	10.28	0.15	5.95	0.29	5.9	0.3	5.81	0.3	3.9	0.37	4.53	0.37	4.39	0.36	7.07	0.17	7.2	0.19	6.94	0.18	6.09	0.27	5.84	0.27	6.02	0.26
8.05	0.16	7.65	0.17	7.48	0.16	9.61	0.15	10.16	0.14	10.3	0.15	5.96	0.29	5.91	0.3	5.8	0.3	3.91	0.37	4.54	0.37	4.4	0.36	7.08	0.17	7.21	0.19	6.95	0.18	6.1	0.27	5.85	0.27	6.03	0.26
8.07	0.16	7.67	0.17	7.49	0.16	9.62	0.15	10.17	0.14	10.33	0.15	5.97	0.29	5.92	0.3	5.81	0.3	3.92	0.37	4.54	0.38	4.41	0.36	7.1	0.17	7.22	0.19	6.96	0.18	6.11	0.27	5.86	0.27	6.04	0.26
8.09	0.16	7.68	0.17	7.5	0.16	9.63	0.15	10.19	0.14	10.35	0.15	5.97	0.3	5.93	0.3	5.83	0.3	3.93	0.37	4.55	0.38	4.42	0.36	7.11	0.17	7.23	0.19	6.97	0.18	6.12	0.27	5.87	0.27	6.05	0.26
8.11	0.16	7.69	0.17	7.51	0.16	9.65	0.15	10.21	0.14	10.36	0.15	5.99	0.3	5.95	0.3	5.85	0.3	3.94	0.38	4.56	0.38	4.43	0.36	7.13	0.17	7.25	0.19	6.99	0.18	6.13	0.27	5.86	0.27	6.07	0.26
8.12	0.16	7.7	0.17	7.52	0.17	9.67	0.15	10.23	0.15	10.4	0.15	6	0.3	5.96	0.3	5.86	0.3	3.93	0.38	4.55	0.38	4.44	0.36	7.14	0.17	7.26	0.19	7	0.18	6.14	0.27	5.87	0.27	6.08	0.26
8.15	0.16	7.71	0.17	7.54	0.17	9.68	0.15	10.25	0.15	10.42	0.15	6.01	0.3	5.97	0.3	5.87	0.3	3.94	0.38	4.56	0.38	4.45	0.36	7.15	0.17	7.28	0.19	7.01	0.18	6.15	0.27	5.88	0.27	6.09	0.26
8.17	0.16	7.72	0.17	7.55	0.17	9.7	0.15	10.28	0.15	10.44	0.15	6.02	0.3	5.99	0.3	5.88	0.3	3.96	0.38	4.57	0.38	4.45	0.37	7.16	0.17	7.3	0.19	7.03	0.18	6.17	0.27	5.89	0.27	6.1	0.26
8.18	0.16	7.74	0.17	7.57	0.17	9.72	0.15	10.31	0.15	10.46	0.15	6.03	0.3	6	0.3	5.89	0.3	3.97	0.38	4.58	0.38	4.47	0.37	7.17	0.17	7.32	0.19	7.04	0.18	6.18	0.27	5.9	0.27	6.11	0.26
8.2	0.16	7.76	0.17	7.59	0.17	9.74	0.15	10.33	0.15	10.48	0.15	6.04	0.3	6.01	0.3	5.9	0.3	3.98	0.38	4.59	0.38	4.48	0.37	7.18	0.17	7.34	0.19	7.05	0.18	6.19	0.27	5.92	0.27	6.12	0.26
8.22	0.16	7.78	0.17	7.6	0.17	9.76	0.15	10.35	0.15	10.5	0.15	6.06	0.3	6.02	0.3	5.91	0.3	3.99	0.38	4.6	0.38	4.49	0.37	7.2	0.17	7.35	0.19	7.06	0.18	6.2	0.27	5.93	0.27	6.12	0.27
8.24	0.16	7.79	0.17	7.62	0.17	9.77	0.15	10.38	0.15	10.52	0.15	6.07	0.3	6.03	0.3	5.92	0.3	4	0.38	4.61	0.38	4.5	0.37	7.21	0.17	7.37	0.19	7.07	0.18	6.21	0.27	5.94	0.27	6.13	0.27
8.26	0.16	7.81	0.17	7.63	0.17	9.79	0.15	10.39	0.15	10.54	0.15	6.08	0.3	6.04	0.3	5.93	0.3	3.99	0.38	4.62	0.38	4.51	0.37	7.22	0.17	7.38	0.19	7.08	0.18	6.22	0.27	5.95	0.27	6.14	0.27
8.27	0.16	7.83	0.17	7.65	0.17	9.82	0.15	10.41	0.15	10.55	0.15	6.09	0.3	6.05	0.3	5.94	0.3	4	0.38	4.63	0.38	4.52	0.37	7.23	0.17	7.4	0.19	7.09	0.18	6.23	0.27	5.95	0.28	6.15	0.27
8.28	0.16	7.84	0.17	7.66	0.17	9.83	0.15	10.44	0.15	10.57	0.15	6.1	0.3	6.06	0.3	5.95	0.3	4.01	0.38	4.64	0.38	4.53	0.37	7.25	0.17	7.41	0.19	7.11	0.18	6.24	0.27	5.96	0.28	6.16	0.27
8.3	0.16	7.86	0.17	7.67	0.17	9.85	0.15	10.45	0.15	10.59	0.15	6.11	0.3	6.07	0.3	5.96	0.3	4.02	0.38	4.65	0.38	4.54	0.37	7.26	0.17	7.43	0.19	7.12	0.18	6.25	0.27	5.97	0.28	6.17	0.27
8.31	0.17	7.87	0.17	7.69	0.17	9.87	0.15	10.47	0.15	10.6	0.15	6.1	0.3	6.08	0.3	5.98	0.3	4.03	0.38	4.66	0.38	4.56	0.37	7.28	0.17	7.44	0.19	7.14	0.18	6.26	0.28	5.98	0.28	6.18	0.27
8.33	0.17	7.88	0.17	7.7	0.17	9.89	0.16	10.49	0.15	10.62	0.15	6.11	0.3	6.09	0.31	5.99	0.3	4.03	0.39	4.67	0.38	4.57	0.37	7.29	0.17	7.45	0.19	7.15	0.18	6.27	0.28	5.99	0.28	6.19	0.27
8.34	0.17	7.89	0.17	7.71	0.17	9.91	0.16	10.5	0.15	10.64	0.15	6.12	0.3	6.1	0.31	6.01	0.3	4.04	0.39	4.68	0.38	4.58	0.37	7.3	0.18	7.46	0.19	7.16	0.18	6.28	0.28	6	0.28	6.21	0.27
8.35	0.17	7.92	0.18	7.73	0.17	9.93	0.16	10.53	0.15	10.66	0.15	6.13	0.3	6.12	0.31	6.02	0.3	4.05	0.39	4.68	0.39	4.58	0.38	7.31	0.18	7.47	0.19	7.17	0.18	6.3	0.28	6.01	0.28	6.23	0.27
8.36	0.17	7.93	0.18	7.74	0.17	9.95	0.16	10.56	0.15	10.67	0.15	6.13	0.31	6.13	0.31	6.02	0.31	4.06	0.39	4.69	0.39	4.59	0.38	7.32	0.18	7.48	0.19	7.19	0.19	6.31	0.28	6.03	0.28	6.24	0.27
8.38	0.17	7.95	0.18	7.75	0.17	9.97	0.16	10.59	0.15	10.69	0.15	6.14	0.31	6.14	0.31	6.03	0.31	4.07	0.39	4.7	0.39	4.6	0.38	7.35	0.18	7.49	0.19	7.2	0.19	6.32	0.28	6.04	0.28	6.25	0.27
8.39	0.17	7.97	0.18	7.76	0.17	10	0.16	10.6	0.15	10.71	0.15	6.15	0.31	6.15	0.31	6.04	0.31	4.08	0.39	4.71	0.39	4.61	0.38	7.36	0.18	7.5	0.19	7.21	0.19	6.33	0.28	6.05	0.28	6.27	0.27
8.41	0.17	7.98	0.18	7.78	0.17	10.01	0.16	10.63	0.15	10.73	0.15	6.17	0.31	6.16	0.31	6.06	0.31	4.09	0.39	4.72	0.39	4.62	0.38	7.37	0.18	7.51	0.19	7.23	0.19	6.34	0.28	6.06	0.28	6.28	0.27
8.42	0.17	8	0.18	7.8	0.17	10.03	0.16	10.64	0.15	10.76	0.15	6.18	0.31	6.17	0.31	6.07	0.31	4.08	0.39	4.73	0.39	4.63	0.38	7.4	0.18	7.53	0.19	7.24	0.19	6.36	0.28	6.07	0.28	6.29	0.27
8.44	0.17	8.02	0.18	7.82	0.17	10.06	0.16	10.66	0.15	10.78	0.15	6.19	0.31	6.18	0.31	6.09	0.31	4.1	0.39	4.74	0.39	4.64	0.38	7.41	0.18	7.54	0.19	7.25	0.19	6.37	0.28	6.08	0.28	6.3	0.27
8.45	0.17	8.03	0.18	7.83	0.17	10.07	0.16	10.69	0.15	10.8	0.15	6.2	0.31	6.19	0.31	6.1	0.31	4.09	0.39	4.75	0.39	4.65	0.38	7.44	0.18	7.56	0.19	7.26	0.19	6.38	0.28	6.09	0.28	6.31	0.27
8.47	0.17	8.05	0.18	7.84	0.17	10.08	0.16	10.71	0.15	10.83	0.15	6.21	0.31	6.2	0.31	6.11	0.31	4.1	0.39	4.76	0.39	4.66	0.38	7.45	0.18	7.57	0.19	7.27	0.19	6.39	0.28	6.1	0.28	6.32	0.27
8.48	0.17	8.06	0.18	7.85	0.17	10.1	0.16	10.72	0.15	10.86	0.16	6.22	0.31	6.21	0.31	6.12	0.31	4.11	0.39	4.77	0.39	4.67	0.38	7.46	0.18	7.58	0.2	7.29	0.19	6.4	0.28	6.11	0.28	6.33	0.27
8.5	0.17	8.07	0.18	7.86	0.17	10.11	0.16	10.74	0.15	10.88	0.16	6.24	0.31	6.22	0.31	6.13	0.31	4.12	0.39	4.78	0.39	4.68	0.38	7.48	0.18	7.59	0.2	7.3	0.19	6.39	0.28	6.12	0.28	6.34	0.27
8.52	0.17	8.08	0.18	7.87	0.17	10.13	0.16	10.76	0.15	10.9	0.16	6.25	0.31	6.23	0.31	6.14	0.31	4.13	0.39	4.79	0.39	4.67	0.38	7.49	0.18	7.6	0.2	7.31	0.19	6.41	0.28	6.13	0.28	6.35	0.27
8.54	0.17	8.09	0.18	7.89	0.17	10.15	0.16	10.77	0.15	10.92	0.16	6.26	0.31	6.24	0.31	6.15	0.31	4.14	0.39	4.8	0.39	4.68	0.38	7.51	0.18	7.62	0.2	7.33	0.19	6.42	0.28	6.14	0.28	6.35	0.28
8.55	0.17	8.1	0.18	7.91	0.17	10.17	0.16	10.79	0.15	10.95	0.16	6.27	0.31	6.25	0.31	6.16	0.31	4.14	0.4	4.81	0.39	4.69	0.38	7.52	0.18	7.63	0.2	7.34	0.19	6.43	0.28	6.15	0.28	6.36	0.28
8.57	0.17	8.12	0.18	7.92	0.17	10.19	0.16	10.82	0.15	10.97	0.16	6.28	0.31	6.26	0.31	6.18	0.31	4.15	0.4	4.82	0.39	4.7	0.38	7.53	0.18	7.64	0.2	7.35	0.19	6.44	0.28	6.16	0.28	6.37	0.28
8.58	0.17	8.13	0.18	7.94	0.17	10.21	0.16	10.83	0.15	10.98	0.16	6.29	0.32	6.27	0.31	6.19	0.31	4.16	0.4	4.82	0.4	4.69	0.38	7.54	0.18	7.66	0.2	7.37	0.19	6.45	0.28	6.16	0.29	6.38	0.28
8.6	0.17	8.14	0.18	7.95	0.17	10.23	0.16	10.85	0.15	11.01	0.16	6.3	0.32	6.28	0.31	6.2	0.31	4.15	0.4	4.83	0.4	4.7	0.38	7.55	0.18	7.67	0.2	7.39	0.19	6.46	0.28	6.17	0.29	6.39	0.28
8.61	0.17	8.17	0.18	7.96	0.17	10.24	0.16	10.88	0.15	11.03	0.16	6.31	0.32	6.28	0.32	6.21	0.31	4.16	0.4	4.85	0.4	4.71	0.39	7.56	0.18	7.68	0.2	7.4	0.19	6.47	0.28	6.18	0.29	6.4	0.28
8.63	0.17	8.18	0.18	7.97	0.17	10.26	0.16	10.89	0.15	11.04	0.16	6.32	0.32	6.29	0.32	6.22	0.31	4.17	0.4	4.86	0.4	4.72	0.39	7.58	0.18	7.69	0.2	7.42	0.19	6.48	0.28	6.19	0.29	6.42	0.28
8.65	0.17	8.19	0.18	7.98	0.17	10.28	0.16	10.91	0.15	11.07	0.16	6.33	0.32	6.3	0.32	6.23	0.31	4.19	0.4	4.87	0.4	4.73	0.39	7.59	0.18	7.71	0.2	7.43	0.19	6.48	0.29	6.2	0.29	6.43	0.28
8.66	0.17	8.2	0.18	7.99	0.17	10.29	0.16	10.93	0.15	11.08	0.16	6.34	0.32	6.31	0.32	6.24	0.32	4.2	0.4	4.86	0.4	4.74	0.39	7.6	0.18	7.73	0.2	7.44	0.19	6.49	0.29	6.21	0.29	6.44	0.28
8.67	0.17	8.22	0.18	8.01	0.17	10.31	0.16	10.95	0.15	11.1	0.16	6.35	0.32	6.32	0.32	6.25	0.32	4.21	0.4	4.87	0.4	4.75	0.39	7.61	0.18	7.74	0.2	7.45	0.19	6.5	0.29	6.22	0.29	6.45	0.28
8.68	0.17	8.24	0.18	8.03	0.18	10.33	0.16	10.97	0.15	11.12	0.16	6.36	0.32	6.33	0.32	6.26	0.32	4.22	0.4	4.88	0.4	4.76	0.39	7.62	0.18	7.75	0.2	7.46	0.19	6.52	0.29	6.24	0.29	6.46	0.28
8.7	0.17	8.26	0.18	8.05	0.18	10.35	0.16	10.99	0.16	11.14	0.16	6.37	0.32	6.34	0.32	6.27	0.32	4.23	0.4	4.89	0.4	4.77	0.39	7.63	0.18	7.76	0.2	7.47	0.19	6.53	0.29	6.25	0.29	6.47	0.28
8.71	0.17	8.27	0.18	8.07	0.18	10.36	0.16	11.01	0.16	11.16	0.16	6.38	0.32	6.35	0.32	6.28	0.32	4.24	0.4	4.91	0.4	4.78	0.39	7.65	0.18	7.78	0.2	7.49	0.19	6.54	0.29	6.26	0.29	6.48	0.28
8.73	0.17	8.29	0.18	8.08	0.18	10.38	0.16	11.02	0.16	11.18	0.16	6.39	0.32	6.36	0.32	6.29	0.32	4.24	0.41	4.92	0.4	4.79	0.39	7.66	0.18	7.79	0.2	7.51	0.19	6.55	0.29	6.27	0.29	6.49	0.28
8.74	0.17	8.31	0.18	8.09	0.18	10.4	0.16	11.04	0.16	11.21	0.16	6.4	0.32	6.37	0.32	6.3	0.32	4.25	0.41	4.93	0.4	4.81	0.39	7.67	0.18	7.81	0.2	7.52	0.19	6.56	0.29	6.28	0.29	6.5	0.28
8.76	0.17	8.32	0.18	8.11	0.18	10.41	0.16	11.07	0.16	11.22	0.16	6.41	0.32	6.38	0.32	6.31	0.32	4.24	0.41	4.94	0.4	4.82	0.39	7.69	0.18	7.83	0.2	7.54	0.19	6.57	0.29	6.29	0.29	6.51	0.28
8.77	0.17	8.34	0.18	8.12	0.18	10.44	0.16	11.08	0.16	11.24	0.16	6.42	0.32	6.39	0.32	6.32	0.32	4.25	0.41	4.94	0.41	4.83	0.39	7.7	0.18	7.84	0.2	7.55	0.19	6.58	0.29	6.3	0.29	6.52	0.28
8.79	0.17	8.35	0.18	8.13	0.18	10.45	0.16	11.1	0.16	11.27	0.16	6.43	0.32	6.4	0.32	6.33	0.32	4.26	0.41	4.95	0.41	4.84	0.39	7.71	0.18	7.86	0.2	7.56	0.19	6.59	0.29	6.31	0.29	6.53	0.28
8.81	0.17	8.36	0.18	8.15	0.18	10.47	0.16	11.12	0.16	11.29	0.16	6.44	0.32	6.41	0.32	6.34	0.32	4.27	0.41	4.96	0.41	4.84	0.4	7.72	0.18	7.87	0.2	7.57	0.19	6.6	0.29	6.32	0.29	6.54	0.28
8.82	0.17	8.38	0.18	8.16	0.18	10.49	0.16	11.14	0.16	11.32	0.16	6.44	0.33	6.42	0.32	6.33	0.32	4.28	0.41	4.97	0.41	4.85	0.4	7.73	0.18	7.88	0.2	7.58	0.19	6.61	0.29	6.33	0.29	6.55	0.28
8.83	0.17	8.39	0.18	8.17	0.18	10.5	0.16	11.16	0.16	11.34	0.16	6.45	0.33	6.43	0.32	6.35	0.32	4.29	0.41	4.98	0.41	4.86	0.4	7.74	0.19	7.89	0.2	7.59	0.19	6.62	0.29	6.34	0.29	6.56	0.28
8.85	0.17	8.41	0.18	8.18	0.18	10.52	0.16	11.18	0.16	11.36	0.16	6.46	0.33	6.44	0.32	6.36	0.32	4.3	0.41	4.99	0.41	4.87	0.4	7.75	0.19	7.91	0.2	7.6	0.2	6.63	0.29	6.35	0.29	6.55	0.28
8.86	0.17	8.42	0.18	8.2	0.18	10.54	0.16	11.2	0.16	11.38	0.16	6.47	0.33	6.43	0.32	6.37	0.32	4.31	0.41	5	0.41	4.88	0.4	7.76	0.19	7.92	0.2	7.61	0.2	6.65	0.29	6.36	0.29	6.57	0.28
8.88	0.17	8.43	0.18	8.21	0.18	10.56	0.16	11.22	0.16	11.4	0.16	6.48	0.33	6.45	0.32	6.38	0.32	4.32	0.41	5.01	0.41	4.89	0.4	7.78	0.19	7.93	0.2	7.63	0.2	6.66	0.29	6.37	0.29	6.57	0.29
8.89	0.18	8.44	0.19	8.23	0.18	10.57	0.16	11.24	0.16	11.43	0.16	6.49	0.33	6.46	0.32	6.39	0.32	4.33	0.41	5.02	0.41	4.9	0.4	7.79	0.19	7.95	0.2	7.64	0.2	6.67	0.29	6.38	0.29	6.58	0.29
8.9	0.18	8.46	0.19	8.24	0.18	10.59	0.17	11.26	0.16	11.45	0.16	6.5	0.33	6.47	0.33	6.4	0.32	4.34	0.41	5.03	0.41	4.91	0.4	7.8	0.19	7.97	0.2	7.65	0.2	6.68	0.29	6.38	0.3	6.59	0.29
8.91	0.18	8.48	0.19	8.26	0.18	10.61	0.17	11.28	0.16	11.46	0.16	6.51	0.33	6.48	0.33	6.41	0.32	4.34	0.42	5.04	0.41	4.92	0.4	7.81	0.19	7.98	0.2	7.67	0.2	6.69	0.29	6.39	0.3	6.6	0.29
8.93	0.18	8.49	0.19	8.27	0.18	10.63	0.17	11.3	0.16	11.49	0.16	6.52	0.33	6.49	0.33	6.42	0.32	4.35	0.42	5.05	0.41	4.93	0.4	7.83	0.19	7.99	0.2	7.69	0.2	6.7	0.29	6.41	0.3	6.61	0.29
8.96	0.18	8.51	0.19	8.29	0.18	10.65	0.17	11.33	0.16	11.51	0.16	6.53	0.33	6.5	0.33	6.43	0.32	4.36	0.42	5.06	0.41	4.92	0.4	7.85	0.19	8	0.2	7.7	0.2	6.71	0.3	6.42	0.3	6.62	0.29
8.97	0.18	8.52	0.19	8.3	0.18	10.68	0.17	11.35	0.16	11.53	0.16	6.54	0.33	6.52	0.33	6.44	0.32	4.37	0.42	5.07	0.41	4.93	0.4	7.87	0.19	8.02	0.21	7.71	0.2	6.72	0.3	6.43	0.3	6.63	0.29
8.99	0.18	8.54	0.19	8.31	0.18	10.7	0.17	11.37	0.16	11.55	0.16	6.55	0.33	6.53	0.33	6.44	0.33	4.38	0.42	5.08	0.42	4.94	0.4	7.88	0.19	8.03	0.21	7.72	0.2	6.73	0.3	6.44	0.3	6.64	0.29
9.01	0.18	8.56	0.19	8.32	0.18	10.72	0.17	11.39	0.16	11.57	0.16	6.56	0.33	6.54	0.33	6.46	0.33	4.39	0.42	5.09	0.42	4.96	0.4	7.89	0.19	8.05	0.21	7.74	0.2	6.74	0.3	6.45	0.3	6.66	0.29
9.03	0.18	8.57	0.19	8.33	0.18	10.74	0.17	11.41	0.16	11.58	0.16	6.57	0.33	6.56	0.33	6.48	0.33	4.4	0.42	5.1	0.42	4.97	0.4	7.9	0.19	8.07	0.21	7.75	0.2	6.75	0.3	6.46	0.3	6.67	0.29
9.05	0.18	8.58	0.19	8.34	0.18	10.75	0.17	11.43	0.16	11.61	0.17	6.58	0.33	6.57	0.33	6.49	0.33	4.39	0.42	5.12	0.42	4.98	0.4	7.91	0.19	8.08	0.21	7.76	0.2	6.76	0.3	6.47	0.3	6.69	0.29
9.07	0.18	8.59	0.19	8.36	0.18	10.77	0.17	11.46	0.16	11.63	0.17	6.59	0.33	6.58	0.33	6.5	0.33	4.4	0.42	5.11	0.42	4.98	0.41	7.93	0.19	8.1	0.21	7.77	0.2	6.77	0.3	6.48	0.3	6.7	0.29
9.09	0.18	8.61	0.19	8.37	0.18	10.79	0.17	11.48	0.16	11.65	0.17	6.6	0.34	6.59	0.33	6.52	0.33	4.41	0.42	5.12	0.42	4.99	0.41	7.94	0.19	8.11	0.21	7.78	0.2	6.78	0.3	6.5	0.3	6.71	0.29
9.1	0.18	8.62	0.19	8.38	0.18	10.81	0.17	11.5	0.16	11.67	0.17	6.62	0.34	6.6	0.33	6.53	0.33	4.42	0.42	5.13	0.42	5	0.41	7.95	0.19	8.12	0.21	7.79	0.2	6.79	0.3	6.51	0.3	6.72	0.29
9.13	0.18	8.63	0.19	8.4	0.18	10.83	0.17	11.51	0.16	11.7	0.17	6.63	0.34	6.61	0.33	6.54	0.33	4.43	0.42	5.14	0.42	5.01	0.41	7.97	0.19	8.13	0.21	7.8	0.2	6.8	0.3	6.52	0.3	6.73	0.29
9.14	0.18	8.65	0.19	8.41	0.18	10.84	0.17	11.53	0.16	11.71	0.17	6.64	0.34	6.62	0.33	6.55	0.33	4.44	0.42	5.15	0.42	5.02	0.41	7.98	0.19	8.14	0.21	7.82	0.2	6.81	0.3	6.53	0.3	6.74	0.29
9.15	0.18	8.66	0.19	8.42	0.18	10.87	0.17	11.56	0.16	11.73	0.17	6.65	0.34	6.63	0.33	6.57	0.33	4.44	0.43	5.16	0.42	5.01	0.41	7.99	0.19	8.15	0.21	7.83	0.2	6.82	0.3	6.54	0.3	6.76	0.29
9.17	0.18	8.67	0.19	8.44	0.18	10.88	0.17	11.57	0.16	11.75	0.17	6.66	0.34	6.64	0.33	6.58	0.33	4.45	0.43	5.17	0.42	5.02	0.41	8	0.19	8.16	0.21	7.84	0.2	6.83	0.3	6.55	0.3	6.77	0.29
9.19	0.18	8.68	0.19	8.45	0.18	10.9	0.17	11.59	0.16	11.77	0.17	6.67	0.34	6.65	0.33	6.59	0.33	4.46	0.43	5.18	0.42	5.03	0.41	8.02	0.19	8.17	0.21	7.85	0.2	6.84	0.3	6.56	0.3	6.78	0.29
9.2	0.18	8.7	0.19	8.46	0.18	10.93	0.17	11.62	0.16	11.79	0.17	6.68	0.34	6.66	0.33	6.6	0.33	4.47	0.43	5.19	0.42	5.04	0.41	8.03	0.19	8.18	0.21	7.86	0.2	6.85	0.3	6.57	0.3	6.79	0.29
9.22	0.18	8.72	0.19	8.48	0.18	10.94	0.17	11.63	0.16	11.81	0.17	6.69	0.34	6.67	0.34	6.61	0.33	4.48	0.43	5.2	0.42	5.05	0.41	8.04	0.19	8.2	0.21	7.88	0.2	6.86	0.3	6.58	0.3	6.8	0.29
9.24	0.18	8.74	0.19	8.49	0.18	10.96	0.17	11.65	0.16	11.83	0.17	6.7	0.34	6.68	0.34	6.62	0.33	4.47	0.43	5.21	0.42	5.06	0.41	8.05	0.19	8.21	0.21	7.9	0.2	6.87	0.3	6.59	0.31	6.81	0.3
9.25	0.18	8.75	0.19	8.5	0.18	10.98	0.17	11.67	0.16	11.84	0.17	6.71	0.34	6.69	0.34	6.63	0.33	4.48	0.43	5.22	0.42	5.07	0.41	8.06	0.19	8.22	0.21	7.91	0.2	6.88	0.3	6.6	0.31	6.82	0.3
9.27	0.18	8.76	0.19	8.51	0.18	10.99	0.17	11.69	0.16	11.86	0.17	6.72	0.34	6.71	0.34	6.65	0.33	4.49	0.43	5.22	0.43	5.08	0.41	8.07	0.19	8.23	0.21	7.92	0.2	6.9	0.3	6.61	0.31	6.83	0.3
9.28	0.18	8.78	0.19	8.53	0.18	11.01	0.17	11.7	0.16	11.89	0.17	6.73	0.34	6.72	0.34	6.66	0.33	4.5	0.43	5.24	0.43	5.09	0.41	8.08	0.19	8.24	0.21	7.93	0.2	6.91	0.3	6.62	0.31	6.84	0.3
9.29	0.18	8.79	0.19	8.54	0.19	11.03	0.17	11.72	0.16	11.9	0.17	6.74	0.34	6.73	0.34	6.67	0.34	4.51	0.43	5.25	0.43	5.08	0.41	8.09	0.19	8.25	0.21	7.94	0.2	6.92	0.3	6.64	0.31	6.86	0.3
9.31	0.18	8.8	0.19	8.56	0.19	11.04	0.17	11.74	0.17	11.92	0.17	6.75	0.35	6.74	0.34	6.68	0.34	4.5	0.43	5.26	0.43	5.1	0.41	8.11	0.19	8.26	0.21	7.95	0.2	6.92	0.31	6.65	0.31	6.87	0.3
9.33	0.18	8.82	0.19	8.57	0.19	11.06	0.17	11.75	0.17	11.95	0.17	6.76	0.35	6.75	0.34	6.69	0.34	4.51	0.43	5.27	0.43	5.11	0.42	8.12	0.19	8.27	0.21	7.97	0.2	6.93	0.31	6.66	0.31	6.89	0.3
9.34	0.18	8.84	0.19	8.59	0.19	11.08	0.17	11.78	0.17	11.97	0.17	6.77	0.35	6.76	0.34	6.7	0.34	4.5	0.43	5.28	0.43	5.12	0.42	8.13	0.19	8.29	0.21	7.98	0.2	6.94	0.31	6.67	0.31	6.9	0.3
9.36	0.18	8.85	0.19	8.6	0.19	11.1	0.17	11.8	0.17	11.99	0.17	6.78	0.35	6.77	0.34	6.71	0.34	4.51	0.43	5.29	0.43	5.13	0.42	8.15	0.19	8.31	0.21	7.99	0.2	6.96	0.31	6.68	0.31	6.91	0.3
9.38	0.18	8.87	0.19	8.61	0.19	11.12	0.17	11.82	0.17	12	0.17	6.79	0.35	6.78	0.34	6.72	0.34	4.52	0.43	5.28	0.43	5.14	0.42	8.16	0.19	8.32	0.21	8.01	0.2	6.97	0.31	6.69	0.31	6.92	0.3
9.39	0.18	8.88	0.19	8.62	0.19	11.14	0.17	11.84	0.17	12.02	0.17	6.8	0.35	6.79	0.34	6.73	0.34	4.53	0.43	5.29	0.43	5.16	0.42	8.17	0.2	8.34	0.21	8.02	0.21	6.98	0.31	6.7	0.31	6.93	0.3
9.41	0.18	8.89	0.19	8.64	0.19	11.16	0.17	11.87	0.17	12.03	0.17	6.81	0.35	6.8	0.34	6.74	0.34	4.54	0.43	5.3	0.43	5.15	0.42	8.18	0.2	8.35	0.21	8.03	0.21	6.99	0.31	6.71	0.31	6.94	0.3
9.43	0.18	8.9	0.19	8.66	0.19	11.17	0.17	11.89	0.17	12.05	0.17	6.82	0.35	6.81	0.34	6.75	0.34	4.54	0.44	5.31	0.43	5.16	0.42	8.19	0.2	8.36	0.21	8.04	0.21	7	0.31	6.72	0.31	6.95	0.3
9.45	0.18	8.91	0.19	8.68	0.19	11.19	0.17	11.91	0.17	12.06	0.17	6.83	0.35	6.82	0.34	6.76	0.34	4.55	0.44	5.32	0.43	5.17	0.42	8.21	0.2	8.37	0.21	8.05	0.21	7.01	0.31	6.73	0.31	6.96	0.3
9.48	0.18	8.93	0.19	8.69	0.19	11.22	0.17	11.94	0.17	12.07	0.17	6.84	0.35	6.84	0.34	6.77	0.34	4.56	0.44	5.33	0.43	5.18	0.42	8.23	0.2	8.38	0.21	8.07	0.21	7.02	0.31	6.74	0.31	6.97	0.3
9.5	0.19	8.95	0.19	8.7	0.19	11.25	0.17	11.96	0.17	12.09	0.17	6.86	0.35	6.85	0.34	6.78	0.34	4.57	0.44	5.34	0.43	5.19	0.42	8.25	0.2	8.39	0.21	8.08	0.21	7.03	0.31	6.75	0.31	6.99	0.3
9.53	0.19	8.96	0.19	8.72	0.19	11.27	0.17	11.98	0.17	12.11	0.17	6.88	0.35	6.86	0.35	6.79	0.34	4.58	0.44	5.36	0.43	5.2	0.42	8.27	0.2	8.41	0.21	8.09	0.21	7.04	0.31	6.76	0.31	7.01	0.3
9.55	0.19	8.97	0.2	8.73	0.19	11.28	0.17	12	0.17	12.13	0.17	6.88	0.36	6.87	0.35	6.8	0.34	4.59	0.44	5.36	0.44	5.22	0.42	8.28	0.2	8.43	0.21	8.11	0.21	7.05	0.31	6.77	0.31	7.02	0.3
9.57	0.19	8.98	0.2	8.75	0.19	11.3	0.18	12.03	0.17	12.15	0.17	6.89	0.36	6.88	0.35	6.81	0.34	4.6	0.44	5.37	0.44	5.23	0.42	8.3	0.2	8.44	0.22	8.13	0.21	7.06	0.31	6.78	0.31	7.03	0.3
9.58	0.19	8.99	0.2	8.76	0.19	11.32	0.18	12.04	0.17	12.17	0.17	6.9	0.36	6.89	0.35	6.82	0.34	4.61	0.44	5.38	0.44	5.24	0.42	8.32	0.2	8.46	0.22	8.15	0.21	7.08	0.31	6.79	0.31	7.04	0.31
9.6	0.19	9.01	0.2	8.78	0.19	11.33	0.18	12.07	0.17	12.19	0.17	6.91	0.36	6.9	0.35	6.83	0.34	4.62	0.44	5.39	0.44	5.25	0.42	8.33	0.2	8.47	0.22	8.16	0.21	7.1	0.31	6.81	0.32	7.05	0.31
9.62	0.19	9.02	0.2	8.8	0.19	11.35	0.18	12.09	0.17	12.21	0.17	6.92	0.36	6.91	0.35	6.84	0.34	4.63	0.44	5.41	0.44	5.25	0.43	8.35	0.2	8.49	0.22	8.17	0.21	7.11	0.31	6.82	0.32	7.06	0.31
9.64	0.19	9.04	0.2	8.81	0.19	11.37	0.18	12.1	0.17	12.23	0.17	6.93	0.36	6.92	0.35	6.85	0.34	4.64	0.44	5.42	0.44	5.26	0.43	8.36	0.2	8.51	0.22	8.18	0.21	7.12	0.31	6.83	0.32	7.07	0.31
9.65	0.19	9.05	0.2	8.82	0.19	11.39	0.18	12.12	0.17	12.24	0.17	6.94	0.36	6.93	0.35	6.86	0.34	4.65	0.45	5.43	0.44	5.27	0.43	8.37	0.2	8.52	0.22	8.19	0.21	7.13	0.31	6.85	0.32	7.09	0.31
9.67	0.19	9.07	0.2	8.83	0.19	11.4	0.18	12.14	0.17	12.27	0.17	6.95	0.36	6.94	0.35	6.87	0.34	4.66	0.45	5.44	0.44	5.28	0.43	8.38	0.2	8.54	0.22	8.2	0.21	7.14	0.31	6.86	0.32	7.1	0.31
9.68	0.19	9.09	0.2	8.85	0.19	11.42	0.18	12.16	0.17	12.29	0.17	6.96	0.36	6.95	0.35	6.88	0.35	4.67	0.45	5.45	0.44	5.29	0.43	8.39	0.2	8.55	0.22	8.22	0.21	7.14	0.32	6.87	0.32	7.11	0.31
9.69	0.19	9.1	0.2	8.86	0.19	11.44	0.18	12.18	0.17	12.31	0.17	6.97	0.36	6.96	0.35	6.9	0.35	4.69	0.45	5.46	0.44	5.3	0.43	8.4	0.2	8.56	0.22	8.23	0.21	7.15	0.32	6.88	0.32	7.13	0.31
9.71	0.19	9.12	0.2	8.87	0.19	11.46	0.18	12.19	0.17	12.33	0.18	6.98	0.36	6.97	0.35	6.91	0.35	4.7	0.45	5.47	0.44	5.31	0.43	8.41	0.2	8.57	0.22	8.25	0.21	7.16	0.32	6.89	0.32	7.14	0.31
9.72	0.19	9.14	0.2	8.89	0.19	11.48	0.18	12.21	0.17	12.35	0.18	7	0.36	6.98	0.35	6.92	0.35	4.69	0.45	5.48	0.44	5.32	0.43	8.42	0.2	8.58	0.22	8.26	0.21	7.18	0.32	6.9	0.32	7.15	0.31
9.73	0.19	9.16	0.2	8.9	0.19	11.5	0.18	12.22	0.17	12.37	0.18	7.01	0.36	6.99	0.35	6.93	0.35	4.7	0.45	5.48	0.45	5.33	0.43	8.43	0.2	8.59	0.22	8.27	0.21	7.2	0.32	6.91	0.32	7.16	0.31
9.76	0.19	9.18	0.2	8.91	0.19	11.51	0.18	12.24	0.17	12.39	0.18	7.02	0.36	7	0.35	6.95	0.35	4.71	0.45	5.49	0.45	5.34	0.43	8.45	0.2	8.61	0.22	8.28	0.21	7.21	0.32	6.92	0.32	7.17	0.31
9.78	0.19	9.19	0.2	8.93	0.19	11.52	0.18	12.25	0.17	12.42	0.18	7.02	0.37	7.01	0.35	6.96	0.35	4.72	0.45	5.5	0.45	5.35	0.43	8.46	0.2	8.62	0.22	8.29	0.21	7.22	0.32	6.93	0.32	7.18	0.31
9.79	0.19	9.2	0.2	8.94	0.19	11.55	0.18	12.27	0.17	12.43	0.18	7.03	0.37	7.02	0.35	6.97	0.35	4.71	0.45	5.51	0.45	5.36	0.43	8.47	0.2	8.64	0.22	8.31	0.21	7.23	0.32	6.94	0.32	7.2	0.31
9.81	0.19	9.22	0.2	8.95	0.19	11.56	0.18	12.29	0.17	12.44	0.18	7.04	0.37	7.04	0.35	6.98	0.35	4.72	0.45	5.52	0.45	5.37	0.43	8.49	0.2	8.65	0.22	8.32	0.21	7.24	0.32	6.95	0.32	7.21	0.31
9.82	0.19	9.24	0.2	8.96	0.19	11.58	0.18	12.31	0.17	12.46	0.18	7.05	0.37	7.05	0.35	6.99	0.35	4.73	0.45	5.53	0.45	5.38	0.43	8.51	0.2	8.67	0.22	8.34	0.21	7.25	0.32	6.96	0.32	7.23	0.31
9.84	0.19	9.25	0.2	8.98	0.19	11.61	0.18	12.33	0.17	12.48	0.18	7.06	0.37	7.06	0.36	7	0.35	4.74	0.45	5.54	0.45	5.38	0.44	8.52	0.2	8.69	0.22	8.35	0.21	7.26	0.32	6.97	0.32	7.24	0.31
9.85	0.19	9.26	0.2	8.99	0.19	11.62	0.18	12.34	0.17	12.5	0.18	7.07	0.37	7.07	0.36	7.01	0.35	4.75	0.45	5.55	0.45	5.4	0.44	8.53	0.2	8.7	0.22	8.36	0.21	7.27	0.32	6.98	0.32	7.25	0.31
9.88	0.19	9.27	0.2	9	0.19	11.64	0.18	12.37	0.17	12.52	0.18	7.09	0.37	7.08	0.36	7.02	0.35	4.75	0.46	5.56	0.45	5.41	0.44	8.55	0.2	8.72	0.22	8.37	0.21	7.28	0.32	6.99	0.32	7.26	0.31
9.89	0.19	9.28	0.2	9.02	0.19	11.66	0.18	12.38	0.17	12.53	0.18	7.1	0.37	7.09	0.36	7.04	0.35	4.77	0.46	5.57	0.45	5.42	0.44	8.56	0.2	8.73	0.22	8.39	0.21	7.29	0.32	7	0.32	7.28	0.31
9.9	0.19	9.3	0.2	9.03	0.19	11.68	0.18	12.4	0.17	12.54	0.18	7.11	0.37	7.11	0.36	7.06	0.35	4.78	0.46	5.58	0.45	5.43	0.44	8.57	0.2	8.75	0.22	8.41	0.21	7.3	0.32	7.01	0.32	7.29	0.31
9.92	0.19	9.31	0.2	9.04	0.19	11.7	0.18	12.43	0.17	12.56	0.18	7.12	0.37	7.12	0.36	7.07	0.35	4.79	0.46	5.59	0.45	5.44	0.44	8.58	0.2	8.77	0.22	8.42	0.22	7.31	0.32	7.02	0.33	7.3	0.31
9.93	0.19	9.33	0.2	9.05	0.19	11.71	0.18	12.44	0.17	12.58	0.18	7.13	0.37	7.13	0.36	7.08	0.35	4.8	0.46	5.6	0.45	5.45	0.44	8.6	0.2	8.79	0.22	8.43	0.22	7.32	0.32	7.03	0.33	7.31	0.31
9.95	0.19	9.34	0.2	9.06	0.2	11.74	0.18	12.46	0.17	12.59	0.18	7.14	0.37	7.14	0.36	7.09	0.36	4.81	0.46	5.61	0.45	5.46	0.44	8.61	0.21	8.8	0.22	8.45	0.22	7.33	0.32	7.04	0.33	7.32	0.32
9.97	0.19	9.35	0.2	9.07	0.2	11.75	0.18	12.49	0.18	12.62	0.18	7.13	0.37	7.15	0.36	7.1	0.36	4.82	0.46	5.62	0.45	5.47	0.44	8.63	0.21	8.82	0.22	8.46	0.22	7.34	0.32	7.05	0.33	7.33	0.32
9.98	0.19	9.36	0.2	9.09	0.2	11.77	0.18	12.5	0.18	12.64	0.18	7.15	0.37	7.16	0.36	7.11	0.36	4.81	0.46	5.62	0.46	5.46	0.44	8.65	0.21	8.83	0.22	8.48	0.22	7.35	0.32	7.06	0.33	7.34	0.32
9.99	0.19	9.38	0.2	9.1	0.2	11.79	0.18	12.53	0.18	12.66	0.18	7.16	0.37	7.17	0.36	7.13	0.36	4.82	0.46	5.63	0.46	5.48	0.44	8.66	0.21	8.84	0.22	8.5	0.22	7.36	0.33	7.07	0.33	7.35	0.32
10.01	0.19	9.4	0.2	9.12	0.2	11.8	0.18	12.55	0.18	12.67	0.18	7.17	0.37	7.18	0.36	7.14	0.36	4.83	0.46	5.65	0.46	5.49	0.44	8.67	0.21	8.85	0.22	8.51	0.22	7.37	0.33	7.08	0.33	7.37	0.32
10.03	0.19	9.41	0.2	9.14	0.2	11.82	0.18	12.57	0.18	12.7	0.18	7.17	0.38	7.19	0.36	7.15	0.36	4.84	0.46	5.64	0.46	5.5	0.44	8.68	0.21	8.86	0.23	8.52	0.22	7.38	0.33	7.1	0.33	7.39	0.32
10.04	0.19	9.43	0.2	9.15	0.2	11.85	0.18	12.59	0.18	12.72	0.18	7.18	0.38	7.2	0.36	7.16	0.36	4.85	0.46	5.65	0.46	5.51	0.44	8.7	0.21	8.88	0.23	8.53	0.22	7.39	0.33	7.11	0.33	7.4	0.32
10.06	0.19	9.44	0.2	9.16	0.2	11.86	0.18	12.62	0.18	12.73	0.18	7.19	0.38	7.21	0.36	7.17	0.36	4.85	0.47	5.66	0.46	5.52	0.45	8.71	0.21	8.9	0.23	8.55	0.22	7.4	0.33	7.12	0.33	7.41	0.32
10.07	0.19	9.45	0.2	9.19	0.2	11.88	0.18	12.63	0.18	12.75	0.18	7.2	0.38	7.22	0.36	7.18	0.36	4.86	0.47	5.65	0.46	5.53	0.45	8.73	0.21	8.91	0.23	8.57	0.22	7.41	0.33	7.13	0.33	7.42	0.32
10.08	0.19	9.47	0.2	9.2	0.2	11.9	0.18	12.65	0.18	12.77	0.18	7.21	0.38	7.23	0.36	7.19	0.36	4.87	0.47	5.66	0.46	5.52	0.45	8.75	0.21	8.93	0.23	8.58	0.22	7.42	0.33	7.14	0.33	7.43	0.32
10.1	0.19	9.48	0.2	9.22	0.2	11.91	0.18	12.67	0.18	12.79	0.18	7.22	0.38	7.24	0.36	7.2	0.36	4.88	0.47	5.67	0.46	5.53	0.45	8.76	0.21	8.94	0.23	8.59	0.22	7.43	0.33	7.15	0.33	7.44	0.32
10.12	0.2	9.49	0.2	9.24	0.2	11.94	0.18	12.68	0.18	12.82	0.18	7.21	0.38	7.25	0.36	7.21	0.36	4.89	0.47	5.68	0.46	5.54	0.45	8.77	0.21	8.95	0.23	8.61	0.22	7.44	0.33	7.16	0.33	7.45	0.32
10.13	0.2	9.5	0.21	9.26	0.2	11.95	0.18	12.71	0.18	12.84	0.18	7.23	0.38	7.26	0.37	7.23	0.36	4.9	0.47	5.69	0.46	5.55	0.45	8.79	0.21	8.97	0.23	8.62	0.22	7.45	0.33	7.17	0.33	7.46	0.32
10.15	0.2	9.53	0.21	9.29	0.2	11.96	0.18	12.73	0.18	12.86	0.18	7.24	0.38	7.28	0.37	7.24	0.36	4.91	0.47	5.7	0.46	5.56	0.45	8.8	0.21	8.98	0.23	8.64	0.22	7.46	0.33	7.18	0.33	7.47	0.32
10.17	0.2	9.54	0.21	9.31	0.2	11.98	0.18	12.75	0.18	12.88	0.18	7.25	0.38	7.3	0.37	7.25	0.36	4.92	0.47	5.71	0.46	5.57	0.45	8.81	0.21	8.99	0.23	8.65	0.22	7.47	0.33	7.19	0.33	7.48	0.32
10.19	0.2	9.56	0.21	9.33	0.2	12	0.19	12.76	0.18	12.91	0.18	7.26	0.38	7.31	0.37	7.26	0.36	4.93	0.47	5.72	0.46	5.58	0.45	8.82	0.21	9	0.23	8.67	0.22	7.48	0.33	7.2	0.33	7.49	0.32
10.21	0.2	9.57	0.21	9.34	0.2	12.01	0.19	12.78	0.18	12.94	0.18	7.28	0.38	7.33	0.37	7.27	0.36	4.94	0.47	5.73	0.46	5.59	0.45	8.84	0.21	9.01	0.23	8.68	0.22	7.49	0.33	7.21	0.33	7.5	0.32
10.23	0.2	9.58	0.21	9.35	0.2	12.03	0.19	12.81	0.18	12.96	0.18	7.29	0.38	7.34	0.37	7.28	0.36	4.95	0.47	5.74	0.46	5.6	0.45	8.85	0.21	9.02	0.23	8.69	0.22	7.5	0.33	7.22	0.33	7.51	0.32
10.25	0.2	9.61	0.21	9.37	0.2	12.05	0.19	12.82	0.18	12.97	0.18	7.3	0.38	7.35	0.37	7.29	0.36	4.95	0.48	5.75	0.46	5.61	0.45	8.87	0.21	9.04	0.23	8.7	0.22	7.51	0.33	7.23	0.33	7.52	0.32
10.26	0.2	9.62	0.21	9.38	0.2	12.07	0.19	12.84	0.18	12.99	0.18	7.31	0.38	7.36	0.37	7.3	0.37	4.96	0.48	5.76	0.47	5.6	0.45	8.88	0.21	9.05	0.23	8.71	0.22	7.52	0.33	7.23	0.34	7.53	0.32
10.28	0.2	9.63	0.21	9.39	0.2	12.09	0.19	12.87	0.18	13.01	0.18	7.32	0.38	7.38	0.37	7.31	0.37	4.98	0.48	5.75	0.47	5.61	0.45	8.89	0.21	9.07	0.23	8.73	0.22	7.54	0.33	7.25	0.34	7.54	0.32
10.3	0.2	9.65	0.21	9.4	0.2	12.1	0.19	12.88	0.18	13.02	0.18	7.32	0.39	7.39	0.37	7.32	0.37	4.99	0.48	5.76	0.47	5.62	0.45	8.91	0.21	9.08	0.23	8.74	0.22	7.55	0.33	7.26	0.34	7.55	0.32
10.31	0.2	9.67	0.21	9.41	0.2	12.13	0.19	12.9	0.18	13.04	0.18	7.33	0.39	7.4	0.37	7.33	0.37	4.98	0.48	5.77	0.47	5.63	0.45	8.92	0.21	9.09	0.23	8.75	0.22	7.56	0.33	7.27	0.34	7.56	0.32
10.33	0.2	9.68	0.21	9.43	0.2	12.14	0.19	12.92	0.18	13.07	0.19	7.34	0.39	7.41	0.37	7.34	0.37	4.99	0.48	5.78	0.47	5.64	0.45	8.93	0.21	9.1	0.23	8.77	0.22	7.57	0.33	7.28	0.34	7.57	0.32
10.35	0.2	9.7	0.21	9.45	0.2	12.17	0.19	12.93	0.18	13.08	0.19	7.35	0.39	7.43	0.37	7.35	0.37	5	0.48	5.77	0.47	5.65	0.45	8.95	0.21	9.11	0.23	8.78	0.22	7.58	0.33	7.29	0.34	7.59	0.32
10.36	0.2	9.72	0.21	9.47	0.2	12.2	0.19	12.95	0.18	13.1	0.19	7.36	0.39	7.44	0.37	7.37	0.37	4.99	0.48	5.78	0.47	5.66	0.45	8.96	0.21	9.12	0.23	8.79	0.22	7.59	0.34	7.3	0.34	7.6	0.32
10.38	0.2	9.74	0.21	9.48	0.2	12.21	0.19	12.97	0.18	13.12	0.19	7.37	0.39	7.45	0.37	7.38	0.37	5	0.48	5.79	0.47	5.66	0.46	8.98	0.21	9.13	0.23	8.8	0.22	7.6	0.34	7.31	0.34	7.6	0.33
10.4	0.2	9.77	0.21	9.49	0.2	12.24	0.19	12.99	0.18	13.15	0.19	7.38	0.39	7.46	0.37	7.39	0.37	5.02	0.48	5.8	0.47	5.67	0.46	8.99	0.21	9.14	0.23	8.81	0.22	7.62	0.34	7.32	0.34	7.61	0.33
10.41	0.2	9.79	0.21	9.51	0.2	12.26	0.19	13.01	0.18	13.16	0.19	7.39	0.39	7.47	0.37	7.4	0.37	5.03	0.48	5.81	0.47	5.68	0.46	9	0.21	9.15	0.23	8.83	0.22	7.63	0.34	7.33	0.34	7.62	0.33
10.42	0.2	9.8	0.21	9.52	0.2	12.28	0.19	13.03	0.18	13.19	0.19	7.4	0.39	7.48	0.37	7.41	0.37	5.02	0.48	5.82	0.47	5.69	0.46	9.02	0.21	9.16	0.23	8.83	0.23	7.64	0.34	7.35	0.34	7.63	0.33
10.44	0.2	9.82	0.21	9.53	0.2	12.29	0.19	13.05	0.18	13.21	0.19	7.41	0.39	7.48	0.38	7.42	0.37	5.03	0.48	5.81	0.47	5.7	0.46	9.03	0.21	9.18	0.23	8.84	0.23	7.65	0.34	7.36	0.34	7.64	0.33
10.45	0.2	9.83	0.21	9.55	0.2	12.33	0.19	13.06	0.18	13.23	0.19	7.42	0.39	7.49	0.38	7.43	0.37	5.04	0.48	5.82	0.47	5.71	0.46	9.04	0.21	9.19	0.23	8.86	0.23	7.66	0.34	7.37	0.34	7.65	0.33
10.47	0.2	9.85	0.21	9.56	0.2	12.35	0.19	13.08	0.18	13.25	0.19	7.43	0.39	7.5	0.38	7.44	0.37	5.05	0.48	5.83	0.47	5.72	0.46	9.05	0.22	9.21	0.23	8.87	0.23	7.68	0.34	7.38	0.34	7.66	0.33
10.49	0.2	9.86	0.21	9.57	0.2	12.37	0.19	13.11	0.18	13.27	0.19	7.44	0.39	7.51	0.38	7.45	0.37	5.06	0.48	5.84	0.47	5.73	0.46	9.06	0.22	9.23	0.23	8.88	0.23	7.69	0.34	7.39	0.34	7.67	0.33
10.5	0.2	9.88	0.21	9.58	0.2	12.38	0.19	13.12	0.18	13.29	0.19	7.45	0.39	7.52	0.38	7.46	0.37	5.05	0.48	5.85	0.47	5.74	0.46	9.07	0.22	9.24	0.23	8.9	0.23	7.7	0.34	7.4	0.34	7.69	0.33
10.52	0.2	9.89	0.21	9.6	0.2	12.4	0.19	13.14	0.18	13.32	0.19	7.46	0.39	7.53	0.38	7.47	0.37	5.06	0.48	5.86	0.47	5.73	0.46	9.09	0.22	9.25	0.23	8.91	0.23	7.71	0.34	7.41	0.34	7.7	0.33
10.54	0.2	9.91	0.21	9.61	0.21	12.41	0.19	13.16	0.18	13.35	0.19	7.45	0.4	7.54	0.38	7.48	0.37	5.07	0.49	5.88	0.47	5.74	0.46	9.1	0.22	9.26	0.23	8.92	0.23	7.72	0.34	7.43	0.34	7.71	0.33
10.55	0.2	9.92	0.21	9.62	0.21	12.43	0.19	13.18	0.18	13.36	0.19	7.46	0.4	7.55	0.38	7.49	0.37	5.08	0.49	5.87	0.47	5.75	0.46	9.11	0.22	9.27	0.23	8.94	0.23	7.73	0.34	7.44	0.34	7.73	0.33
10.56	0.2	9.93	0.21	9.64	0.21	12.45	0.19	13.2	0.18	13.38	0.19	7.47	0.4	7.56	0.38	7.49	0.38	5.09	0.49	5.88	0.47	5.77	0.46	9.13	0.22	9.28	0.23	8.95	0.23	7.74	0.34	7.45	0.35	7.74	0.33
10.59	0.2	9.95	0.21	9.65	0.21	12.46	0.19	13.22	0.18	13.4	0.19	7.48	0.4	7.57	0.38	7.5	0.38	5.1	0.49	5.88	0.48	5.78	0.46	9.14	0.22	9.28	0.24	8.96	0.23	7.75	0.34	7.46	0.35	7.76	0.33
10.6	0.2	9.96	0.21	9.68	0.21	12.48	0.19	13.23	0.19	13.41	0.19	7.49	0.4	7.59	0.38	7.51	0.38	5.11	0.49	5.89	0.48	5.79	0.46	9.15	0.22	9.3	0.24	8.97	0.23	7.77	0.34	7.47	0.35	7.77	0.33
10.62	0.2	9.98	0.21	9.7	0.21	12.5	0.19	13.25	0.19	13.43	0.19	7.48	0.4	7.6	0.38	7.52	0.38	5.12	0.49	5.9	0.48	5.8	0.47	9.17	0.22	9.32	0.24	8.98	0.23	7.78	0.34	7.48	0.35	7.78	0.33
10.64	0.2	9.99	0.21	9.71	0.21	12.51	0.19	13.28	0.19	13.45	0.19	7.49	0.4	7.61	0.38	7.53	0.38	5.11	0.49	5.91	0.48	5.81	0.47	9.18	0.22	9.33	0.24	8.99	0.23	7.8	0.35	7.49	0.35	7.79	0.33
10.65	0.2	10.01	0.21	9.73	0.21	12.53	0.19	13.3	0.19	13.47	0.19	7.5	0.4	7.62	0.38	7.54	0.38	5.12	0.49	5.92	0.48	5.82	0.47	9.19	0.22	9.35	0.24	9	0.23	7.81	0.35	7.5	0.35	7.8	0.33
10.67	0.2	10.02	0.21	9.74	0.21	12.54	0.19	13.32	0.19	13.48	0.19	7.51	0.4	7.64	0.38	7.55	0.38	5.13	0.49	5.93	0.48	5.83	0.47	9.2	0.22	9.36	0.24	9.01	0.23	7.82	0.35	7.51	0.35	7.81	0.33
10.68	0.2	10.05	0.22	9.76	0.21	12.56	0.19	13.35	0.19	13.51	0.19	7.53	0.4	7.65	0.38	7.56	0.38	5.14	0.49	5.94	0.48	5.84	0.47	9.22	0.22	9.38	0.24	9.02	0.23	7.83	0.35	7.53	0.35	7.82	0.33
10.69	0.2	10.06	0.22	9.78	0.21	12.58	0.19	13.37	0.19	13.53	0.19	7.54	0.4	7.66	0.38	7.57	0.38	5.15	0.49	5.93	0.48	5.85	0.47	9.23	0.22	9.39	0.24	9.04	0.23	7.84	0.35	7.54	0.35	7.83	0.33
10.71	0.2	10.07	0.22	9.8	0.21	12.6	0.19	13.38	0.19	13.54	0.19	7.55	0.4	7.67	0.38	7.58	0.38	5.16	0.49	5.95	0.48	5.86	0.47	9.25	0.22	9.41	0.24	9.05	0.23	7.85	0.35	7.55	0.35	7.84	0.33
10.74	0.21	10.1	0.22	9.81	0.21	12.61	0.19	13.41	0.19	13.55	0.19	7.54	0.4	7.68	0.38	7.59	0.38	5.15	0.49	5.96	0.48	5.87	0.47	9.26	0.22	9.43	0.24	9.07	0.23	7.86	0.35	7.56	0.35	7.85	0.33
10.76	0.21	10.11	0.22	9.83	0.21	12.63	0.19	13.43	0.19	13.58	0.19	7.55	0.4	7.69	0.38	7.6	0.38	5.17	0.49	5.97	0.48	5.88	0.47	9.27	0.22	9.45	0.24	9.08	0.23	7.87	0.35	7.57	0.35	7.87	0.33
10.78	0.21	10.12	0.22	9.85	0.21	12.64	0.19	13.44	0.19	13.59	0.19	7.56	0.4	7.69	0.39	7.61	0.38	5.17	0.5	5.98	0.48	5.89	0.47	9.28	0.22	9.46	0.24	9.09	0.23	7.88	0.35	7.58	0.35	7.88	0.33
10.8	0.21	10.14	0.22	9.86	0.21	12.66	0.19	13.46	0.19	13.61	0.19	7.57	0.4	7.7	0.39	7.62	0.38	5.18	0.5	5.99	0.48	5.9	0.47	9.3	0.22	9.48	0.24	9.1	0.23	7.89	0.35	7.59	0.35	7.88	0.34
10.81	0.21	10.15	0.22	9.87	0.21	12.68	0.19	13.49	0.19	13.64	0.19	7.58	0.4	7.71	0.39	7.63	0.38	5.19	0.5	6	0.48	5.91	0.47	9.32	0.22	9.49	0.24	9.11	0.23	7.91	0.35	7.6	0.35	7.89	0.34
10.83	0.21	10.16	0.22	9.89	0.21	12.7	0.19	13.5	0.19	13.65	0.19	7.59	0.4	7.73	0.39	7.64	0.38	5.18	0.5	6.01	0.48	5.92	0.47	9.33	0.22	9.5	0.24	9.12	0.23	7.93	0.35	7.61	0.35	7.91	0.34
10.85	0.21	10.18	0.22	9.9	0.21	12.72	0.2	13.53	0.19	13.67	0.19	7.6	0.4	7.74	0.39	7.65	0.38	5.19	0.5	6.02	0.48	5.93	0.47	9.34	0.22	9.51	0.24	9.14	0.23	7.94	0.35	7.62	0.35	7.92	0.34
10.87	0.21	10.2	0.22	9.91	0.21	12.73	0.2	13.55	0.19	13.69	0.19	7.61	0.41	7.75	0.39	7.66	0.38	5.2	0.5	6.02	0.49	5.93	0.48	9.35	0.22	9.53	0.24	9.16	0.23	7.96	0.35	7.63	0.35	7.93	0.34
[truncated: 3,069 more rows]

## Sheet: Fig. 4d
SC1_100_E_2		SC1_100_E_3		SC1_100_F_1		SC1_100_F_2		SC1_100_F_3		SC1_140_E_1		SC1_140_E_2		SC1_140_E_3		SC1_140_F_1		SC1_140_F_2		SC1_140_F_3		SC1_200_E_1		SC1_200_E_2		SC1_200_E_3		SC1_200_F_1		SC1_200_F_2		SC1_200_F_3
[truncated: 1,887 more rows]

[truncated: 19 more sheets: Fig. 4e, Fig. 4f, Fig. 4i, SFig. 1, SFig. 6a, SFig. 6b, SFig. 6c, SFig. 6d, SFig. 6e, SFig. 6f, SFig. 6g, SFig. 7a, SFig. 7b, SFig. 7c, SFig. 7e, SFig. 8a, SFig. 8b,c, SFig. 8d, SFig. 8e]
